# Supplementary material for: Mass extinctions drove increased global faunal cosmopolitanism on the supercontinent Pangaea
Source: Nat Commun. 2017 Oct 10;8:733. doi: 10.1038/s41467-017-00827-7 (PMC5635108; doi:10.1038/s41467-017-00827-7)
Supplement: Supplementary file 4 — Supplementary Dataset 1 [file 41467_2017_827_MOESM4_ESM.txt]

#NEXUS
[R-package APE, Fri Nov 18 12:19:27 2016]
BEGIN TAXA;
	DIMENSIONS NTAX = 1046;
	TAXLABELS
		Archaeothyris_florensis
		Varanosaurus_acutirostris
		Ophiacodon_mirus
		Stereophallodon_ciscoensis
		Archaeovenator_hamiltonensis
		Pyozia_mesenensis
		Ruthiromia_elcobriensis
		Aerosaurus_greenleeorum
		Aerosaurus_wellesi
		Varanops_brevirostris
		Watongia_meieri
		Varanodon_agilis
		Elliotsmithia_longiceps
		Mesenosaurus_romeri
		Heleosaurus_scholtzi
		Eothyris_parkeyi
		Oedaleops_campi
		Oromycter_dolesorum
		Casea_broilii
		Trichasaurus_texensis
		Ennatosaurus_tecton
		Angelosaurus_romeri
		Cotylorhynchus_hancocki
		Cotylorhynchus_romeri
		Cotylorhynchus_bransoni
		Ianthodon_schultzei
		Ianthasaurus_hardestiorum
		Lupeosaurus_kayi
		Glaucosaurus_megalops
		Edaphosaurus_novomexicanus
		Edaphosaurus_boanerges
		Haptodus_baylei
		Pantelosaurus_saxonicus
		Cutleria_wilmarthi
		Secodontosaurus_willistoni
		Sphenacodon_ferox
		Dimetrodon_limbatus
		Raranimus_dashankouensis
		Biarmosuchus_tener
		Biarmosuchoides_romanovi
		Hipposaurus_brinki
		Hipposaurus_boonstrai
		Ictidorhinus_martinsi
		Herpetoskylax_hopsoni
		Lycaenodon_longiceps
		Lemurosaurus_pricei
		Lophorhinus_willodenensis
		Lobalopex_mordax
		Lende_chiweta
		Proburnetia_viatkensis
		Paraburnetia_sneeubergensis
		Niuksenitia_sukbonensis
		Burnetia_mirabilis
		NMT_RB4
		Bullacephalus_jacksoni
		Pachydectes_elsi
		Estemmenosuchus_mirabilis
		Estemmenosuchus_uralensis
		Molybdopygus_arcanus
		Styracocephalus_platyrhynchus
		Jonkeria_truculenta
		Titanosuchus_ferox
		Tapinocaninus_pamelae
		Taurocephalus_lerouzi
		Deuterosaurus_biarmicus
		Struthiocephaloides_duplessisi
		Struthiocephaloides_cavifrons
		Struthionops_intermedius
		Struthiocephalus_whaitsi
		Riebeeckosaurus_longirostris
		Criocephalosaurus_vanderbyli
		Delphinognathus_concocephalus
		Avenantia_kruisvleiensis
		Moschops_koupensis
		Moschops_capensis
		Moschops_whaitsi
		Moschops_oweni
		Mormosaurus_seeleyi
		Tapinocephalidae_indet._1
		Keratocephalus_moloch
		Phocosaurus_megischion
		Tapinocephalidae_indet._2
		Tapinocephalus_atherstonei
		Ulemosaurus_gigas
		Ulemosaurus_svijagensis
		Sinophoneus_yumenensis
		Archaeosyodon_praeventor
		Anteosaurus_magnificus
		Anteosaurus_rugosus
		UFRGS_PV_0249T
		Titanophoneus_adamanteus
		Titanophoneus_potens
		Pampaphoneus_biccai
		Notosyodon_gusevi
		Syodon_biarmicum
		Australosyodon_nyaphuli
		Microsyodon_orlovi
		Biseridens_qilianicus
		Anomocephalus_africanus
		Tiarajudens_eccentricus
		Patranomodon_hyaphulli
		Suminia_getmanovi
		Otsheria_netzvetajevi
		Ulemica_invisa
		Venyukovia_invisa
		Galepus_joberti
		Galechirus_scholtzi
		Galeops_whaitsi
		Eodicynodon_oelofseni
		Eodicynodon_oosthuizeni
		Colobodectes_cluveri
		Lanthanostegus_mohoii
		Brachyprosopus_broomi
		Endothiodon_tolani
		Endothiodon_mahalanobisi
		Endothiodon_uniseries
		Endothiodon_whaitsi
		Endothiodon_sp.
		Endothiodon_bathystoma
		Pristerodon_gracilis
		Pristerodon_platyceps
		Pristerodon_mackayi
		Diictodon_feliceps
		Eosimops_newtoni
		Robertia_broomiana
		Prosictodon_dubei
		Emydops_arctatus
		Emydops_sp.
		Emydops_oweni
		Digalodon_rubidgei
		Myosaurus_gracilis
		Niassodon_mfumukasi
		Dicynodontoides_nowacki
		Dicynodontoides_sp.
		Dicynodontoides_recurvidens
		Kombuisia_antarctica
		Kombuisia_frerensis
		Cistecephalus_microrhinus
		Cistecephaloides_boonstrai
		Kawingasaurus_fossilis
		Keyseria_benjamini
		Daqingshanosaurus_limbus
		Oudenodon_bainii
		Oudenodon_luanwangensis
		Oudenodon_sp.
		Oudenodon_sakamenensis
		Oudenodon_grandis
		Australobarbarus_kotelnitshi
		Australobarbarus_platycephalus
		Tropidostoma_dubium
		Odontocyclops_whaitsi
		Idelesaurus_tataricus
		Rhachiocephalus_behomoth
		Rhachiocephalus_magnus
		Kitchinganomodon_crassus
		Syops_vanhoepeni
		Aulacephalodon_baini
		Pelanomodon_moschops
		Geikia_locusticeps
		Geikia_elginensis
		Interpresosaurus_blomi
		Elph_borealis
		Katumbia_parringtoni
		Gordonia_traquairi
		Sintocephalus_alticeps
		Basilodon_woodwardi
		Dicynodon_lacerticeps
		Dicynodon_huenei
		Delectosaurus_berezhanensis
		Vivaxosaurus_trautscholdi
		Dinanomodon_gilli
		Daptocephalus_leoniceps
		Peramodon_amalitzkii
		Jimusaria_sinkianensis
		Turfanodon_bogdaensis
		Euptychognathus_bathyrhynchus
		Lystrosaurus_murrayi
		Lystrosaurus_declivis
		Lystrosaurus_curvatus
		Lystrosaurus_maccaigi
		Lystrosaurus_hedini
		Kwazulusaurus_shakai
		OUMNH_TSK_2
		Angonisaurus_cruickshanki
		Angonisaurus_sp.
		Tetragonias_njalilus
		Vinceria_vieja
		Vinceria_argentinensis
		Vinceria_andina
		Rhinodicynodon_gracile
		Shansiodon_sp.
		Shansiodon_wuhsiangensis
		Shansiodon_wangi
		Dinodontosaurus_pedroanum
		Shaanbeikannemeyeria_buerdongia
		Shaanbeikannemeyeria_xilougouensis
		Kannemeyeria_simocephalus
		Kannemeyeria_lophorhinus
		Parakannemeyeria_chengi
		Parakannemeyeria_dolichocephala
		Parakannemeyeria_shenmuensis
		Parakannemeyeria_youngi
		Parakannemeyeria_ningwuensis
		Xiyukannemeyeria_brevirostris
		Dolichuranus_primaevus
		Rechnisaurus_cristarhynchus
		Uralokannemeyeria_vjuschkovi
		Rhadiodromus_klimovi
		Sinokannemeyeria_baidaoyuensis
		Sinokannemeyeria_sanchuanheensis
		Sinokannemeyeria_yingchiaoensis
		Sinokannemeyeria_pearsoni
		Rabidosaurus_cristatus
		Wadiasaurus_indicus
		Zambiasaurus_submersus
		Placerias_hesternus
		Moghreberia_nmachouensis
		Sungeodon_kimkraemerae
		Stahleckeria_potens
		Sangusaurus_edentatus
		Sangusaurus_parringtonii
		Eubrachiosaurus_browni
		Ischigualastia_jenseni
		Jachaleria_colorata
		Jachaleria_platygnathus
		Jachaleria_candelariensis
		Aloposaurus_gracilis
		Aloposaurus_tenuis
		Cyonosaurus_kitchingi
		Cyonosaurus_longiceps
		Cyonosaurus_sp.
		Cyonosaurus_rubidgei
		Aelurosaurus_felinus
		Aelurosaurus_wilmanae
		Sauroctonus_progressus
		Sauroctonus_parringtoni
		Eriphostoma_microdon
		Gorgonops_dixeyi
		Gorgonops_eupachygnathus
		Gorgonops_torvus
		Gorgonops_capensis
		Gorgonops_kaiseri
		Njalila_nasuta
		Njalila_insigna
		Lycaenops_ornatus
		Lycaenops_angusticeps
		Lycaenops_attenuatus
		Lycaenops_quadrata
		Lycaenops_sollasi
		Arctognathus_curvimolar
		Inostrancevia_alexandri
		Arctops_willistoni
		Smilesaurus_ferox
		Ruhuhucerberus_haughtoni
		Aelurognathus_tigriceps
		Sycosaurus_nowaki
		Sycosaurus_laticeps
		Leontosaurus_vanderhorsti
		Dinogorgon_rubidgei
		Clelandina_rubidgei
		Rubidgea_atrox
		Lycosuchus_vanderrieti
		Simorhinella_baini
		Ictidosaurus_angusticeps
		Glanosuchus_macrops
		Pristerognathus_polyodon
		Cynariognathus_seeleyi
		Cynariognathus_platyrhinus
		Crapartinella_croucheri
		Alopecodon_priscus
		Scylacoides_ferox
		Scylacosaurus_sclateri
		Therioides_cyniscus
		Porosteognathus_efremovi
		Pardosuchus_whaitsi
		Pristerognathoides_parvus
		Pristerognathoides_vanwkyi
		Pristerognathoides_minor
		Scylacosuchus_orenburgensis
		Annatherapsidus_petri
		Akidnognathus_parvus
		Promoschorhynchus_platyrhinus
		Olivierosuchus_parringtoni
		Euchambersia_mirabilis
		AMNH_FARB_9527
		Cerdosuchoides_brevidens
		Moschorhinus_kitchingi
		Perplexisaurus_foveatus
		Chthonosaurus_velocidens
		Ichibengops_munyamadziensis
		SAM-PK-8516
		Hofmeyria_atavus
		Ictidostoma_hemburyi
		Mirotenthes_digitipes
		Moschowhaitsia_vjuschkovi
		Theriognathus_microps
		Ictidochampsa_platyceps
		Megawhaitsia_patrichae
		SAM-PK-K10990
		Viatkosuchus_sumini
		Ictidosuchus_baurioides
		Ictidosuchus_primaevus
		Ictidosuchoides_longiceps
		Ictidosuchops_rubidgei
		Ictidosuchops_intermedius
		Regisaurus_jacobi
		Urumchia_lii
		NHCC_LB44
		Karenites_ornamentatus
		Lycideops_longiceps
		Choerosaurus_dejageri
		Tetracynodon_darti
		Tetracynodon_tenuis
		Scaloposaurus_constrictus
		Silphedosuchus_orenburgensis
		Ericiolacerta_parva
		Nothogomphodon_sanjiaoensis
		Nothogomphodon_danilovi
		Hazhenia_concava
		Ordosiodon_youngi
		Ordosiodon_lincheyuensis
		Traversodontoides_wangwuensis
		Microgomphodon_oligocynus
		Antecosuchus_boreus
		Antecosuchus_ochevi
		Bauria_cynops
		Bauria_robusta
		Charassognathus_gracilis
		Dvinia_prima
		Procynosuchus_sp.
		Procynosuchus_delaharpeae
		Cynosaurus_suppostus
		Progalesaurus_lootbergensis
		Galesauridae_indet.
		Galesaurus_planiceps
		Cromptodon_mamiferoides
		Bolotridon_frerensis
		Nanictosaurus_rubidgei
		Thrinaxodon_liorhinus
		Platycraniellus_elegans
		Cynognathus_crateronotus
		Namibia_Cynognathus_sp.
		Antarctica_Cynognathus_sp.
		Titanogomphodon_crassus
		Diademodon_tetragonus
		Antarctica_Diademodon_sp.
		Trirachodon_berryi
		Zambia_Trirachodon_sp.
		Trirachodontidae_indet.
		Cricodon_metabolus
		Langbergia_modisei
		Beishanodon_youngi
		Sinognathus_gracilis
		Nanogomphodon_wildi
		Andescynodon_mendozensis
		Pascualgnathus_polanskii
		Scalenodon_angustifrons
		Luangwa_drysdalli
		Namibia_Luangwa_sp.
		Luangwa_sudamericana
		Traversodon_stahleckeri
		Mandagomphodon_attridgei
		Mandagomphodon_hirschsoni
		Arctotraversodon_plemmyridon
		Boreogomphodon_sp.
		Boreogomphodon_herpetairus
		Boreogomphodon_jeffersoni
		Massetognathus_pascuali
		Massetognathus_ochagaviae
		Santacruzodon_hopsoni
		Dadadon_isaloi
		Gomphodontosuchus_brasiliensis
		Menadon_besairiei
		Protuberum_cabralensis
		Scalenodontoides_macrodontes
		Exaeretodon_major
		Exaeretodon_argentinus
		Exaeretodon_riograndensis
		Exaeretodon_statisticae
		Ruberodon_roychowdhurii
		Lumkuia_fuzzi
		Ecteninion_lunensis
		Aleodon_brachyrhamphus
		Aleodon_sp.
		Chiniquodon_kalanoro
		Chiniquodon_sanjuanensis
		Chiniquodon_theotonicus
		Chiniquodon_sp.
		Probainognathus_jenseni
		Trucidocynodon_riograndensis
		Therioherpeton_cargnini
		Prozostrodon_brasiliensis
		Protheriodon_estudianti
		Panchetocynodon_damodarensis
		Riograndia_guaibensis
		Irajatherium_hernandezi
		Elliotherium_kersteni
		Chaliminia_musteloides
		Pachygenelus_monus
		Diarthrognathus_broomi
		Tritheledontidae_indet.
		Tritheledon_riconoi
		Oligokyphus_triserialis
		Oligokyphus_major
		Oligokyphus_lufengensis
		Oligokyphus_sp.
		Kayentatherium_wellesi
		Bienotherium_magnum
		Bienotherium_yunnanense
		Bienotherium_minor
		Antarctica_Tritylodontidae_indet.
		Tritylodontoides_maximus
		Bocatherium_mexicanum
		Lufengia_delicata
		Dianzhongia_longirostrata
		Dinnebitodon_amarali
		Yunnanodon_brevirostre
		Tritylodon_longaevus
		Botucaraitherium_belarminoi
		Brasilitherium_riograndensis
		Minicynodon_maieri
		Brasilodon_quadrangularis
		Sinoconodon_rigneyi
		Adelobasileus_cromptoni
		Bridetherium_dorisae
		Gondwanadon_tapani
		Indotherium_pranhitai
		Paceyodon_davidi
		Eozostrodon_parvus
		Morganucodon_watsoni
		Morganucodon_sp.
		Morganucodon_heikuopengensis
		Morganucodon_peyeri
		Morganucodon_oehleri
		Bocaconodon_tamaulipensis
		Megazostrodon_rudnerae
		Brachyzostrodon_sp.
		Brachyzostrodon_informal_sp._2
		Brachyzostrodon_coupatezi
		Brachyzostrodon_maior
		Brachyzostrodon_informal_sp._1
		Woutersia_mirabilis
		Woutersia_butleri
		Kuehneotherium_praecursoris
		Kuehneotherium_sp.
		Dinnetherium_nezorum
		Hadrocodium_wui
		Condorodon_spanios
		Nakunodon_paikasiensis
		Trishulotherium_kotaensis
		Haramiyidae_indet._1
		Haramiyidae_indet._2
		Theroteinus_nikolai
		Thomasia_moorei
		Thomasia_antiqua
		Thomasia_hahni
		Haramiyavia_clemmenseni
		Indobaatar_zofiae
		Huasteconodon_wiblei
		Victoriaconodon_inaequalis
		Argentoconodon_fariasorum
		Dyskritodon_indicus
		Henosferus_molus
		Asfaltomylos_patagonicus
		Stereosternum_tumidum
		Brazilosaurus_sanpauloensis
		Mesosaurus_tenuidens
		Eunotosaurus_africanus
		Milleretta_rubidgei
		Broomia_perplexa
		Millerosaurus_nuffieldi
		Millerosaurus_ornatus
		Milleropsis_pricei
		Eudibamus_cursoris
		Bolosaurus_striatus
		Bolosaurus_major
		Bolosaurus_grandis
		Belebey_maximi
		Belebey_chengi
		Belebey_augustodunensis
		Belebey_vegrandis
		Australothyris_smithi
		Microleter_mckinzieorum
		Delorhynchus_priscus
		Delorhynchus_cifellii
		Acleistorhinus_pteroticus
		Colobomycter_pholeter
		Feeserpeton_oklahomensis
		Lanthanosuchus_watsoni
		Lanthaniscus_efremovi
		Nyctiphruretus_acudens
		Rhipaeosaurus_tricuspidens
		Bashkyroleter_bashkyricus
		Nycteroleter_ineptus
		Emeroleter_levis
		Bashkyroleter_mesensis
		Macroleter_agilis
		Macroleter_poezicus
		Bradysaurus_seeleyi
		Bradysaurus_baini
		Nochelesaurus_alexanderi
		Embrithosaurus_schwarzi
		Bunostegos_akokanensis
		Deltavjatia_vjatkensis
		Honania_complicidentata
		Welgevonden_pareiasaur
		Parasaurus_geinitzi
		Argana_parieasaur_indet._1
		Nanoparia_luckhoffi
		Provelosaurus_americanus
		Anthodon_serrarius
		Pumiliopareia_pricei
		Pareiasuchus_nasicornis
		Pareiasuchus_peringueyi
		Argana_parieasaur_indet._2
		Shihtienfenia_permica
		Sanchuansaurus_pygmaeus
		Pareiasaurus_serridens
		Scutosaurus_karpinskii
		Obirkovia_gladiator
		Arganaceras_vacanti
		Elginia_mirabilis
		Owenetta_rubidgei
		Barasaurus_besairiei
		Ruhuhuaria_reiszi
		Saurodektes_rogersorum
		Candelaria_barbouri
		Owenetta_kitchingorum
		Coletta_seca
		Sauropareion_anoplus
		Kitchingnathus_untabeni
		Pintosaurus_magnidentis
		Phaanthosaurus_ignatjevi
		Phaanthosaurus_simus
		Theledectes_perforatus
		Eumetabolodon_dongshengensis
		Tichvinskia_vjatkensis
		Tichvinskia_jugensis
		Timanophon_raridentatus
		Lasasaurus_beltanae
		Eumetabolodon_bathycephalus
		Teratophon_spinigenis
		Thelerpeton_oppressus
		Procolophon_trigoniceps
		Pentaedrusaurus_ordosianus
		Neoprocolophon_asiaticus
		Haligonia_bolodon
		Haligonia_sp.
		Phonodus_dutoitorum
		Scoloparia_glyphanodon
		Sclerosaurus_armatus
		Leptopleuron_lacertinum
		Libognathus_sheddi
		Soturnia_caliodon
		Hypsognathus_sp.
		Hypsognathus_fenneri
		Thelephon_contritus
		Anomoiodon_liliensterni
		Anomoiodon_krejcii
		Procolina_teresae
		Orenburgia_bruma
		Orenburgia_enigmatica
		Kapes_majmesculae
		Kapes_amaenus
		Kapes_bentoni
		Kapes_komiensis
		Captorhinidae_indet.
		Saurorictus_australis
		Captorhinus_sp.
		Captorhinus_laticeps
		Captorhinus_magnus
		Captorhinus_aguti
		Moradisaurus_grandis
		Moradisaurinae_indet.
		Gecatogomphius_kavejevi
		Gansurhinus_qingtoushanensis
		Rothianiscus_robusta
		Paleothyris_acadiana
		Petrolacosaurus_kansensis
		Araeoscelis_gracilis
		Orovenator_mayorum
		Lanthanolania_ivakhnenkoi
		Coelurosauravus_jaekeli
		Coelurosauravus_elivensis
		Wapitisaurus_problematicus
		Rautiania_alexandri
		Rautiania_minichi
		Kyrgyzsaurus_bukhanchenkoi
		Hypuronector_limnaios
		Vallesaurus_cenensis
		Vallesaurus_zorzinensis
		Dolabrosaurus_aquatilis
		Megalancosaurus_sp.
		Megalancosaurus_endennae
		Megalancosaurus_preonensis
		Drepanosaurus_sp.
		Drepanosaurus_unguicaudatus
		Youngina_capensis
		Acerosodontosaurus_piveteaui
		Palaeagama_vielhaueri
		Saurosternon_bainii
		Paliguana_whitei
		Pamelina_polonica
		Icarosaurus_siefkeri
		Kuehneosauridae_indet.
		Kuehneosuchus_latissimus
		Kuehneosaurus_latus
		Sophineta_cracoviensis
		Megachirella_wachtleri
		Bharatagama_rebbanensis
		Paikasisaurus_indicus
		Gephyrosaurus_bridensis
		Diphydontosaurus_avonis
		Whitakersaurus_bermani
		Paleollanosaurus_fraseri
		Planocephalosaurus_lucasi
		Planocephalosaurus_robinsonae
		Rebbanasaurus_jaini
		Godvarisaurus_lateefi
		Sphenocondor_gracilis
		Dockum_Clevosaur
		Polysphenodon_muelleri
		Brachyrhinodon_taylori
		Clevosaurus_bairdi
		Clevosaurus_wangi
		Clevosaurus_mcgilli
		Clevosaurus_petilus
		Clevosaurus_brasiliensis
		Clevosaurus_convallis
		Clevosaurus_minor
		Clevosaurus_sectumsemper
		Clevosaurus_SAM_K7890
		Clevosaurus_hudsoni
		Sphenovipera_jimmysjoyi
		Pelecymala_robustus
		Sigmala_sigmala
		Zapatadon_ejidoensis
		Cynosphenodon_huizachalensis
		Clevosaurus_latidens
		Sphenotitan_leyesi
		Aenigmastropheus_parringtoni
		Protorosaurus_speneri
		Jesairosaurus_lehmani
		Prolacertoides_jimusarensis
		Macrocnemus_bassanii
		Macrocnemus_fuyuanensis
		Macrocnemus_obristi
		Langobardisaurus_pandolfii
		Langobardisaurus_tonelloi
		Hayden_Quarry_Tanystropheid
		Tanytrachelos_sp.
		Tanytrachelos_ahynis
		Augustaburiania_vatagini
		SA_Tanystropheidae_indet.
		Amotosaurus_rotfeldensis
		Protanystropheus_antiquus
		Tanystropheus_conspicuus
		Tanystropheus_haasi
		Tanystropheus_longobardicus
		Pamelaria_dolichotrachela
		Azendohsaurus_laaroussii
		Azendohsaurus_madagaskarensis
		Teraterpeton_hrynewichorum
		Trilophosaurus_buettneri
		Spinosuchus_caseanus
		Trilophosaurus_jacobsi
		Noteosuchus_colletti
		Mesosuchus_browni
		Howesia_browni
		Eohyosaurus_wolvaardti
		Rhynchosaurus_articeps
		Brasinorhynchus_mariantensis
		Chanares_rhynchosaur
		Stenaulorhynchus_stockleyi
		Mesodapedon_kuttyi
		Ammorhynchus_navajoi
		Langeronyx_brodiei
		Bentonyx_sidensis
		Fodonyx_spenceri
		Isalorhynchus_genovefae
		Teyumbaita_sulcognathus
		Hyperodapedon_tikiensis
		Hyperodapedon_stockleyi
		Hyperodapedon_gordoni
		Zimbabwe_Hyperodapedon_sp.
		Hyperodapedon_huenei
		Hyperodapedon_huxleyi
		Hyperodapedon_sp._GSI
		Nova_Scotia_Hyperodapedon_sp.
		Wyoming_Hyperodapedon_sp.
		Hyperodapedon_sanjuanensis
		Hyperodapedon_sp.
		Hyperodapedon_mariensis
		Boreopricea_funerea
		Kadimakara_australiensis
		Prolacerta_broomi
		Tasmaniosaurus_triassicus
		Teyujagua_paradoxa
		Proterosuchus_fergusi
		Proterosuchus_alexanderi
		Proterosuchus_goweri
		Proterosuchus_sp.
		Chasmatosaurus_yuani
		Archosaurus_rossicus
		Fugusuchus_hejiapanensis
		Cuyosuchus_huenei
		Sarmatosuchus_otschevi
		Kalisuchus_rewanensis
		Eorasaurus_olsoni
		Vonhuenia_friedrichi
		Chasmatosuchus_rossicus
		Chasmatosuchus_magnus
		Guchengosuchus_shiguaiensis
		Erythrosuchus_africanus
		Chalishevia_cothurnata
		Shansisuchus_kuyeheensis
		Shansisuchus_shansisuchus
		Uralosaurus_magnus
		Garjainia_madiba
		Garjainia_prima
		SAM-P41754
		Dorosuchus_neoetus
		Euparkeria_capensis
		Osmolskina_czatkowicensis
		Halazhaisuchus_qiaoensis
		Asperoris_mnyama
		Dongusuchus_efremovi
		Yarasuchus_deccanensis
		Vancleavea_campi
		Tarjadia_ruthae
		Archeopelta_arborensis
		Jaxtasuchus_salomoni
		Doswellia_kaltenbachi
		Doswellia_sixmilensis
		Proterochampsa_nodosa
		Proterochampsa_barrionuevoi
		Cerritosaurus_binsfeldi
		Tropidosuchus_romeri
		Pseudochampsa_ischigualastensis
		Gualosuchus_reigi
		Rhadinosuchus_gracilis
		Chanaresuchus_bonapartei
		Wannia_scurriensis
		Parasuchus_angustifrons
		Parasuchus_hislopi
		Parasuchus_magnoculus
		Parasuchus_bransoni
		Ebrachosuchus_neukami
		Brachysuchus_megalodon
		Paleorhinus_sawini
		Paleorhinus_parvus
		Angistorhinus_grandis
		Angistorhinus_maximus
		Angistorhinus_alticephalus
		Protome_batalaria
		Machaeroprosopus_zunii
		Rutiodon_carolinensis
		Phytosaurus_doughtyi
		Leptosuchus_studeri
		Leptosuchus_imperfecta
		Leptosuchus_crosbiensis
		Smilosuchus_lithodendrorum
		Smilosuchus_gregorii
		Smilosuchus_adamanensis
		Pravusuchus_hortus
		Nicrosaurus_kapffi
		Nicrosaurus_meyeri
		Angistorhinopsis_ruetimeyeri
		Machaeroprosopus_jablonskiae
		Machaeroprosopus_bermani
		Machaeroprosopus_mccauleyi
		Machaeroprosopus_gregorii
		Machaeroprosopus_lottorum
		Machaeroprosopus_sp._TTU-P10074
		Machaeroprosopus_pristinus
		Machaeroprosopus_buceros
		Mystriosuchus_planirostris
		Mystriosuchus_westphali
		TMM_31173-120
		Nundasuchus_songeaensis
		Ornithosuchus_longidens
		Venaticosuchus_rusconii
		Riojasuchus_tenuisceps
		Koilamasuchus_gonzalezdiazi
		Parringtonia_gracilis
		Erpetosuchus_sp.
		Erpetosuchus_granti
		Newark_Revueltosaurus_sp.
		Revueltosaurus_callenderi
		Revueltosaurus_hunti
		Aetosauroides_scagliai
		Stenomyti_huangae
		Newark_Aetosaurus_sp.
		Aetosaurus_ferratus
		Coahomasuchus_sp.
		Coahomasuchus_kahleorum
		Apachesuchus_heckerti
		Rioarribasuchus_chamaensis
		Redondasuchus_rineharti
		Redondasuchus_reseri
		Lower_Maleri_Typothorax_sp.
		Typothorax_coccinarum
		Typothorax_antiquum
		African_Paratypothoracisini_indet.
		Tecovasuchus_chatterjeei
		Paratypothorax_sp.
		Paratypothorax_andressorum
		Polesinesuchus_aurelioi
		Stagonolepis_robertsoni
		Stagonolepis_olenkae
		Aetobarbakinoides_brasiliensis
		Neoaetosauroides_engaeus
		Calyptosuchus_wellesi
		Scutarx_deltatylus
		Adamanasuchus_eisenhardtae
		Gorgetosuchus_pekinensis
		Longosuchus_meadei
		Sierritasuchus_macalpini
		Lucasuchus_hunti
		Acaenasuchus_geoffreyi
		Desmatosuchus_smalli
		Desmatosuchus_spurensis
		Turfanosuchus_dabanensis
		Yonghesuchus_sangbiensis
		Gracilisuchus_stipanicicorum
		Ticinosuchus_ferox
		Qianosuchus_mixtus
		Hypselorhachis_mirabilis
		Arizonasaurus_babbitti
		Ctenosauriscus_koeneni
		Bromsgroveia_walkeri
		Xilousuchus_sapingensis
		Poposaurus_gracilis
		Poposaurus_langstoni
		Lotosaurus_adentus
		NHCC_LB34
		Sillosuchus_longicervix
		Shuvosaurus_inexpectatus
		Moenkopi_Shuvosaurid
		Effigia_okeeffeae
		Stagonosuchus_nyassicus
		Heptasuchus_clarki
		Prestosuchus_chiniquensis
		Saurosuchus_sp.
		Saurosuchus_galilei
		Youngosuchus_sinensis
		Batrachotomus_kupferzellensis
		Arganasuchus_dutuiti
		Procerosuchus_celer
		Decuriasuchus_quartacolonia
		Dagasuchus_santacruzensis
		Fasolasuchus_tenax
		Fleming_Fjord_Rauisuchid
		Tikisuchus_romeri
		Luperosuchus_fractus
		Rauisuchus_tiradentes
		Postosuchus_alisonae
		Postosuchus_kirkpatricki
		Polonosuchus_silesiacus
		Teratosaurus_suevicus
		CM_73372
		Trialestes_romeri
		Carnufex_carolinensis
		Pseudhesperosuchus_jachaleri
		Hesperosuchus_unamed_species
		Hesperosuchus_agilis
		Saltoposuchus_connectens
		Dromicosuchus_grallator
		Sphenosuchus_acutus
		Redondavenator_quayensis
		Dibothrosuchus_elaphros
		Dibothrosuchus_aff._sp.
		Terrestrisuchus_gracilis
		Litargosuchus_leptorhynchus
		Kayentasuchus_walkeri
		Platyognathus_species_2
		Platyognathus_hsui
		Hemiprotosuchus_leali
		Protosuchus_micmac
		Protosuchus_richardsoni
		Protosuchus_haughtoni
		Orthosuchus_stormbergi
		Eopneumatosuchus_colberti
		Dianchungosaurus_lufengensis
		Mesoeucrocodylia_indet.
		Calsoyasuchus_valliceps
		Scleromochlus_taylori
		Preondactylus_buffarinii
		Austriadactylus_cristatus
		Peteinosaurus_zambelli
		Raeticodactylus_filisurensis
		Caviramus_schesaplanensis
		Bergamodactylus_wildi
		Austriadraco_dallavecchiai
		Arcticodactylus_cromptonellus
		Eudimorphodon_rosenfeldi
		SMU_69125
		Eudimorphodon_ranzii
		Parapsicephalus_purdoni
		Dimorphodon_weintraubi
		Dimorphodon_macronyx
		Campylognathoides_zitteli
		Campylognathoides_liasicus
		Dorygnathus_banthensis
		Wales_rhamphorhynchid_indet.
		Lagerpeton_chanarensis
		Lagerpetonidae_indet.
		Dromomeron_romeri
		Dromomeron_gigas
		Dromomeron_gregorii
		Marasuchus_lilloensis
		Saltopus_elginensis
		Lewisuchus_admixtus
		Asilisaurus_kongwe
		Eucoelophysis_baldwini
		Lutungutali_sitwensis
		Silesaurus_opolensis
		Petrified_Forest_Silesaurid
		Otis_Chalk_Silesaurid
		Ruhuhu_Silesaurid
		Diodorus_scytobrachion
		Eagle_Basin_Silesaurid
		Technosaurus_smalli
		Ignotosaurus_fragilis
		Agnosphitys_cromhallensis
		Sacisaurus_agudoensis
		Pisanosaurus_mertii
		Laquintasaura_venezuelae
		Stormbergia_dangershoeki
		FMNH_CUP_2338
		Eocursor_parvus
		Lesothosaurus_diagnosticus
		Heterodontosaurus_tucki
		Lycorhinus_angustidens
		NHMUK_RU_A100
		Kayenta_heterodontosaurid
		Argentinian_Heterodontosauridae_indet.
		NHMUK_R14161
		Abrictosaurus_consors
		Pegomastax_africanus
		Manidens_condorensis
		Scutellosaurus_lawleri
		Emausaurus_ernsti
		Arizona_Scelidosaur
		Scelidosaurus_harrisonii
		Tatisaurus_oehleri
		Bienosaurus_lufengensis
		Nyasasaurus_parringtoni
		Guaibasaurus_candelariensis
		Guaibasauridae_indet.
		Herrerasaurus_ischigualastensis
		Staurikosaurus_pricei
		Sanjuansaurus_gordilloi
		Poreba_Herrerasauridae_indet.
		Alwalkeria_maleriensis
		Chindesaurus_bryansmalli
		Daemonosaurus_chauliodus
		Tawa_hallae
		Eodromaeus_murphi
		Segisaurus_halli
		Dracoraptor_hanigani
		Coelophysis_kayentakatae
		Panguraptor_lufengensis
		FMNH_CUP_2089-2090
		Coelophysis_bauri
		Coelophysis_sp.
		Connecticut_Coelophysis_sp.
		Coelophysis_rhodesiensis
		Camposaurus_arizonensis
		Shake-N-Bake_taxon
		Podokesaurus_holyokensis
		Procompsognathus_triassicus
		Poreba_Theropoda_indet.
		Gojirasaurus_quayi
		Lophostropheus_airelensis
		Liliensternus_liliensterni
		Zupaysaurus_rougieri
		Dracovenator_regenti
		Indian_Dilophosaur
		Dilophosaurus_wetherilli
		Berberosaurus_liassicus
		Sinosaurus_triassicus
		Cryolophosaurus_ellioti
		Eshanosaurus_deguchiianus
		Panphagia_protos
		Eoraptor_lunensis
		Pampadromaeus_barberenai
		Saturnalia_tupiniquim
		Chromogisaurus_novasi
		Pantydraco_caducus
		Arcusaurus_pereirabdalorum
		Thecodontosaurus_antiquus
		Asylosaurus_yalensis
		Efraasia_minor
		Nambalia_roychowdhurii
		Plateosauravus_cullingworthi
		Ruehleia_bedheimensis
		Unaysaurus_tolentinoi
		Plateosaurus_gracilis
		Plateosaurus_engelhardti
		Plateosaurus_erlenbergiensis
		Jaklapallisaurus_asymmetrica
		Riojasaurus_incertus
		Eucnemesaurus_entaxonis
		Eucnemesaurus_fortis
		Gyposaurus_sinensis
		Ignavusaurus_rachelis
		Sarahsaurus_aurifontanalis
		Glacialisaurus_hammeri
		Coloradisaurus_brevis
		Lufengosaurus_huenei
		Adeopapposaurus_mognai
		Leyesaurus_marayensis
		Pradhania_gracilis
		Massospondylus_kaalae
		Massospondylus_carinatus
		Gryponyx_africanus
		Jingshanosaurus_xinwaensis
		Yunnanosaurus_huangi
		Chuxiongosaurus_lufengensis
		Seitaad_ruessi
		Anchisaurus_polyzelus
		Mussaurus_patagonicus
		Xixiposaurus_suni
		Aardonyx_celestae
		Leonerasaurus_taquetrensis
		Sefapanosaurus_zastronensis
		Melanorosaurus_readi
		Melanorosaurus_thabanensis
		Antetonitrus_ingenipes
		Lessemsaurus_sauropoides
		Camelotia_borealis
		Lamplughsaura_dharmaramensis
		Chinshakiangosaurus_chunghoensis
		Blikanasaurus_cromptoni
		Gongxianosaurus_shibeiensis
		Pulanesaura_eocollum
		Tazoudasaurus_naimi
		Ohmdenosaurus_liasicus
		Vulcanodontidae_indet.
		Vulcanodon_karibaensis
		Isanosaurus_attavipachi
		Kotasaurus_yamanpalliensis
		Barapasaurus_tagorei
		Amygdalodon_patagonicus
		Tonganosaurus_hei
	;
END;
BEGIN TREES;
	TRANSLATE
		1	Archaeothyris_florensis,
		2	Varanosaurus_acutirostris,
		3	Ophiacodon_mirus,
		4	Stereophallodon_ciscoensis,
		5	Archaeovenator_hamiltonensis,
		6	Pyozia_mesenensis,
		7	Ruthiromia_elcobriensis,
		8	Aerosaurus_greenleeorum,
		9	Aerosaurus_wellesi,
		10	Varanops_brevirostris,
		11	Watongia_meieri,
		12	Varanodon_agilis,
		13	Elliotsmithia_longiceps,
		14	Mesenosaurus_romeri,
		15	Heleosaurus_scholtzi,
		16	Eothyris_parkeyi,
		17	Oedaleops_campi,
		18	Oromycter_dolesorum,
		19	Casea_broilii,
		20	Trichasaurus_texensis,
		21	Ennatosaurus_tecton,
		22	Angelosaurus_romeri,
		23	Cotylorhynchus_hancocki,
		24	Cotylorhynchus_romeri,
		25	Cotylorhynchus_bransoni,
		26	Ianthodon_schultzei,
		27	Ianthasaurus_hardestiorum,
		28	Lupeosaurus_kayi,
		29	Glaucosaurus_megalops,
		30	Edaphosaurus_novomexicanus,
		31	Edaphosaurus_boanerges,
		32	Haptodus_baylei,
		33	Pantelosaurus_saxonicus,
		34	Cutleria_wilmarthi,
		35	Secodontosaurus_willistoni,
		36	Sphenacodon_ferox,
		37	Dimetrodon_limbatus,
		38	Raranimus_dashankouensis,
		39	Biarmosuchus_tener,
		40	Biarmosuchoides_romanovi,
		41	Hipposaurus_brinki,
		42	Hipposaurus_boonstrai,
		43	Ictidorhinus_martinsi,
		44	Herpetoskylax_hopsoni,
		45	Lycaenodon_longiceps,
		46	Lemurosaurus_pricei,
		47	Lophorhinus_willodenensis,
		48	Lobalopex_mordax,
		49	Lende_chiweta,
		50	Proburnetia_viatkensis,
		51	Paraburnetia_sneeubergensis,
		52	Niuksenitia_sukbonensis,
		53	Burnetia_mirabilis,
		54	NMT_RB4,
		55	Bullacephalus_jacksoni,
		56	Pachydectes_elsi,
		57	Estemmenosuchus_mirabilis,
		58	Estemmenosuchus_uralensis,
		59	Molybdopygus_arcanus,
		60	Styracocephalus_platyrhynchus,
		61	Jonkeria_truculenta,
		62	Titanosuchus_ferox,
		63	Tapinocaninus_pamelae,
		64	Taurocephalus_lerouzi,
		65	Deuterosaurus_biarmicus,
		66	Struthiocephaloides_duplessisi,
		67	Struthiocephaloides_cavifrons,
		68	Struthionops_intermedius,
		69	Struthiocephalus_whaitsi,
		70	Riebeeckosaurus_longirostris,
		71	Criocephalosaurus_vanderbyli,
		72	Delphinognathus_concocephalus,
		73	Avenantia_kruisvleiensis,
		74	Moschops_koupensis,
		75	Moschops_capensis,
		76	Moschops_whaitsi,
		77	Moschops_oweni,
		78	Mormosaurus_seeleyi,
		79	Tapinocephalidae_indet._1,
		80	Keratocephalus_moloch,
		81	Phocosaurus_megischion,
		82	Tapinocephalidae_indet._2,
		83	Tapinocephalus_atherstonei,
		84	Ulemosaurus_gigas,
		85	Ulemosaurus_svijagensis,
		86	Sinophoneus_yumenensis,
		87	Archaeosyodon_praeventor,
		88	Anteosaurus_magnificus,
		89	Anteosaurus_rugosus,
		90	UFRGS_PV_0249T,
		91	Titanophoneus_adamanteus,
		92	Titanophoneus_potens,
		93	Pampaphoneus_biccai,
		94	Notosyodon_gusevi,
		95	Syodon_biarmicum,
		96	Australosyodon_nyaphuli,
		97	Microsyodon_orlovi,
		98	Biseridens_qilianicus,
		99	Anomocephalus_africanus,
		100	Tiarajudens_eccentricus,
		101	Patranomodon_hyaphulli,
		102	Suminia_getmanovi,
		103	Otsheria_netzvetajevi,
		104	Ulemica_invisa,
		105	Venyukovia_invisa,
		106	Galepus_joberti,
		107	Galechirus_scholtzi,
		108	Galeops_whaitsi,
		109	Eodicynodon_oelofseni,
		110	Eodicynodon_oosthuizeni,
		111	Colobodectes_cluveri,
		112	Lanthanostegus_mohoii,
		113	Brachyprosopus_broomi,
		114	Endothiodon_tolani,
		115	Endothiodon_mahalanobisi,
		116	Endothiodon_uniseries,
		117	Endothiodon_whaitsi,
		118	Endothiodon_sp.,
		119	Endothiodon_bathystoma,
		120	Pristerodon_gracilis,
		121	Pristerodon_platyceps,
		122	Pristerodon_mackayi,
		123	Diictodon_feliceps,
		124	Eosimops_newtoni,
		125	Robertia_broomiana,
		126	Prosictodon_dubei,
		127	Emydops_arctatus,
		128	Emydops_sp.,
		129	Emydops_oweni,
		130	Digalodon_rubidgei,
		131	Myosaurus_gracilis,
		132	Niassodon_mfumukasi,
		133	Dicynodontoides_nowacki,
		134	Dicynodontoides_sp.,
		135	Dicynodontoides_recurvidens,
		136	Kombuisia_antarctica,
		137	Kombuisia_frerensis,
		138	Cistecephalus_microrhinus,
		139	Cistecephaloides_boonstrai,
		140	Kawingasaurus_fossilis,
		141	Keyseria_benjamini,
		142	Daqingshanosaurus_limbus,
		143	Oudenodon_bainii,
		144	Oudenodon_luanwangensis,
		145	Oudenodon_sp.,
		146	Oudenodon_sakamenensis,
		147	Oudenodon_grandis,
		148	Australobarbarus_kotelnitshi,
		149	Australobarbarus_platycephalus,
		150	Tropidostoma_dubium,
		151	Odontocyclops_whaitsi,
		152	Idelesaurus_tataricus,
		153	Rhachiocephalus_behomoth,
		154	Rhachiocephalus_magnus,
		155	Kitchinganomodon_crassus,
		156	Syops_vanhoepeni,
		157	Aulacephalodon_baini,
		158	Pelanomodon_moschops,
		159	Geikia_locusticeps,
		160	Geikia_elginensis,
		161	Interpresosaurus_blomi,
		162	Elph_borealis,
		163	Katumbia_parringtoni,
		164	Gordonia_traquairi,
		165	Sintocephalus_alticeps,
		166	Basilodon_woodwardi,
		167	Dicynodon_lacerticeps,
		168	Dicynodon_huenei,
		169	Delectosaurus_berezhanensis,
		170	Vivaxosaurus_trautscholdi,
		171	Dinanomodon_gilli,
		172	Daptocephalus_leoniceps,
		173	Peramodon_amalitzkii,
		174	Jimusaria_sinkianensis,
		175	Turfanodon_bogdaensis,
		176	Euptychognathus_bathyrhynchus,
		177	Lystrosaurus_murrayi,
		178	Lystrosaurus_declivis,
		179	Lystrosaurus_curvatus,
		180	Lystrosaurus_maccaigi,
		181	Lystrosaurus_hedini,
		182	Kwazulusaurus_shakai,
		183	OUMNH_TSK_2,
		184	Angonisaurus_cruickshanki,
		185	Angonisaurus_sp.,
		186	Tetragonias_njalilus,
		187	Vinceria_vieja,
		188	Vinceria_argentinensis,
		189	Vinceria_andina,
		190	Rhinodicynodon_gracile,
		191	Shansiodon_sp.,
		192	Shansiodon_wuhsiangensis,
		193	Shansiodon_wangi,
		194	Dinodontosaurus_pedroanum,
		195	Shaanbeikannemeyeria_buerdongia,
		196	Shaanbeikannemeyeria_xilougouensis,
		197	Kannemeyeria_simocephalus,
		198	Kannemeyeria_lophorhinus,
		199	Parakannemeyeria_chengi,
		200	Parakannemeyeria_dolichocephala,
		201	Parakannemeyeria_shenmuensis,
		202	Parakannemeyeria_youngi,
		203	Parakannemeyeria_ningwuensis,
		204	Xiyukannemeyeria_brevirostris,
		205	Dolichuranus_primaevus,
		206	Rechnisaurus_cristarhynchus,
		207	Uralokannemeyeria_vjuschkovi,
		208	Rhadiodromus_klimovi,
		209	Sinokannemeyeria_baidaoyuensis,
		210	Sinokannemeyeria_sanchuanheensis,
		211	Sinokannemeyeria_yingchiaoensis,
		212	Sinokannemeyeria_pearsoni,
		213	Rabidosaurus_cristatus,
		214	Wadiasaurus_indicus,
		215	Zambiasaurus_submersus,
		216	Placerias_hesternus,
		217	Moghreberia_nmachouensis,
		218	Sungeodon_kimkraemerae,
		219	Stahleckeria_potens,
		220	Sangusaurus_edentatus,
		221	Sangusaurus_parringtonii,
		222	Eubrachiosaurus_browni,
		223	Ischigualastia_jenseni,
		224	Jachaleria_colorata,
		225	Jachaleria_platygnathus,
		226	Jachaleria_candelariensis,
		227	Aloposaurus_gracilis,
		228	Aloposaurus_tenuis,
		229	Cyonosaurus_kitchingi,
		230	Cyonosaurus_longiceps,
		231	Cyonosaurus_sp.,
		232	Cyonosaurus_rubidgei,
		233	Aelurosaurus_felinus,
		234	Aelurosaurus_wilmanae,
		235	Sauroctonus_progressus,
		236	Sauroctonus_parringtoni,
		237	Eriphostoma_microdon,
		238	Gorgonops_dixeyi,
		239	Gorgonops_eupachygnathus,
		240	Gorgonops_torvus,
		241	Gorgonops_capensis,
		242	Gorgonops_kaiseri,
		243	Njalila_nasuta,
		244	Njalila_insigna,
		245	Lycaenops_ornatus,
		246	Lycaenops_angusticeps,
		247	Lycaenops_attenuatus,
		248	Lycaenops_quadrata,
		249	Lycaenops_sollasi,
		250	Arctognathus_curvimolar,
		251	Inostrancevia_alexandri,
		252	Arctops_willistoni,
		253	Smilesaurus_ferox,
		254	Ruhuhucerberus_haughtoni,
		255	Aelurognathus_tigriceps,
		256	Sycosaurus_nowaki,
		257	Sycosaurus_laticeps,
		258	Leontosaurus_vanderhorsti,
		259	Dinogorgon_rubidgei,
		260	Clelandina_rubidgei,
		261	Rubidgea_atrox,
		262	Lycosuchus_vanderrieti,
		263	Simorhinella_baini,
		264	Ictidosaurus_angusticeps,
		265	Glanosuchus_macrops,
		266	Pristerognathus_polyodon,
		267	Cynariognathus_seeleyi,
		268	Cynariognathus_platyrhinus,
		269	Crapartinella_croucheri,
		270	Alopecodon_priscus,
		271	Scylacoides_ferox,
		272	Scylacosaurus_sclateri,
		273	Therioides_cyniscus,
		274	Porosteognathus_efremovi,
		275	Pardosuchus_whaitsi,
		276	Pristerognathoides_parvus,
		277	Pristerognathoides_vanwkyi,
		278	Pristerognathoides_minor,
		279	Scylacosuchus_orenburgensis,
		280	Annatherapsidus_petri,
		281	Akidnognathus_parvus,
		282	Promoschorhynchus_platyrhinus,
		283	Olivierosuchus_parringtoni,
		284	Euchambersia_mirabilis,
		285	AMNH_FARB_9527,
		286	Cerdosuchoides_brevidens,
		287	Moschorhinus_kitchingi,
		288	Perplexisaurus_foveatus,
		289	Chthonosaurus_velocidens,
		290	Ichibengops_munyamadziensis,
		291	SAM-PK-8516,
		292	Hofmeyria_atavus,
		293	Ictidostoma_hemburyi,
		294	Mirotenthes_digitipes,
		295	Moschowhaitsia_vjuschkovi,
		296	Theriognathus_microps,
		297	Ictidochampsa_platyceps,
		298	Megawhaitsia_patrichae,
		299	SAM-PK-K10990,
		300	Viatkosuchus_sumini,
		301	Ictidosuchus_baurioides,
		302	Ictidosuchus_primaevus,
		303	Ictidosuchoides_longiceps,
		304	Ictidosuchops_rubidgei,
		305	Ictidosuchops_intermedius,
		306	Regisaurus_jacobi,
		307	Urumchia_lii,
		308	NHCC_LB44,
		309	Karenites_ornamentatus,
		310	Lycideops_longiceps,
		311	Choerosaurus_dejageri,
		312	Tetracynodon_darti,
		313	Tetracynodon_tenuis,
		314	Scaloposaurus_constrictus,
		315	Silphedosuchus_orenburgensis,
		316	Ericiolacerta_parva,
		317	Nothogomphodon_sanjiaoensis,
		318	Nothogomphodon_danilovi,
		319	Hazhenia_concava,
		320	Ordosiodon_youngi,
		321	Ordosiodon_lincheyuensis,
		322	Traversodontoides_wangwuensis,
		323	Microgomphodon_oligocynus,
		324	Antecosuchus_boreus,
		325	Antecosuchus_ochevi,
		326	Bauria_cynops,
		327	Bauria_robusta,
		328	Charassognathus_gracilis,
		329	Dvinia_prima,
		330	Procynosuchus_sp.,
		331	Procynosuchus_delaharpeae,
		332	Cynosaurus_suppostus,
		333	Progalesaurus_lootbergensis,
		334	Galesauridae_indet.,
		335	Galesaurus_planiceps,
		336	Cromptodon_mamiferoides,
		337	Bolotridon_frerensis,
		338	Nanictosaurus_rubidgei,
		339	Thrinaxodon_liorhinus,
		340	Platycraniellus_elegans,
		341	Cynognathus_crateronotus,
		342	Namibia_Cynognathus_sp.,
		343	Antarctica_Cynognathus_sp.,
		344	Titanogomphodon_crassus,
		345	Diademodon_tetragonus,
		346	Antarctica_Diademodon_sp.,
		347	Trirachodon_berryi,
		348	Zambia_Trirachodon_sp.,
		349	Trirachodontidae_indet.,
		350	Cricodon_metabolus,
		351	Langbergia_modisei,
		352	Beishanodon_youngi,
		353	Sinognathus_gracilis,
		354	Nanogomphodon_wildi,
		355	Andescynodon_mendozensis,
		356	Pascualgnathus_polanskii,
		357	Scalenodon_angustifrons,
		358	Luangwa_drysdalli,
		359	Namibia_Luangwa_sp.,
		360	Luangwa_sudamericana,
		361	Traversodon_stahleckeri,
		362	Mandagomphodon_attridgei,
		363	Mandagomphodon_hirschsoni,
		364	Arctotraversodon_plemmyridon,
		365	Boreogomphodon_sp.,
		366	Boreogomphodon_herpetairus,
		367	Boreogomphodon_jeffersoni,
		368	Massetognathus_pascuali,
		369	Massetognathus_ochagaviae,
		370	Santacruzodon_hopsoni,
		371	Dadadon_isaloi,
		372	Gomphodontosuchus_brasiliensis,
		373	Menadon_besairiei,
		374	Protuberum_cabralensis,
		375	Scalenodontoides_macrodontes,
		376	Exaeretodon_major,
		377	Exaeretodon_argentinus,
		378	Exaeretodon_riograndensis,
		379	Exaeretodon_statisticae,
		380	Ruberodon_roychowdhurii,
		381	Lumkuia_fuzzi,
		382	Ecteninion_lunensis,
		383	Aleodon_brachyrhamphus,
		384	Aleodon_sp.,
		385	Chiniquodon_kalanoro,
		386	Chiniquodon_sanjuanensis,
		387	Chiniquodon_theotonicus,
		388	Chiniquodon_sp.,
		389	Probainognathus_jenseni,
		390	Trucidocynodon_riograndensis,
		391	Therioherpeton_cargnini,
		392	Prozostrodon_brasiliensis,
		393	Protheriodon_estudianti,
		394	Panchetocynodon_damodarensis,
		395	Riograndia_guaibensis,
		396	Irajatherium_hernandezi,
		397	Elliotherium_kersteni,
		398	Chaliminia_musteloides,
		399	Pachygenelus_monus,
		400	Diarthrognathus_broomi,
		401	Tritheledontidae_indet.,
		402	Tritheledon_riconoi,
		403	Oligokyphus_triserialis,
		404	Oligokyphus_major,
		405	Oligokyphus_lufengensis,
		406	Oligokyphus_sp.,
		407	Kayentatherium_wellesi,
		408	Bienotherium_magnum,
		409	Bienotherium_yunnanense,
		410	Bienotherium_minor,
		411	Antarctica_Tritylodontidae_indet.,
		412	Tritylodontoides_maximus,
		413	Bocatherium_mexicanum,
		414	Lufengia_delicata,
		415	Dianzhongia_longirostrata,
		416	Dinnebitodon_amarali,
		417	Yunnanodon_brevirostre,
		418	Tritylodon_longaevus,
		419	Botucaraitherium_belarminoi,
		420	Brasilitherium_riograndensis,
		421	Minicynodon_maieri,
		422	Brasilodon_quadrangularis,
		423	Sinoconodon_rigneyi,
		424	Adelobasileus_cromptoni,
		425	Bridetherium_dorisae,
		426	Gondwanadon_tapani,
		427	Indotherium_pranhitai,
		428	Paceyodon_davidi,
		429	Eozostrodon_parvus,
		430	Morganucodon_watsoni,
		431	Morganucodon_sp.,
		432	Morganucodon_heikuopengensis,
		433	Morganucodon_peyeri,
		434	Morganucodon_oehleri,
		435	Bocaconodon_tamaulipensis,
		436	Megazostrodon_rudnerae,
		437	Brachyzostrodon_sp.,
		438	Brachyzostrodon_informal_sp._2,
		439	Brachyzostrodon_coupatezi,
		440	Brachyzostrodon_maior,
		441	Brachyzostrodon_informal_sp._1,
		442	Woutersia_mirabilis,
		443	Woutersia_butleri,
		444	Kuehneotherium_praecursoris,
		445	Kuehneotherium_sp.,
		446	Dinnetherium_nezorum,
		447	Hadrocodium_wui,
		448	Condorodon_spanios,
		449	Nakunodon_paikasiensis,
		450	Trishulotherium_kotaensis,
		451	Haramiyidae_indet._1,
		452	Haramiyidae_indet._2,
		453	Theroteinus_nikolai,
		454	Thomasia_moorei,
		455	Thomasia_antiqua,
		456	Thomasia_hahni,
		457	Haramiyavia_clemmenseni,
		458	Indobaatar_zofiae,
		459	Huasteconodon_wiblei,
		460	Victoriaconodon_inaequalis,
		461	Argentoconodon_fariasorum,
		462	Dyskritodon_indicus,
		463	Henosferus_molus,
		464	Asfaltomylos_patagonicus,
		465	Stereosternum_tumidum,
		466	Brazilosaurus_sanpauloensis,
		467	Mesosaurus_tenuidens,
		468	Eunotosaurus_africanus,
		469	Milleretta_rubidgei,
		470	Broomia_perplexa,
		471	Millerosaurus_nuffieldi,
		472	Millerosaurus_ornatus,
		473	Milleropsis_pricei,
		474	Eudibamus_cursoris,
		475	Bolosaurus_striatus,
		476	Bolosaurus_major,
		477	Bolosaurus_grandis,
		478	Belebey_maximi,
		479	Belebey_chengi,
		480	Belebey_augustodunensis,
		481	Belebey_vegrandis,
		482	Australothyris_smithi,
		483	Microleter_mckinzieorum,
		484	Delorhynchus_priscus,
		485	Delorhynchus_cifellii,
		486	Acleistorhinus_pteroticus,
		487	Colobomycter_pholeter,
		488	Feeserpeton_oklahomensis,
		489	Lanthanosuchus_watsoni,
		490	Lanthaniscus_efremovi,
		491	Nyctiphruretus_acudens,
		492	Rhipaeosaurus_tricuspidens,
		493	Bashkyroleter_bashkyricus,
		494	Nycteroleter_ineptus,
		495	Emeroleter_levis,
		496	Bashkyroleter_mesensis,
		497	Macroleter_agilis,
		498	Macroleter_poezicus,
		499	Bradysaurus_seeleyi,
		500	Bradysaurus_baini,
		501	Nochelesaurus_alexanderi,
		502	Embrithosaurus_schwarzi,
		503	Bunostegos_akokanensis,
		504	Deltavjatia_vjatkensis,
		505	Honania_complicidentata,
		506	Welgevonden_pareiasaur,
		507	Parasaurus_geinitzi,
		508	Argana_parieasaur_indet._1,
		509	Nanoparia_luckhoffi,
		510	Provelosaurus_americanus,
		511	Anthodon_serrarius,
		512	Pumiliopareia_pricei,
		513	Pareiasuchus_nasicornis,
		514	Pareiasuchus_peringueyi,
		515	Argana_parieasaur_indet._2,
		516	Shihtienfenia_permica,
		517	Sanchuansaurus_pygmaeus,
		518	Pareiasaurus_serridens,
		519	Scutosaurus_karpinskii,
		520	Obirkovia_gladiator,
		521	Arganaceras_vacanti,
		522	Elginia_mirabilis,
		523	Owenetta_rubidgei,
		524	Barasaurus_besairiei,
		525	Ruhuhuaria_reiszi,
		526	Saurodektes_rogersorum,
		527	Candelaria_barbouri,
		528	Owenetta_kitchingorum,
		529	Coletta_seca,
		530	Sauropareion_anoplus,
		531	Kitchingnathus_untabeni,
		532	Pintosaurus_magnidentis,
		533	Phaanthosaurus_ignatjevi,
		534	Phaanthosaurus_simus,
		535	Theledectes_perforatus,
		536	Eumetabolodon_dongshengensis,
		537	Tichvinskia_vjatkensis,
		538	Tichvinskia_jugensis,
		539	Timanophon_raridentatus,
		540	Lasasaurus_beltanae,
		541	Eumetabolodon_bathycephalus,
		542	Teratophon_spinigenis,
		543	Thelerpeton_oppressus,
		544	Procolophon_trigoniceps,
		545	Pentaedrusaurus_ordosianus,
		546	Neoprocolophon_asiaticus,
		547	Haligonia_bolodon,
		548	Haligonia_sp.,
		549	Phonodus_dutoitorum,
		550	Scoloparia_glyphanodon,
		551	Sclerosaurus_armatus,
		552	Leptopleuron_lacertinum,
		553	Libognathus_sheddi,
		554	Soturnia_caliodon,
		555	Hypsognathus_sp.,
		556	Hypsognathus_fenneri,
		557	Thelephon_contritus,
		558	Anomoiodon_liliensterni,
		559	Anomoiodon_krejcii,
		560	Procolina_teresae,
		561	Orenburgia_bruma,
		562	Orenburgia_enigmatica,
		563	Kapes_majmesculae,
		564	Kapes_amaenus,
		565	Kapes_bentoni,
		566	Kapes_komiensis,
		567	Captorhinidae_indet.,
		568	Saurorictus_australis,
		569	Captorhinus_sp.,
		570	Captorhinus_laticeps,
		571	Captorhinus_magnus,
		572	Captorhinus_aguti,
		573	Moradisaurus_grandis,
		574	Moradisaurinae_indet.,
		575	Gecatogomphius_kavejevi,
		576	Gansurhinus_qingtoushanensis,
		577	Rothianiscus_robusta,
		578	Paleothyris_acadiana,
		579	Petrolacosaurus_kansensis,
		580	Araeoscelis_gracilis,
		581	Orovenator_mayorum,
		582	Lanthanolania_ivakhnenkoi,
		583	Coelurosauravus_jaekeli,
		584	Coelurosauravus_elivensis,
		585	Wapitisaurus_problematicus,
		586	Rautiania_alexandri,
		587	Rautiania_minichi,
		588	Kyrgyzsaurus_bukhanchenkoi,
		589	Hypuronector_limnaios,
		590	Vallesaurus_cenensis,
		591	Vallesaurus_zorzinensis,
		592	Dolabrosaurus_aquatilis,
		593	Megalancosaurus_sp.,
		594	Megalancosaurus_endennae,
		595	Megalancosaurus_preonensis,
		596	Drepanosaurus_sp.,
		597	Drepanosaurus_unguicaudatus,
		598	Youngina_capensis,
		599	Acerosodontosaurus_piveteaui,
		600	Palaeagama_vielhaueri,
		601	Saurosternon_bainii,
		602	Paliguana_whitei,
		603	Pamelina_polonica,
		604	Icarosaurus_siefkeri,
		605	Kuehneosauridae_indet.,
		606	Kuehneosuchus_latissimus,
		607	Kuehneosaurus_latus,
		608	Sophineta_cracoviensis,
		609	Megachirella_wachtleri,
		610	Bharatagama_rebbanensis,
		611	Paikasisaurus_indicus,
		612	Gephyrosaurus_bridensis,
		613	Diphydontosaurus_avonis,
		614	Whitakersaurus_bermani,
		615	Paleollanosaurus_fraseri,
		616	Planocephalosaurus_lucasi,
		617	Planocephalosaurus_robinsonae,
		618	Rebbanasaurus_jaini,
		619	Godvarisaurus_lateefi,
		620	Sphenocondor_gracilis,
		621	Dockum_Clevosaur,
		622	Polysphenodon_muelleri,
		623	Brachyrhinodon_taylori,
		624	Clevosaurus_bairdi,
		625	Clevosaurus_wangi,
		626	Clevosaurus_mcgilli,
		627	Clevosaurus_petilus,
		628	Clevosaurus_brasiliensis,
		629	Clevosaurus_convallis,
		630	Clevosaurus_minor,
		631	Clevosaurus_sectumsemper,
		632	Clevosaurus_SAM_K7890,
		633	Clevosaurus_hudsoni,
		634	Sphenovipera_jimmysjoyi,
		635	Pelecymala_robustus,
		636	Sigmala_sigmala,
		637	Zapatadon_ejidoensis,
		638	Cynosphenodon_huizachalensis,
		639	Clevosaurus_latidens,
		640	Sphenotitan_leyesi,
		641	Aenigmastropheus_parringtoni,
		642	Protorosaurus_speneri,
		643	Jesairosaurus_lehmani,
		644	Prolacertoides_jimusarensis,
		645	Macrocnemus_bassanii,
		646	Macrocnemus_fuyuanensis,
		647	Macrocnemus_obristi,
		648	Langobardisaurus_pandolfii,
		649	Langobardisaurus_tonelloi,
		650	Hayden_Quarry_Tanystropheid,
		651	Tanytrachelos_sp.,
		652	Tanytrachelos_ahynis,
		653	Augustaburiania_vatagini,
		654	SA_Tanystropheidae_indet.,
		655	Amotosaurus_rotfeldensis,
		656	Protanystropheus_antiquus,
		657	Tanystropheus_conspicuus,
		658	Tanystropheus_haasi,
		659	Tanystropheus_longobardicus,
		660	Pamelaria_dolichotrachela,
		661	Azendohsaurus_laaroussii,
		662	Azendohsaurus_madagaskarensis,
		663	Teraterpeton_hrynewichorum,
		664	Trilophosaurus_buettneri,
		665	Spinosuchus_caseanus,
		666	Trilophosaurus_jacobsi,
		667	Noteosuchus_colletti,
		668	Mesosuchus_browni,
		669	Howesia_browni,
		670	Eohyosaurus_wolvaardti,
		671	Rhynchosaurus_articeps,
		672	Brasinorhynchus_mariantensis,
		673	Chanares_rhynchosaur,
		674	Stenaulorhynchus_stockleyi,
		675	Mesodapedon_kuttyi,
		676	Ammorhynchus_navajoi,
		677	Langeronyx_brodiei,
		678	Bentonyx_sidensis,
		679	Fodonyx_spenceri,
		680	Isalorhynchus_genovefae,
		681	Teyumbaita_sulcognathus,
		682	Hyperodapedon_tikiensis,
		683	Hyperodapedon_stockleyi,
		684	Hyperodapedon_gordoni,
		685	Zimbabwe_Hyperodapedon_sp.,
		686	Hyperodapedon_huenei,
		687	Hyperodapedon_huxleyi,
		688	Hyperodapedon_sp._GSI,
		689	Nova_Scotia_Hyperodapedon_sp.,
		690	Wyoming_Hyperodapedon_sp.,
		691	Hyperodapedon_sanjuanensis,
		692	Hyperodapedon_sp.,
		693	Hyperodapedon_mariensis,
		694	Boreopricea_funerea,
		695	Kadimakara_australiensis,
		696	Prolacerta_broomi,
		697	Tasmaniosaurus_triassicus,
		698	Teyujagua_paradoxa,
		699	Proterosuchus_fergusi,
		700	Proterosuchus_alexanderi,
		701	Proterosuchus_goweri,
		702	Proterosuchus_sp.,
		703	Chasmatosaurus_yuani,
		704	Archosaurus_rossicus,
		705	Fugusuchus_hejiapanensis,
		706	Cuyosuchus_huenei,
		707	Sarmatosuchus_otschevi,
		708	Kalisuchus_rewanensis,
		709	Eorasaurus_olsoni,
		710	Vonhuenia_friedrichi,
		711	Chasmatosuchus_rossicus,
		712	Chasmatosuchus_magnus,
		713	Guchengosuchus_shiguaiensis,
		714	Erythrosuchus_africanus,
		715	Chalishevia_cothurnata,
		716	Shansisuchus_kuyeheensis,
		717	Shansisuchus_shansisuchus,
		718	Uralosaurus_magnus,
		719	Garjainia_madiba,
		720	Garjainia_prima,
		721	SAM-P41754,
		722	Dorosuchus_neoetus,
		723	Euparkeria_capensis,
		724	Osmolskina_czatkowicensis,
		725	Halazhaisuchus_qiaoensis,
		726	Asperoris_mnyama,
		727	Dongusuchus_efremovi,
		728	Yarasuchus_deccanensis,
		729	Vancleavea_campi,
		730	Tarjadia_ruthae,
		731	Archeopelta_arborensis,
		732	Jaxtasuchus_salomoni,
		733	Doswellia_kaltenbachi,
		734	Doswellia_sixmilensis,
		735	Proterochampsa_nodosa,
		736	Proterochampsa_barrionuevoi,
		737	Cerritosaurus_binsfeldi,
		738	Tropidosuchus_romeri,
		739	Pseudochampsa_ischigualastensis,
		740	Gualosuchus_reigi,
		741	Rhadinosuchus_gracilis,
		742	Chanaresuchus_bonapartei,
		743	Wannia_scurriensis,
		744	Parasuchus_angustifrons,
		745	Parasuchus_hislopi,
		746	Parasuchus_magnoculus,
		747	Parasuchus_bransoni,
		748	Ebrachosuchus_neukami,
		749	Brachysuchus_megalodon,
		750	Paleorhinus_sawini,
		751	Paleorhinus_parvus,
		752	Angistorhinus_grandis,
		753	Angistorhinus_maximus,
		754	Angistorhinus_alticephalus,
		755	Protome_batalaria,
		756	Machaeroprosopus_zunii,
		757	Rutiodon_carolinensis,
		758	Phytosaurus_doughtyi,
		759	Leptosuchus_studeri,
		760	Leptosuchus_imperfecta,
		761	Leptosuchus_crosbiensis,
		762	Smilosuchus_lithodendrorum,
		763	Smilosuchus_gregorii,
		764	Smilosuchus_adamanensis,
		765	Pravusuchus_hortus,
		766	Nicrosaurus_kapffi,
		767	Nicrosaurus_meyeri,
		768	Angistorhinopsis_ruetimeyeri,
		769	Machaeroprosopus_jablonskiae,
		770	Machaeroprosopus_bermani,
		771	Machaeroprosopus_mccauleyi,
		772	Machaeroprosopus_gregorii,
		773	Machaeroprosopus_lottorum,
		774	Machaeroprosopus_sp._TTU-P10074,
		775	Machaeroprosopus_pristinus,
		776	Machaeroprosopus_buceros,
		777	Mystriosuchus_planirostris,
		778	Mystriosuchus_westphali,
		779	TMM_31173-120,
		780	Nundasuchus_songeaensis,
		781	Ornithosuchus_longidens,
		782	Venaticosuchus_rusconii,
		783	Riojasuchus_tenuisceps,
		784	Koilamasuchus_gonzalezdiazi,
		785	Parringtonia_gracilis,
		786	Erpetosuchus_sp.,
		787	Erpetosuchus_granti,
		788	Newark_Revueltosaurus_sp.,
		789	Revueltosaurus_callenderi,
		790	Revueltosaurus_hunti,
		791	Aetosauroides_scagliai,
		792	Stenomyti_huangae,
		793	Newark_Aetosaurus_sp.,
		794	Aetosaurus_ferratus,
		795	Coahomasuchus_sp.,
		796	Coahomasuchus_kahleorum,
		797	Apachesuchus_heckerti,
		798	Rioarribasuchus_chamaensis,
		799	Redondasuchus_rineharti,
		800	Redondasuchus_reseri,
		801	Lower_Maleri_Typothorax_sp.,
		802	Typothorax_coccinarum,
		803	Typothorax_antiquum,
		804	African_Paratypothoracisini_indet.,
		805	Tecovasuchus_chatterjeei,
		806	Paratypothorax_sp.,
		807	Paratypothorax_andressorum,
		808	Polesinesuchus_aurelioi,
		809	Stagonolepis_robertsoni,
		810	Stagonolepis_olenkae,
		811	Aetobarbakinoides_brasiliensis,
		812	Neoaetosauroides_engaeus,
		813	Calyptosuchus_wellesi,
		814	Scutarx_deltatylus,
		815	Adamanasuchus_eisenhardtae,
		816	Gorgetosuchus_pekinensis,
		817	Longosuchus_meadei,
		818	Sierritasuchus_macalpini,
		819	Lucasuchus_hunti,
		820	Acaenasuchus_geoffreyi,
		821	Desmatosuchus_smalli,
		822	Desmatosuchus_spurensis,
		823	Turfanosuchus_dabanensis,
		824	Yonghesuchus_sangbiensis,
		825	Gracilisuchus_stipanicicorum,
		826	Ticinosuchus_ferox,
		827	Qianosuchus_mixtus,
		828	Hypselorhachis_mirabilis,
		829	Arizonasaurus_babbitti,
		830	Ctenosauriscus_koeneni,
		831	Bromsgroveia_walkeri,
		832	Xilousuchus_sapingensis,
		833	Poposaurus_gracilis,
		834	Poposaurus_langstoni,
		835	Lotosaurus_adentus,
		836	NHCC_LB34,
		837	Sillosuchus_longicervix,
		838	Shuvosaurus_inexpectatus,
		839	Moenkopi_Shuvosaurid,
		840	Effigia_okeeffeae,
		841	Stagonosuchus_nyassicus,
		842	Heptasuchus_clarki,
		843	Prestosuchus_chiniquensis,
		844	Saurosuchus_sp.,
		845	Saurosuchus_galilei,
		846	Youngosuchus_sinensis,
		847	Batrachotomus_kupferzellensis,
		848	Arganasuchus_dutuiti,
		849	Procerosuchus_celer,
		850	Decuriasuchus_quartacolonia,
		851	Dagasuchus_santacruzensis,
		852	Fasolasuchus_tenax,
		853	Fleming_Fjord_Rauisuchid,
		854	Tikisuchus_romeri,
		855	Luperosuchus_fractus,
		856	Rauisuchus_tiradentes,
		857	Postosuchus_alisonae,
		858	Postosuchus_kirkpatricki,
		859	Polonosuchus_silesiacus,
		860	Teratosaurus_suevicus,
		861	CM_73372,
		862	Trialestes_romeri,
		863	Carnufex_carolinensis,
		864	Pseudhesperosuchus_jachaleri,
		865	Hesperosuchus_unamed_species,
		866	Hesperosuchus_agilis,
		867	Saltoposuchus_connectens,
		868	Dromicosuchus_grallator,
		869	Sphenosuchus_acutus,
		870	Redondavenator_quayensis,
		871	Dibothrosuchus_elaphros,
		872	Dibothrosuchus_aff._sp.,
		873	Terrestrisuchus_gracilis,
		874	Litargosuchus_leptorhynchus,
		875	Kayentasuchus_walkeri,
		876	Platyognathus_species_2,
		877	Platyognathus_hsui,
		878	Hemiprotosuchus_leali,
		879	Protosuchus_micmac,
		880	Protosuchus_richardsoni,
		881	Protosuchus_haughtoni,
		882	Orthosuchus_stormbergi,
		883	Eopneumatosuchus_colberti,
		884	Dianchungosaurus_lufengensis,
		885	Mesoeucrocodylia_indet.,
		886	Calsoyasuchus_valliceps,
		887	Scleromochlus_taylori,
		888	Preondactylus_buffarinii,
		889	Austriadactylus_cristatus,
		890	Peteinosaurus_zambelli,
		891	Raeticodactylus_filisurensis,
		892	Caviramus_schesaplanensis,
		893	Bergamodactylus_wildi,
		894	Austriadraco_dallavecchiai,
		895	Arcticodactylus_cromptonellus,
		896	Eudimorphodon_rosenfeldi,
		897	SMU_69125,
		898	Eudimorphodon_ranzii,
		899	Parapsicephalus_purdoni,
		900	Dimorphodon_weintraubi,
		901	Dimorphodon_macronyx,
		902	Campylognathoides_zitteli,
		903	Campylognathoides_liasicus,
		904	Dorygnathus_banthensis,
		905	Wales_rhamphorhynchid_indet.,
		906	Lagerpeton_chanarensis,
		907	Lagerpetonidae_indet.,
		908	Dromomeron_romeri,
		909	Dromomeron_gigas,
		910	Dromomeron_gregorii,
		911	Marasuchus_lilloensis,
		912	Saltopus_elginensis,
		913	Lewisuchus_admixtus,
		914	Asilisaurus_kongwe,
		915	Eucoelophysis_baldwini,
		916	Lutungutali_sitwensis,
		917	Silesaurus_opolensis,
		918	Petrified_Forest_Silesaurid,
		919	Otis_Chalk_Silesaurid,
		920	Ruhuhu_Silesaurid,
		921	Diodorus_scytobrachion,
		922	Eagle_Basin_Silesaurid,
		923	Technosaurus_smalli,
		924	Ignotosaurus_fragilis,
		925	Agnosphitys_cromhallensis,
		926	Sacisaurus_agudoensis,
		927	Pisanosaurus_mertii,
		928	Laquintasaura_venezuelae,
		929	Stormbergia_dangershoeki,
		930	FMNH_CUP_2338,
		931	Eocursor_parvus,
		932	Lesothosaurus_diagnosticus,
		933	Heterodontosaurus_tucki,
		934	Lycorhinus_angustidens,
		935	NHMUK_RU_A100,
		936	Kayenta_heterodontosaurid,
		937	Argentinian_Heterodontosauridae_indet.,
		938	NHMUK_R14161,
		939	Abrictosaurus_consors,
		940	Pegomastax_africanus,
		941	Manidens_condorensis,
		942	Scutellosaurus_lawleri,
		943	Emausaurus_ernsti,
		944	Arizona_Scelidosaur,
		945	Scelidosaurus_harrisonii,
[truncated: 104 more rows]
