# Supplementary material for: Mass extinctions drove increased global faunal cosmopolitanism on the supercontinent Pangaea
Source: Nat Commun. 2017 Oct 10;8:733. doi: 10.1038/s41467-017-00827-7 (PMC5635108; doi:10.1038/s41467-017-00827-7)
Supplement: Supplementary file 5 — Supplementary Dataset 2 [file 41467_2017_827_MOESM5_ESM.xlsx]

## Sheet: Data
Taxon occurrence data as used in the study (obtained from the Paleobiology database with additions from other sources)
accepted_name	max_ma	min_ma	early_interval	late_interval	ref_author	ref_pubyr	state	county	paleolng	paleolat	geoplate	cc	formation	stratgroup	member	stratscale	zone	stratcomments
Aardonyx celestae	201.3	190.8	Hettangian	Sinemurian	Yates et al.	2010	Free State	Senekal	16.07	-42.64	701	ZA	Elliot	Stormberg	Upper	bed
Abrictosaurus consors	201.3	190.8	Hettangian	Sinemurian	Thulborn	1974	Qacha's Nek		16.11	-44.35	701	LS	Elliot	Stormberg	Upper	bed		near top of Red Beds
Acadiella psalidodon	237	228	Carnian		Sues and Baird	1998	Nova Scotia	Kings	1.64	20.21	108	CA	Wolfville	Chatham		bed		Wolfville Formation has been dated as late Carnian based on the presence of the temnospondyl amphibian "Metoposaurus" bakeri, which elsewhere occurs in the well-dated Dockum Group of Texas"
Acaenasuchus geoffreyi	228	208.5	Norian		Long and Murry	1995	Arizona	Apache	-37.44	9.88	101	US	Chinle		Petrified Forest	bed		3 m above upper level in the Placerias Quarry; also placed in the Petrified Forest Mb of the Chinle Fm. Also referred to the Bluewater Creek Formation
Acaenasuchus geoffreyi	228	208.5	Norian		Long and Murry	1995	Arizona	Navajo	-38.19	10.73	101	US	Chinle		Petrified Forest	group of beds		Level within the "lower Petrified Forest" is unclear, could represent both Blue Mesa and Sonsela members
Acaenasuchus geoffreyi	228	208.5	Norian		Long and Murry	1995	Arizona	Apache	-37.44	9.88	101	US	Chinle		Mesa Redondo	group of beds		One of two nearly adjacent quarries (the second is the Downs Quarry, 30 metres from the Placerias Quarry). Early workers placed the Placerias Quarry low in the Blue Mesa Member, while Lucas et al. (1997) assigned it to the Mesa Redondo (= Bluewater Creek) Member. Parker (2005) noted that the lithology of the beds and the local presence of the Shinarump Member (the basal member of the Chinle Forma…
Acaenasuchus geoffreyi	228	208.5	Norian		Polcyn et al.	2002	Arizona	Apache	-37.49	10.14	101	US	Chinle		Blue Mesa	bed		Blue Mesa Member, approximately 10-20 metres above the contact with the underlying Mesa Redondo Member
Acaenasuchus geoffreyi	228	208.5	Norian		Long and Murry	1995	Arizona	Apache	-37.3	9.95	101	US	Chinle		Blue Mesa	group of beds		Two closely adjacent localities. All Blue Hills localities are in the uppermost Mesa Redondo (= Bluewater Creek) or lowermost Blue Mesa members, principally the latter. Assigned to the Adamanian LVF
Acerosodontosaurus piveteaui	259.9	252.17	Lopingian		Currie	1980	Tulear		22.51	-42.93	702	MG	Lower Sakamena	Sakamena		member		"Recent work by Goubin (1965) on spores and pollen from numerous localities in Madagascar divides the Lower Sakamena into three zones, all of which are indicated as Upper Permian. The terrestrial vertebrates occur in the uppermost of the three zones recognized by Goubin, and so at the very top of the Permian." (Carroll, 1981 p. 318)
Acleistorhinus pteroticus	279.3	272.3	Kungurian		Daly	1973	Oklahoma	Tillman	-28.41	1.95	101	US		Hennessey			bed
Adamanasuchus eisenhardtae	228	208.5	Norian		Lucas et al.	2007	Arizona	Apache	-37.58	10.41	101	US	Chinle		Blue Mesa	bed		Blue Mesa Member, just below the base of the Sonsela Member (see Parker & Irmis 2005: fig. 8)
Adamanasuchus eisenhardtae	228	208.5	Norian		Lucas et al.	2007	Arizona	Apache	-37.44	9.88	101	US	Chinle		Mesa Redondo	group of beds		One of two nearly adjacent quarries (the second is the Downs Quarry, 30 metres from the Placerias Quarry). Early workers placed the Placerias Quarry low in the Blue Mesa Member, while Lucas et al. (1997) assigned it to the Mesa Redondo (= Bluewater Creek) Member. Parker (2005) noted that the lithology of the beds and the local presence of the Shinarump Member (the basal member of the Chinle Forma…
Adelobasileus cromptoni	228	208.5	Norian		Lucas and Luo	1993	Texas	Crosby	-35.98	10.17	101	US	Tecovas	Chinle		group of beds		"NMMNH locality 1430 is in the lower part of the Tecovas, 11.25 m above the base of the Dockum Formation."
Adeopapposaurus mognai	201.3	174.1	Early Jurassic		MartÃ­nez	2009	San Juan		-15.03	-33.25	291	AR	CaÃ±on del Colorado		Upper Pelitic	bed		148 m from base of formation
Adeopapposaurus mognai	201.3	174.1	Early Jurassic		MartÃ­nez	2009	San Juan		-15.03	-33.25	291	AR	CaÃ±on del Colorado		Upper Pelitic	bed		138 m from base of formation (10 m below holotype site for Adeopapposaurus)
Aelurognathus tigriceps	259.9	252.17	Wuchiapingian	Changhsingian	Kitching	1977	Eastern Cape	Camdeboo	-18.46	-51.6	701	ZA	Balfour	Beaufort		bed	Dicynodon Assemblage Zone	It is said that the fossils come from the "Daptocephalus zone" (Gow, 1972) which is equivalent to the Dicynodon Assemblage Zone. Geographic and stratigraphic data suggest that the locality is in the Balfour Formation of the Beaufort Group (see Catuneanu et al., 2005, J. Afr. Earth Sci., 43, figs. 24, 25). The Dicynodon AZ is late Wuchiapingian to Changsinghian according to recent radioisoptic dat…
Aelurognathus tigriceps	259.9	252.17	Wuchiapingian	Changhsingian	Kammerer	2016	Western Cape	Central Karoo	-18.63	-51.22	701	ZA	Balfour	Beaufort		group of beds	Dicynodon Assemblage	It is said that the fossils come from the "Daptocephalus zone" (Gow, 1972) which is equivalent to the Dicynodon Assemblage Zone. Geographic and stratigraphic data suggest that the locality is in the Balfour Formation of the Beaufort Group (see Catuneanu et al., 2005, J. Afr. Earth Sci., 43, figs. 24, 25). The Dicynodon AZ is late Wuchiapingian to Changhsingian according to recent radioisotopic da…
Aelurognathus tigriceps	259.9	252.17	Wuchiapingian	Changhsingian	Kammerer	2016	Eastern Cape	Camdeboo	-18.46	-51.6	701	ZA	Balfour	Beaufort		bed	Dicynodon Assemblage Zone	It is said that the fossils come from the "Daptocephalus zone" (Gow, 1972) which is equivalent to the Dicynodon Assemblage Zone. Geographic and stratigraphic data suggest that the locality is in the Balfour Formation of the Beaufort Group (see Catuneanu et al., 2005, J. Afr. Earth Sci., 43, figs. 24, 25). The Dicynodon AZ is late Wuchiapingian to Changsinghian according to recent radioisoptic dat…
Aelurognathus tigriceps	259.9	254.17	Wuchiapingian	Wuchiapingian	Kammerer	2016						ZM	Madumabsia Mudstone		Upper Beds	beds	Correlated with the Cistecephalus Assemblage zone by Frobisch (2009)
Aelurognathus tigriceps	259.9	252.17	Wuchiapingian	Wuchiapingian	Kammerer	2016						ZA					Tropidstoma Assemblage
Aelurosaurus felinus	259.9	254.17	Wuchiapingian		Kitching	1977	Western Cape	Beaufort West	-21.02	-50.36	701	ZA	Teekloof	Beaufort			Tropidostoma Assemblage Zone	Originally entered as Kungurian to Olenekian\r\n\r\nDirect date for the Tropidostoma Assemblage Zone from Rubidge et al., 2013\r\n\r\n
Aelurosaurus felinus	259.9	254.17	Wuchiapingian		Kitching	1977	Western Cape	Beaufort West	-19.42	-50.44	701	ZA					Cistecephalus Assemblage Zone	Direct dates for the Cistecephalus Assemblage Zone from Rubidge et al., 2013
Aelurosaurus wilmanae	254.17	252.17	Changhsingian		Kitching	1977	Eastern Cape	Camdeboo	-15.15	-50.63	701	ZA	Balfour	Beaufort		formation	Dicynodon Assemblage	It is said that the fossils come from the "Daptocephalus zone" (Gow, 1972) which is equivalent to the Dicynodon Assemblage Zone. Geographic and stratigraphic data suggest that the locality is in the Balfour Formation of the Beaufort Group (see Catuneanu et al., 2005, J. Afr. Earth Sci., 43, figs. 24, 25). The Dicynodon AZ is Early and Middle Changhsingian according to Catuneanu et al. (2005).\r\n…
Aenigmastropheus parringtoni	259.9	254.17	Wuchiapingian		Ezcurra et al.	2014	Ruvuma		15.49	-45.51	701	TZ	Usili	Songea		group of beds	Cistecephalus Assemblage Zone
Aerosaurus greenleeorum	303.4	268	Virgilian	Wolfcamp	Romer	1937	New Mexico	Rio Arriba	-33.81	4.46	101	US	Abo/Cutler			formation
Aerosaurus wellesi	303.4	268	Virgilian	Wolfcamp	Langston and Reisz	1981	New Mexico	Rio Arriba	-34.09	4.48	101	US	Abo/Cutler			group of beds		All specimens appear to come from about the same stratigraphic level (38-36 m below top of the butte). Whether these beds are uppermost Carboniferous or lower Permian is a subject of controversy.\r\n
Aetobarbakinoides brasiliensis	237	208.5	Carnian	Norian	Desojo et al.	2012	Rio Grande do Sul		-9.39	-38.69	201	BR	Santa Maria	Rosario do Sul	Alemoa	group of beds	Hyperodapedon	Santa Maria 2 (upper half of Santa Maria Formation), from the so-called "Rhynchosaur Cenozone" or "Hyperodapedon Assemblage Zone". The Hyperodapedon Assemblage Zone has generally considered been late Carnian in age, but could extend into the early Norian.
Aetosauroides scagliai	237	228	Carnian		Desojo and Ezcurra	2011	San Juan	Valle FÃ©rtil	-26.39	-36.29	291	AR	Ischigualasto			member		Lower third of the formation, Ischigualasto-Ischichuca basin
Aetosauroides scagliai	237	208.5	Carnian	Norian	Casamiquela	1961	San Juan	Valle FÃ©rtil	-24.29	-39.24	291	AR	Ischigualasto			member		Ischigualasto-Ischichuca basin; position within the formation is not stated
Aetosauroides scagliai	237	208.5	Carnian	Norian	Desojo and Ezcurra	2011	Rio Grande do Sul		-9.39	-38.69	201	BR	Santa Maria	Rosario do Sul	Alemoa	group of beds	Hyperodapedon	Santa Maria 2 (upper half of Santa Maria Formation), from the so-called "Rhynchosaur Cenozone" or "Hyperodapedon Assemblage Zone". The Hyperodapedon Assemblage Zone has generally considered been late Carnian in age, but could extend into the early Norian.
Aetosauroides scagliai	228	208.5	Norian		Casamiquela	1960	San Juan	Valle FÃ©rtil	-22.5	-39.91	291	AR	Ischigualasto			member		Upper third of the formation, Ischigualasto-Ischichuca basin
Aetosauroides scagliai	228	208.5	Norian		Casamiquela	1960	San Juan	Valle FÃ©rtil	-22.5	-39.91	291	AR	Ischigualasto			member		Middle third of the formation, Ischigualasto-Ischichuca basin
Aetosaurus ferratus	228	208.5	Norian		Schoch	2007	Baden-WÃ¼rttenburg	Stuttgart	21.26	30.04	305	DE	LÃ¶wenstein	Middle Keuper	Lower Stubensandstein	group of beds		"Lower Stubensandstein, LÃ¶wenstein Formation (marginal equivalent of Arnstadt Formation), Middle Keuper, Norian (Deutsche Stratigraphische Kommission 2005). Following O. Fraas (1887: 2), the block was found three metres above the main sandstone unit, within a local occurrence of mudstone, which Wild (1989) referred to the Untere Hangendletten."
Aetosaurus ferratus	228	208.5	Norian		Schoch	2007	Baden-WÃ¼rttenburg	Heibronn	21.02	30.28	305	DE	LÃ¶wenstein	Middle Keuper	Lower Stubensandstein	bed
Aetosaurus ferratus	215.56	212	Alaunian		Jenkins et al.	1994			7.04	44.84	102	GL	Fleming Fjord		Ã˜rsted Dal	group of beds		from the informal Bjergkronerne Beds; middle Norian
Aetosaurus ferratus	215.56	212	Alaunian		Fraas	1907	Baden-WÃ¼rttemberg		19.97	31.29	305	DE	LÃ¶wenstein			bed		from "untere FÃ¤ule", originally assigned to lowermost marl band of Middle Stubensandstein. Middle Keuper, Middle Norian; now middle part of LÃ¶wenstein Fm.
African Paratypothoracisini indet.	237	201.3	Late Triassic		Butler	2010	Illizi		15.97	6.9	715	DZ	Lower ZarzaÃ¯tine	ZarzaÃ¯tine	Lower Sandstone	member		Stratigraphic horizon of specimens is unknown, but they are from above "locality 5003" within the upper assemblage of the Lower Sandstone of the Lower ZarzaÃ¯tine Formation. Dating of the occurrences is based upon vertebrate biostratigraphy. Jalil et al. (1995) suggested a late Carnian age based upon putative overlap of Angistorhinus, Desmatosuchus and Paratypothorax, but none of this material ap…
African Paratypothoracisini indet.	237	228	Carnian		Parker and Martz	2010	Marrakech		3.13	16.96	707	MA	Timezgadiouine	Argana	Irohalene	bed		from base of T5 level; suggested to be a correlative of the Otischalkian and Sanfordian LVFs by Lucas (1998) and suggested to be Ischigualastian by Langer et al. (2010)
Agnosphitys cromhallensis	208.5	201.3	Rhaetian		Fraser et al.	2002	England	Gloucestershire	8.97	34.38	315	UK				group of beds		Whiteside & Marshall (2008) argue for a Rhaetian age based upon the shared presence of Planocephalosaurus with deposits at Tytherington dated as Rhaetian on the basis of palynomorphs, and the presence of fish remains that are typical of the Rhaetian Penarth Group.
Aizona Scelidosaur	199.3	182.7	Sinemurian	Pliensbachian	Norman et al.	2007	Arizona	Coconino	-39.61	14.91	101	US	Kayenta	Glen Canyon		bed
Akidnognathus parvus	259.9	252.17	Wuchiapingian	Wuchiapingian	Haughton	1918	Eastern Cape	Graaff-Reinet				ZA		Beaufort			Cistecephalus Assemblage
Aleodon brachyrhamphus	247.2	242	Anisian		Crompton	1955	Ruvuma		19.93	-40.32	701	TZ	Manda Beds		Lifua	group of beds		Lifua Member of the Manda Beds is "correlated with Subzone C of the Cynognathus Assemblage Zone. This correlation was based on the shared occurrences of the dicynodont Angonisaurus and the cynodonts Diademodon and Cricodon. Subzone C of the Cynognathus Assemblage Zone is suggested to be late Anisian. The Rio Mendoza Formation of Argentina correlates with Subzone C of the Cynognathus Assemblage Zo…
Aleodon sp.	247.2	237	Anisian	Ladinian	Abdala and Smith	2009			-5.5	-37.48	701	NA	Omingonde	Karoo	Upper	bed	Cynognathus subzone C	Locality EN-3 is stratigraphically very high in the upper Omingonde Formation (see Abdala & Smith 2009: fig. 11). Abdala & Smith (2009) suggest the possibility of two different faunas in the upper Omingonde Formation; an older one corresponding to Cynognathus Subzone B and the upper possibly to Cynognathus Subzone C. On the basis of the presence of Chiniquodon in the upper fauna, Abdala & Smith (…
Alopecodon priscus	268.8	259.9	Capitanian	Capitanian	Boonstra	1935	Western Cape	Prince Albert				ZA		Beaufort			Tapinocephalus Assemblage Zone
Aloposaurus gracilis	259.9	254.17	Wuchiapingian		Kitching	1977	Western Cape	Beaufort West	-19.42	-50.44	701	ZA					Cistecephalus Assemblage Zone	Direct dates for the Cistecephalus Assemblage Zone from Rubidge et al., 2013
Aloposaurus gracilis	254.17	252.17	Changhsingian		Kitching	1977	Eastern Cape	Graaff-Reinet	-15.79	-50.69	701	ZA		Beaufort			Cistecephalus Assemblage Zone	Direct dates for the Cistecephalus Assemblage Zone from Rubidge et al., 2013.
Aloposaurus tenuis	254.17	252.17	Changhsingian		Kitching	1977	Eastern Cape	Camdeboo	-15.15	-50.63	701	ZA	Balfour	Beaufort		formation	Dicynodon Assemblage	It is said that the fossils come from the "Daptocephalus zone" (Gow, 1972) which is equivalent to the Dicynodon Assemblage Zone. Geographic and stratigraphic data suggest that the locality is in the Balfour Formation of the Beaufort Group (see Catuneanu et al., 2005, J. Afr. Earth Sci., 43, figs. 24, 25). The Dicynodon AZ is Early and Middle Changhsingian according to Catuneanu et al. (2005).\r\n…
Alwalkeria maleriensis	237	208.5	Carnian	Norian	Chatterjee	1987	Andhra Pradesh	Adilabad	44.93	-37.59	501	IN	Lower Maleri	Gondwana		bed		The lower Maleri Formation has been correlated on the basis of vertebrate biostratigraphy with the Scaphonyx-Exaeretodon-Herrerasaurus biozone of the Ischigualasto Formation of Argentina and the Hyperodapedon Assemblage Zone of the Santa Maria Formation of Brazil (e.g. Novas et al. 2011. Earth Env. Sci. Trans. Roy. Soc. Edin. 101:333-349). The relevant part of the Ischigualasto Formation has been…
Ammorhynchus navajoi	247.2	242	Aegean	Bithynian	Nesbitt and Whatley	2004	Arizona	Navajo	-34.04	17.57	101	US	Moenkopi		Holbrook	bed		Early Anisian age is based on stratigraphic position and taxonomic correlations, e.g. Eocyclotosaurus Ortlam 1970 in the Holbrook Member with E. lehmanni in the Upper Buntsandstein, Germany. Age is also supported by magnetostratigraphy and Eocyclotosaurus wellesi (Lucas and Schoch 2002). \r\n\r\nThe Holbrook Member is bounded below by the uppermost gypsum layer at the Moqui Member contact, an is …
Ammorhynchus navajoi	247.2	242	Aegean	Bithynian	Nesbitt and Whatley	2004	Arizona	Navajo	-33.98	17.81	101	US	Moenkopi		Holbrook	bed		Early Anisian age is based on stratigraphic position and taxonomic correlations, e.g. Eocyclotosaurus Ortlam 1970 in the Holbrook Member with E. lehmanni in the Upper Buntsandstein, Germany. Age is also supported by magnetostratigraphy and Eocyclotosaurus wellesi (Lucas and Schoch 2002). \r\n\r\nThe Holbrook Member is bounded below by the uppermost gypsum layer at the Moqui Member contact, an is …
Ammorhynchus navajoi	247.2	242	Aegean	Bithynian	Nesbitt and Whatley	2004	Arizona	Navajo	-34.48	17.98	101	US	Moenkopi		Holbrook	bed		Early Anisian age is based on stratigraphic position and taxonomic correlations, e.g. Eocyclotosaurus Ortlam 1970 in the Holbrook Member with E. lehmanni in the Upper Buntsandstein, Germany. Age is also supported by magnetostratigraphy and Eocyclotosaurus wellesi (Lucas and Schoch 2002). \r\n\r\nThe Holbrook Member is bounded below by the uppermost gypsum layer at the Moqui Member contact, an is …
AMNH FARB 9527	252.17	247.2	Early Triassic		Huttenlocker & Sidor	2012			20.22	-72.48	802	AA	Beacon		member		Based on data for Procolophon from the same locality
Amotosaurus rotfeldensis	247.2	242	Aegean	Bithynian	Butler et al.	2011	Baden-WÃ¼rttemberg	Waldshut	28.22	26.18	305	DE	RÃ¶t	Upper Buntsandstein		bed		"The pit exposed strata of the Upper Buntsandstein (RÃ¶t Formation), which is securely dated as of earliest Anisian (Aegeanâ€“early Bithynian) age due to the interfingering of marine and terrestrial sediments within this formation and the resultant possibility of biostratigraphic correlations using shallow marine invertebrates such as ammonites (e.g. Lucas & Schoch 2002; Kozur & Bachmann 2005, 20…
Amotosaurus rotfeldensis	247.2	242	Aegean	Bithynian	Fraser and Rieppel	2006	Baden-WÃ¼rttemberg	Freudenstadt	28.33	27.07	305	DE	RÃ¶t	Upper Buntsandstein	Violet Horizon 5	group of beds		Violet Horizon 5, RÃ¶t Formation. RÃ¶t Formation is early Anisian in age
Amotosaurus rotfeldensis	247.2	242	Aegean	Bithynian	Fraser and Rieppel	2006	Baden-WÃ¼rttemberg	Calw	28.39	27.16	305	DE	RÃ¶t	Upper Buntsandstein	Violet Horizon 5	group of beds
Amygdalodon patagonicus	180.1	171.6	Late Toarcian	Early Aalenian	Cabrera	1947	Chubut		-16.23	-44.08	291	AR	Cerro Carnerero			bed		fossiliferous beds rest on Liassic beds with Harpoceras subplanatum, and below the Middle-Upper Jurassic Porphyritic Series. Called the "Cerro Carnerero" beds, which "include the Bajocian in their base and may extend into the Callovian". More recently (Rauhut 2003) assigned to late Toarcian-early Aalenian interval.
Anchisaurus polyzelus	201.3	196.5	Early Hettangian		Shubin et al.	1994	Nova Scotia		-3.93	25.08	108	CA	McCoy Brook	Meriden		bed
Anchisaurus polyzelus	201.3	196.5	Early Hettangian		Shubin et al.	1994	Nova Scotia		-3.93	25.08	108	CA	McCoy Brook	Meriden		bed		"fish bed"
Anchisaurus polyzelus	201.3	196.5	Early Hettangian		Olsen et al.	1982	Nova Scotia		-3.93	25.08	108	CA	McCoy Brook	Meriden		bed
Anchisaurus polyzelus	201.3	190.8	Hettangian	Sinemurian	Marsh	1889	Connecticut	Hartford	-9.07	21.33	101	US	Portland	Agawam		group of beds		two layers within 5 m of one another; high in the "Portland Arkose"
Anchisaurus polyzelus	201.3	190.8	Hettangian	Sinemurian	Marsh	1891	Connecticut	Hartford	-9.07	21.33	101	US	Portland	Agawam		group of beds		two layers within 5 m of one another; high in the "Portland Arkose"
Anchisaurus polyzelus	201.3	190.8	Hettangian	Sinemurian	Marsh	1892	Connecticut	Hartford	-9.07	21.33	101	US	Portland	Agawam		group of beds		two layers within 5 m of one another; high in the "Portland Arkose"
Anchisaurus polyzelus	201.3	190.8	Hettangian	Sinemurian	Hitchcock	1865	Massachusetts	Hampden	-9.17	21.61	101	US	Portland	Agawam		bed		also called "Portland beds", Longmeadow Sandstone
Andescynodon mendozensis	247.2	242	Anisian		Liu and Powell	2009	Mendoza		-29.8	-36.07	291	AR	Cerro de las Cabras			bed		Previously known as the Rio Mendoza Formation; vertebrate biostratigraphy suggests a late Anisian age for this unit (FrÃ¶bisch 2009:136)
Angelosaurus romeri	272.3	265.1	Roadian	Wordian	Olson	1965	Oklahoma	Blaine	-24.96	8	101	US	Chickasha	El Reno		bed		"All the deposits are in that part of the Chickasha Formation delineated by Fay (1962) as the Chickasha Tongue within the Flowerpot Formation. The tongue contains four mapped beds, numbered consecutively from 1 (lowest) to 4 (highest)." "The [vertebrate-bearing] beds lie mainly between beds 2 and 3 of the Chickasha Tongue" mostly in section 35.\nMinimum age originally entered as >> Capitanian <<.…
Angelosaurus romeri	272.3	265.1	Roadian	Wordian	Olson and Barghusen	1962	Oklahoma	Kingfisher	-24.87	7.9	101	US	Chickasha	El Reno		bed		K-1 specimens in Olson (1965) are referred to as "Chickasha Formation, middle Flowerpot age, Upper Permian." The terms Flowerpot and Chickasha Formations are historically used interchangeably Olson and Barghusen (1962).\nMinimum age originally entered as >> Capitanian <<. These beds, however, are likely to be older (see, e.g., Reisz & Laurin, 2002, 114(9)).
Angistorhinopsis ruetimeyeri	212	205.6	Sevatian		Huene	1911	Basel-Landschaft	Liestal	19.07	31.82	305	CH	Knollenmergel	Middle Keuper		bed		2.1 m below the RhÃ¤t, upper Middle Keuper; referred to the Upper "Zanclodon" Knollenmergel. The Knollenmergel of northern Switzerland is correlated with the Trossingen Formation of southern Germany (see Deutsche Stratigraphische Kommission 2005, Cour. Forsch.-Inst. Senckenberg, Table 6.2, pg. 272) which is considered late Norian (Sevatian) in age (Deutsche Stratigraphische Kommission 2005, Cour.…
Angistorhinus alticephalus	228	208.5	Norian		Stovall and Wharton	1936	Texas		-36.38	8.8	101	US	Colorado City	Dockum		bed		"pre-Tecovas horizon"; now referred to as Colorado City Formation
Angistorhinus grandis	237	228	Carnian		Mehl	1913	Wyoming	Fremont	-34.78	24.92	127	US	Popo Agie	Chugwater		bed
Angistorhinus grandis	228	208.5	Norian		Lucas et al.	2002	Texas	Howard	-36.4	8.98	101	US	Colorado City	Dockum		bed		Otischalkian LVF
Angistorhinus maximus	237	228	Carnian		Mehl	1928	Wyoming	Fremont	-34.62	24.87	127	US	Popo Agie	Chugwater		group of beds		Top of the Popo Agie
Angonisaurus	247.2	242	Anisian		Sidor et al.	2014			31.88	-70.89	802	AA	Fremouw		Upper	member		Thick sandstone body near the base of the upper Fremouw Formation
Angonisaurus cruickshanki	247.2	242	Anisian		Hancox et al.	2013	Eastern Cape	Sterkstroom	-8.7	-51.15	701	ZA	Burgersdorp	Beaufort		member	Cynognathus subzone C	Fossils are from the uppermost 150 m of the Burgerdorp Formation: the "Cynognathus Assemblage Zone, Subzone C"
Angonisaurus cruickshanki	247.2	242	Anisian		Hancox and Rubidge	1996	Eastern Cape	Sterkstroom	-8.59	-51.11	701	ZA	Burgersdorp	Beaufort		member	Cynognathus subzone C	Fossils are from the uppermost 150 m of the Burgerdorp Formation: the "Cynognathus Assemblage Zone, Subzone C"
Angonisaurus cruickshanki	247.2	242	Anisian		Cox and Li	1983	Ruvuma		20.5	-40.43	701	TZ	Manda Beds		Lifua	bed		Lifua Member is correlated with Subzone C of the Cynognathus Assemblage Zone on the basis of shared occurrences of the dicynodont Angonisaurus and the cynodonts Diademodon and Cricodon. Subzone C of the Cynognathus Assemblage Zone is suggested to be late Anisian
Annatherapsidus petri	259.9	252.17	Wuchiapingian	Changhsingian	Benton et al. (supplementary)	2013	Orenburg					RU		Vyatikan Gorizdont
Anomocephalus africanus	268.8	259.9	Capitanian	Capitanian	Modesto et al.	1999	Northern Cape					ZA		Beaufort			Tapinocephalus Assemblage
Anomoiodon krejcii	247.2	242	Aegean	Bithynian	Ortlam	1967	Baden-WÃ¼rttemberg	Freudenstadt	28.33	27.07	305	DE	RÃ¶t	Upper Buntsandstein	Violet Horizon 5	group of beds		Violet Horizon 5, RÃ¶t Formation. RÃ¶t Formation is early Anisian in age
Anomoiodon liliensterni	247.2	242	Aegean		SÃ¤ilÃ¤	2008	Thuringia	Hildburghausen	29.31	29.25	305	DE		Solling	Middle Buntsandstein	Chirotherien Sandstein	bed
Antarctica Cynognathus sp.	247.2	242	Anisian		Hammer	1995			46.54	-70.02	802	AA	Fremouw		Upper	member		Correlated to the Cynognathus Assemblage Zone Subzone C of southern Africa, and thus Anisian in age. Fauna occurs at the base of the "upper" member of the Fremouw Formation
Antarctica Diademodon sp.	247.2	242	Anisian		Kammerer et al.	2010			46.54	-70.02	802	AA	Fremouw		Upper	member		Correlated to the Cynognathus Assemblage Zone Subzone C of southern Africa, and thus Anisian in age. Fauna occurs at the base of the "upper" member of the Fremouw Formation
Antarctica Tritylodontidae indet.	199.3	182.7	Sinemurian	Pliensbachian	Hammer and Hickerson	1993			51.97	-53.72	802	AA	Hanson			group of beds		collected within 1 m stratigraphically and 5 m laterally, except for "3 bones", including pterosaur (which came from 50 m below). Often described as from high in the Falla Fm. but actually from low in the Hanson.\r\n\r\n"The presence of Dicroidium odontopteroides in the Falla Formation 300 meters below the vertebrate bearing layers of the Hanson Formation, and pollen and spore assemblages from th…
Antecosuchus boreus	247.2	242	Anisian		Tatarinov	1973	Orenburg	Sol'-Iletskiy	60.45	40.97	302	RU	Donguz			group of beds		The Donguz Svita/Gorizont is the "characteristic" tetrapod assemblage for the Perovkan Land Vertebrate Faunachron of Lucas, considered to be of Anisian age (see Lucas 2010). By contrast, FrÃ¶bisch (2009) suggested that the lower part of the Donguz Svita/Gorizont is referable to the Nonesian LVF, is of early Anisian age, and can be correlated which subzone B of the Cynognathus AZ of South Africa, …
Antecosuchus ochevi	247.2	242	Anisian		Battail and Surkov	2000	Orenburg	Sol'-Iletsk	60.36	41	302	RU	Donguz			group of beds		The Donguz Svita/Gorizont is the "characteristic" tetrapod assemblage for the Perovkan Land Vertebrate Faunachron of Lucas, considered to be of Anisian age (see Lucas 2010). By contrast, FrÃ¶bisch (2009) suggested that the lower part of the Donguz Svita/Gorizont is referable to the Nonesian LVF, is of early Anisian age, and can be correlated which subzone B of the Cynognathus AZ of South Africa, …
Antecosuchus ochevi	247.2	242	Anisian		Battail and Surkov	2000	Orenburg	Sol'-Iletsk	60.23	41.09	302	RU	Donguz			group of beds		The Donguz Svita/Gorizont is the "characteristic" tetrapod assemblage for the Perovkan Land Vertebrate Faunachron of Lucas, considered to be of Anisian age (see Lucas 2010). By contrast, FrÃ¶bisch (2009) suggested that the lower part of the Donguz Svita/Gorizont is referable to the Nonesian LVF, is of early Anisian age, and can be correlated which subzone B of the Cynognathus AZ of South Africa, …
Antecosuchus ochevi	247.2	242	Anisian		Ivakhnenko	2011	Orenburg	Sol'-Iletsk	60.23	41.09	302	RU	Donguz			group of beds		The Donguz Svita/Gorizont is the "characteristic" tetrapod assemblage for the Perovkan Land Vertebrate Faunachron of Lucas, considered to be of Anisian age (see Lucas 2010). By contrast, FrÃ¶bisch (2009) suggested that the lower part of the Donguz Svita/Gorizont is referable to the Nonesian LVF, is of early Anisian age, and can be correlated which subzone B of the Cynognathus AZ of South Africa, …
Anteosaurus magnificus	265.1	259.9	Capitanian		Kammerer	2012	Western Cape	Beaufort West	-27.68	-52.85	701	ZA	Abrahamskraal	Beaufort		group of beds	Tapinocephalus Assemblage	Kitching (1977, "Distribution of the Karroo Vertebrate Fauna") assigns this locality to the lower and middle Tapinocephalus Zone. Kammerer et al. (2015) and Angielczyk et al. (2016) list this locality as Tapinocephalus Zone, and the latter note that "Day (2013) suggested that strata on this farm likely fall in the stratigraphic interval between 2350 and 2450 m above the base of the Abrahamskraal …
Anteosaurus magnificus	265.1	259.9	Capitanian		Kammerer	2012	Western Cape	Beaufort West	-27.7	-53.03	701	ZA	Abrahamskraal	Beaufort		group of beds	Tapinocephalus Assemblage	Kitching (1977, "Distribution of the Karroo Vertebrate Fauna") assigns this locality to the lower Tapinocephalus Zone. Angielczyk et al. (2016) list this locality as Tapinocephalus Zone. Radioisotopic data constrains the likely age of the Tapinocephalus Zone to Capitanian (Rubidge et al. 2013).
Anteosaurus magnificus	265.1	259.9	Capitanian		Kammerer	2012	Western Cape	Beaufort West	-27.77	-53.03	701	ZA	Abrahamskraal	Beaufort		group of beds	Tapinocephalus	Kitching (1977, "Distribution of the Karroo Vertebrate Fauna") assigns this locality to the middle Tapinocephalus Zone. Kammerer et al. (2015) and Angielczyk et al. (2016) list this locality as Tapinocephalus Zone. Radioisotopic data constrains the likely age of the Tapinocephalus Zone to Capitanian (Rubidge et al. 2013).
Anteosaurus magnificus	265.1	259.9	Capitanian	Capitanian	Benton et al. (supplementary)	2013						ZA					Tapinocephalus Assemblage
Anteosaurus rugosus	268	265	Urzhumian	Urzhumian	Kammerer	2012						RU
Antetonitrus ingenipes	228	201.3	Norian	Rhaetian	Yates and Kitching	2003	Free State	Ladybrand	9.8	-50.8	701	ZA	Elliot	Stormberg	Lower	group of beds
Anthodon serrarius	259.9	254.17	Wuchiapingian		Haughton	1932			15.9	-45.35	701	TZ	Kawinga			bed
Anthodon serrarius	259.9	254.17	Wuchiapingian		Owen	1876	Graaff-Reinet		-19.1	-52.12	701	ZA		Beaufort		bed	Cistecephalus
Anthodon serrarius	259.9	254.17	Wuchiapingian		Haughton	1913	Eastern Cape		-20.5	-50.59	701	ZA		Beaufort		bed	Cistecephalus
Apachesuchus heckerti	228	208.5	Norian		Heckert et al.	2001	New Mexico	Quay	-32.59	9.58	101	US	Redonda	Chinle	Red Peak	bed		upper part of Redonda Formation, upper Red Peak Member, 2.3 m below a prominent ledge-forming sandstone, the "Redonda Bench". Apachean LVF.
Araeoscelis gracilis	290.1	279.3	Artinskian		Broom	1913	Texas	Archer	-30.27	-1.15	101	US	Nocona	Wichita		bed		Specimens come from a single conglomerate bed sandwiched between a sandstone above and claystone below. "Case's specimens of A. casei may be assigned then, to the upper Admiral of the Wichita group, Lower Permian of Texas." (Vaughn, 1955 p. 309).\r\nLower Permian stratigraphy for Texas was modified by Hentz (1988)\r\nthe Admiral Formation is early Artinskian according to Wardlaw 2005, Permophiles…
Araeoscelis gracilis	290.1	272.3	Artinskian	Kungurian	Vaughn	1955	Texas	Baylor	-30.29	-0.93	101	US	Waggoner Ranch	Wichita		group of beds		"It is about 150 feet above the Beaverburk." Details for Faunal Zone 3 of Romer 1928: "approximately 230 feet in thickness...The total thickness of the Wichita group, as thus defined is, in this region, approximately 780 feet." Clyde Formation is approx. equivalent to Waggoner Ranch Formation (Hetz and Brown 1987).\nthe Waggoner Ranch Formation is equivalent to the Bead Mountain through Lueders f…
Araeoscelis gracilis	279.3	272.3	Kungurian		Vaughn	1955	Texas	Baylor	-29	1.73	101	US	Arroyo	Clear Fork		group of beds		"The beds average about 150 feet above the base of the Clear Fork." Details for Faunal Zone 4 of Romer 1928: "The vertebrate remains are confined to approximately the lowest 250 feet or so of the Clear Fork.."\nthe base and top of the Clear Fork Group (i.e., Arroyo, Vale, and Choza formations) are both within the Kungurian: see Wardlaw 2005 (Permophiles) for the base, and DiMichele et al. 2001 (J…
Archaeosyodon praeventor	268.8	265.1	Wordian	Wordian	Benton et al. (supplementary)	2013						RU
Archaeothyris florensis	314.6	306.95	Westphalian C	Westphalian D	Reisz	1972	Nova Scotia	Cape Breton Island	-3.96	-8.17	108	CA		Morien		group of beds		"... above the Lloyd Cove (Lower Bonar) coal of the Morien group."
Archaeovenator hamiltonensis	307	303.7	Kasimovian		Reisz and Dilkes	2003	Kansas	Greenwood	-28.25	-2.27	101	US	Calhouns Shale	Shawnee				Virgillian Series, Upper Pennsylvanian; late Kasimovian according to Modesto et al. (2015)
Archeopelta arborensis	242	237	Ladinian		Desojo et al.	2011	Rio Grande do Sul	SÃ£o Pedro do Sul	-13.32	-35.17	201	BR	Santa Maria	Rosario do Sul		bed	Dinodontosaurus	Santa Maria Sequence 1 of the Santa Maria Supersequence (Rosario do Sul Group), corresponding to the "Dinodontosaurus Assemblage Zone" of the lower Santa Maria Formation (Langer et al. 2007) of Ladinian age
Archosaurus rossicus	259	252.3	Vyatkian		Gower and Sennikov	2000	Vladimir	Vyazniki	48.12	36.24	302	RU				formation		"Upper part of Vyatskian Gorizont, Late Tatarian"
Arcticodactylus cromptonellus	228	208.5	Norian		Jenkins et al.	2001	East Greenland		9.48	43.91	102	GL	Fleming Fjord	Scoresby Land	Ã˜rsted Dal	group of beds		from the lower part of the informal "Carlsberg Fjord beds" of the Ã˜rsted Dal member; this part of the sequences appears to late Norian according to Clemmensen et al. (1998, PPP, 140:135, fig. 3)
Arctognathus curvimolar	259.9	252.17	Wuchiapingian	Changhsingian	Sigogneau	1989						ZA		Beaufort	Kuga bed	bed	Daptocephalus Assemblage
Arctognathus curvimolar	259.9	254.17	Wuchiapingian	Wuchiapingian	Sigogneau	1989	Northern Cape					ZA					Cistecephalus Assemblage
Arctops willistoni	259.9	254.17	Wuchiapingian	Wuchiapingian	Sigogneau	1989						ZA		Beaufort			Cistecephalus Assemblage
Arctotraversodon plemmyridon	237	228	Carnian		Hopson	1984	Nova Scotia	Hants County	2.04	20.41	108	CA	Wolfville	Chatham		formation		"The Wolfville Formation has been dated as late Carnian based on the presence of the temnospondyl amphibian "Metoposaurus" bakeri, which elsewhere occurs in the well-dated Dockum Group of Texas"
Arctotraversodon plemmyridon	237	228	Carnian		Sues et al.	1992	Nova Scotia	Kings County	1.64	20.21	108	CA	Wolfville	Chatham		bed		"The Wolfville Formation has been dated as late Carnian based on the presence of the temnospondyl amphibian "Metoposaurus" bakeri, which elsewhere occurs in the well-dated Dockum Group of Texas"
Arcusaurus pereirabdalorum	201.3	190.8	Late Hettangian	Sinemurian	Yates et al.	2011	Free State	Senekal	16.07	-42.64	701	ZA	Elliot	Stormberg	Upper	bed
Argana parieasaur indet. 1	259.9	254.17	Wuchiapingian		Jalil and Janvier	2005	Marrakech-Tensift-Al Haouz		6.04	13.34	707	MA	Ikakern		Tourbihine	group of beds		Data taken from Jalil and Janvier (2005). Tourbihine Member of Ikakern Formation corresponds to Level T2 of Argana Formation in Dutuit (1976).\r\nTourbihine mbr. is Uppermost Capitanian to Lower Wuchiapingian according to Roscher & Schneider (2006, fig. 15 b). Because all the vertebrates come from the upper levels of the Tourbihine mbr. (Jalil and Janvier, 2005 fig. 2A), the collection is classif…
Argana parieasaur indet. 2	259.9	254.17	Wuchiapingian		Jalil and Janvier	2005	Marrakech-Tensift-Al Haouz		6.04	13.34	707	MA	Ikakern		Tourbihine	group of beds		Data taken from Jalil and Janvier (2005). Tourbihine Member of Ikakern Formation corresponds to Level T2 of Argana Formation in Dutuit (1976).\r\nTourbihine mbr. is Uppermost Capitanian to Lower Wuchiapingian according to Roscher & Schneider (2006, fig. 15 b). Because all the vertebrates come from the upper levels of the Tourbihine mbr. (Jalil and Janvier, 2005 fig. 2A), the collection is classif…
Arganaceras vacanti	259.9	254.17	Wuchiapingian		Jalil and Janvier	2005	Marrakech-Tensift-Al Haouz		6.04	13.34	707	MA	Ikakern		Tourbihine	group of beds		Data taken from Jalil and Janvier (2005). Tourbihine Member of Ikakern Formation corresponds to Level T2 of Argana Formation in Dutuit (1976).\r\nTourbihine mbr. is Uppermost Capitanian to Lower Wuchiapingian according to Roscher & Schneider (2006, fig. 15 b). Because all the vertebrates come from the upper levels of the Tourbihine mbr. (Jalil and Janvier, 2005 fig. 2A), the collection is classif…
Arganasuchus dutuiti	237	228	Carnian		Jalil and Peyer	2007	Marrakech		3.21	16.96	707	MA	Timezgadiouine	Argana	Irohalene	bed		Lower part of the T5 stratigraphic unit
Argentinian Heterodontosauridae indet	228	208.5	Norian		BÃ¡ez and Marsicano	2001	Santa Cruz		-17.19	-57.56	291	AR	Laguna Colorada	El Tranquilo		bed		"slightly below" the layer producing Mussaurus
Argentinian Hyperodapedon sp.	237	228	Carnian		Hollocher et al.	2005	San Juan		-26.39	-36.31	291	AR	Ischigualasto			group of beds	Scaphonyx-Exaeretodon-Herrerasaurus	three closely stacked beds 74 m above base of formation (Hollocher et al. 2005). This would place them within the "Scaphonyx-Exaeretodon-Herrerasaurus biozone" of Martinez et al. (2011: Science 331: 206) which reportedly represents "a narrow temporal interval from 231.5 to 229 Ma in the latter half of the Carnian stage".
Argentinian Hyperodapedon sp.	237	228	Carnian		Hollocher et al.	2005	San Juan		-26.39	-36.31	291	AR	Ischigualasto			bed	Scaphonyx-Exaeretodon-Herrerasaurus	about 72 m above base of formation (Hollocher et al. 2005). This would place them within the "Scaphonyx-Exaeretodon-Herrerasaurus biozone" of Martinez et al. (2011: Science 331: 206) which reportedly represents "a narrow temporal interval from 231.5 to 229 Ma in the latter half of the Carnian stage".
Argentoconodon fariasorum	182.7	168.3	Toarcian	Bajocian	Rougier et al.	2007	Chubut		-16.15	-43.49	291	AR	CaÃ±adÃ³n Asfalto			bed		Usually given as Callovian, new work indicates that the CaÃ±adÃ³n Asfalto Formation is considerably older, with dates ranging from the late Toarcian to the earliest Bathonian (Salani 2007; Cabaleri et al. 2010; Cuneo & Bowring 2010). Since the Queso Rallado locality does not represent the highest part of the formation, a Bathonian age can be exluded.
Arizona Scelidosaur	199.3	182.7	Sinemurian	Pliensbachian	Norman et al.	2007	Arizona	Coconino	-39.61	14.95	101	US	Kayenta	Glen Canyon	Silty Facies	bed
Arizonasaurus babbitti	247.2	242	Aegean	Bithynian	Welles	1947	Arizona	Navajo	-34.17	17.76	101	US	Moenkopi		Holbrook	bed		"In the Holbrook Member beneath the 'upper massive sandstone' that caps the Holbrook Member"\nLucas & Schoch (2002: Lethaia 35: 97-106) inferred the Holbrook member to be earliest Anisian (Aegeanâ€“Bithynian) in age based upon tetrapod biostratigraphy (Eocyclotosaurus used to correlate Holbrook Member to German Upper Bundsandstein) and magnetostratigraphy
Arizonasaurus babbitti	247.2	242	Aegean	Bithynian	Nesbitt	2005	Arizona	Navajo	-34.19	17.79	101	US	Moenkopi		Holbrook	group of beds		"upper Holbrook Member"; Lucas & Schoch (2002: Lethaia 35: 97-106) inferred the Holbrook member to be earliest Anisian (Aegeanâ€“Bithynian) in age based upon tetrapod biostratigraphy (Eocyclotosaurus used to correlate Holbrook Member to German Upper Bundsandstein) and magnetostratigraphy
Arizonasaurus babbitti	247.2	242	Aegean	Bithynian	Nesbitt	2003	Arizona	Navajo	-34.33	17.9	101	US	Moenkopi		Holbrook	group of beds		"upper Holbrook Member"; Lucas & Schoch (2002: Lethaia 35: 97-106) inferred the Holbrook member to be earliest Anisian (Aegeanâ€“Bithynian) in age based upon tetrapod biostratigraphy (Eocyclotosaurus used to correlate Holbrook Member to German Upper Bundsandstein) and magnetostratigraphy
Arizonasaurus babbitti	247.2	242	Aegean	Bithynian	Nesbitt	2005	Arizona	Coconino	-34.76	18.96	101	US	Moenkopi		Holbrook	bed		Lucas & Schoch (2002: Lethaia 35: 97-106) inferred the Holbrook member to be earliest Anisian (Aegeanâ€“Bithynian) in age based upon tetrapod biostratigraphy (Eocyclotosaurus used to correlate Holbrook Member to German Upper Bundsandstein) and magnetostratigraphy
Arizonasaurus babbitti	247.2	242	Aegean	Bithynian	Nesbitt	2005	Arizona	Coconino	-34.58	18.07	101	US	Moenkopi		Holbrook	group of beds		Top of the Holbrook Member; Lucas & Schoch (2002: Lethaia 35: 97-106) inferred the Holbrook member to be earliest Anisian (Aegeanâ€“Bithynian) in age based upon tetrapod biostratigraphy (Eocyclotosaurus used to correlate Holbrook Member to German Upper Bundsandstein) and magnetostratigraphy
Arizonasaurus babbitti	247.2	242	Aegean	Bithynian	Schoch et al.	2010	New Mexico		-29.86	16.69	101	US	Moenkopi		Anton Chico	member		Laterally equivalent to the Holbrook Member of the Moenkopi Formation in Arizona, which is dated as early Anisian.
Asfaltomylos patagonicus	182.7	168.3	Toarcian	Bajocian	Rauhut et al.	2002	Chubut		-16.15	-43.49	291	AR	CaÃ±adÃ³n Asfalto			bed		Usually given as Callovian, new work indicates that the CaÃ±adÃ³n Asfalto Formation is considerably older, with dates ranging from the late Toarcian to the earliest Bathonian (Salani 2007; Cabaleri et al. 2010; Cuneo & Bowring 2010). Since the Queso Rallado locality does not represent the highest part of the formation, a Bathonian age can be exluded.
Asilisaurus kongwe	247.2	242	Anisian		Nesbitt et al.	2010	Ruvuma		20.43	-40.37	701	TZ	Manda Beds		Lifua	bed	Cynognathus subzone C	"above the base of the Lifua Member, probably near middle of the member...correlated with Subzone C of the Cynognathus Assemblage Zone. This correlation was based on the shared occurrences of the dicynodont Angonisaurus and the cynodonts Diademodon and Cricodon. Subzone C of the Cynognathus Assemblage Zone is suggested to be late Anisian. The Rio Mendoza Formation of Argentina correlates with Sub…
Asperoris mnyama	247.2	242	Anisian		Nesbitt et al.	2013	Ruvuma	Songea	20.5	-40.47	701	TZ	Manda Beds		Lifua	group of beds	Cynognathus Assemblage Zone Subzone C	Lifua Member of the Manda beds is "correlated with Subzone C of the Cynognathus Assemblage Zone. This correlation was based on the shared occurrences of the dicynodont Angonisaurus and the cynodonts Diademodon and Cricodon. Subzone C of the Cynognathus Assemblage Zone is suggested to be late Anisian. The Rio Mendoza Formation of Argentina correlates with Subzone C of the Cynognathus Assemblage Zo…
Asylosaurus yalensis	237	201.3	Late Triassic		Galton	2007	England		12.29	29.56	315	UK	Magnesian Conglomerate			bed		Late Triassic deposits infill Early Carboniferous (Dinantian) marine limestones
Augustaburiania vatagini	251.2	247.2	Olenekian		Sennikov	2011	Arkhangelsk	Nenetsia	49.68	55.62	302	RU	Lestanshor			group of beds		Lower Triassic, upper Vetlugian (?), lower subformation of Lestanshor Formation (Novikov, 1991).\r\nUstmylian, Lower Olenekian, Lower Triassic (Ivakhnenko, 2008).\r\n\r\n
Augustaburiania vatagini	251.2	247.2	Olenekian		Sennikov	2011	Volgograd	Ilovlya	53.92	34.33	302	RU	Lipovskaya			bed		Lower Triassic, equivalent of Yarengian Gorizont, Lipovskaya Svita (Novikov, 1991, Paleont. Zh. 1991(2)).\nLipovskaya Svita, Gamian Gorizont, Yarengian Supergorizont, Upper Olenekian Substage, Olenekian Stage, Lower Triassic (Arkhangelskii & Sennikov, 2008).\nThe Yarengian is uppermost Olenekian according to fig. 2 in Tverdokhlebov et al. (2003, Earth Sci. Rev. 60). \nChronostratigraphy originall…
Aulacephalodon baini	259.9	252.17	Wuchiapingian	Changhsingian	Kitching	1977	Eastern Cape	Camdeboo	-18.46	-51.6	701	ZA	Balfour	Beaufort		bed	Dicynodon Assemblage Zone	It is said that the fossils come from the "Daptocephalus zone" (Gow, 1972) which is equivalent to the Dicynodon Assemblage Zone. Geographic and stratigraphic data suggest that the locality is in the Balfour Formation of the Beaufort Group (see Catuneanu et al., 2005, J. Afr. Earth Sci., 43, figs. 24, 25). The Dicynodon AZ is late Wuchiapingian to Changsinghian according to recent radioisoptic dat…
Aulacephalodon baini	259.9	254.17	Wuchiapingian		Kitching	1977	Eastern Cape	Camdeboo	-19.44	-51.94	701	ZA	Balfour	Beaufort		bed	Cistecephalus Assemblage Zone	Direct dates for the Cistecephalus Assemblage Zone from Rubidge et al., 2013
Aulacephalodon baini	259.9	254.17	Wuchiapingian	Wuchiapingian	Frobisch	2009						ZM	Madumabsia Mudstone		Upper beds	beds	Steilkransian LVF (=Cistecephalus assemblage)
Aulacephalodon baini	259.9	254.17	Wuchiapingian		Kitching	1977	Eastern Cape	Graaff-Reinet	-19.35	-52.16	701	ZA		Beaufort			Cistecephalus Assemblage Zone
Aulacephalodon baini	259.9	254.17	Wuchiapingian		Kitching	1977	Eastern Cape		-19.52	-52.28	701	ZA		Beaufort		bed	Cistecephalus Assemblage Zone	Direct dates for Cistecephalus assemblage zone from Rubidge et al., 2013
Aulacephalodon baini	259.9	252.17	Wuchiapingian	Changhsingian	Owen	1845	Eastern Cape		-17.84	-53.72	701	ZA					Cistecephalus Assemblage Zone	Kitching 1977 list this locality on the Cistecephalus Assemblage Zone, but specifies that it is stratigraphically uncertain, and there are outcrops pertaining to Dicynodon AZ as well.\r\n\r\nDirect dates for Cistecephalus Assemblage Zone from Rubidge et al., 2013
Aulacephalodon baini	259.9	254.17	Wuchiapingian		Watson	1960	Western Cape	Beaufort West	-19.42	-50.44	701	ZA					Cistecephalus Assemblage Zone	Direct dates for the Cistecephalus Assemblage Zone from Rubidge et al., 2013
Australobarbarus kotelnitshi	265	252.3	Early Severodvinian		Kurkin	2000	Kirov	Kotelâ€™nichskii	49.8	37.64	302	RU	Urpalov	Kotelnich			Deltavjatia vjatkensis	"Bottom of the Upper Tatarian Substage, lower part of the Severodvinian Horizon." (Ivakhnenko, 2003)
Australobarbarus platycephalus	265	252.3	Early Severodvinian		Kurkin	2000	Kirov	Kotelâ€™nichskii	49.8	37.64	302	RU	Urpalov	Kotelnich			Deltavjatia vjatkensis	"Bottom of the Upper Tatarian Substage, lower part of the Severodvinian Horizon." (Ivakhnenko, 2003)
Australosyodon nyaphuli	268.8	265.1	Wordian		Rubidge et al.	1994	Western Cape	Prince Albert	-34.14	-55.03	701	ZA	Abrahamskraal	Beaufort		bed	Eodicynodon Assemblage	Rubidge et al. (1994) solely state that the locality is assigned to the "Eodicynodon-Tapinocaninus assemblage zone" (renamed Eodicynodon AZ by Rubidge et al., 1995 SACS Biostrat. Ser. 1). Beds belonging to this biozone are lithostratigraphically classified as the deepest part of the Abrahamskraal Fm. of the Beaufort Group and are regarded to be Wordian in age (see comments on stratigraphy in PBDB…
Australothyris smithi	265.1	259.9	Capitanian		Modesto et al.	2009	Northern Cape	Karoo Hoogland	-27.7	-52.15	701	ZA	Abrahamskraal	Beaufort		member	Tapinocephalus	"Upper Levels of the Abrahamskraal Formation, Beaufort Group, Karoo Supergroup. The strata on Beukesplaas are assigned to the Tapinocephalus Assemblage Zone, which is Middle Permian in age." (Modesto et al., 2009).\r\n" [...] Tapinocephalus AZ, upper Abrahamskraal Formation [...] " (Botha-Brink & Modesto, 2007).\r\nTapinocephalus AZ is Capitanian according to Catuneanu et al. (2005, J. Afr. Earth…
Austriadactylus cristatus	215.56	205.6	Alaunian	Sevatian	Dalla Vecchia	2009	Friuli-Venezia Giulia	Udine	29.69	22.87	307	IT	Dolomia di Forni			formation		"A late Alaunian (late middle Norian) date for the fossiliferous portion of the Dolomia di Forni was proposed on the basis of conodont assemblages bz Roghi et al. (1995) and Donofrio et al. (2003), but an early late Norian (early Sevatian) age is indicated by a more recent conodont analysis (Moix et al. 2007)"
Austriadactylus cristatus	212	205.6	Sevatian		Dalla Vecchia et al.	2002	Tyrol		29.44	25.47	307	AT	Seefelder Schichten			bed		Sevatian date is based upon the conodont Mockina slovakensis, see Kozur (in Wellnhofer 2003. Geol. Soc., London, Special Publications 217: 5-22) and Moix et al. (2007. New Mexico Museum of Natural History and Science, Bulletin 41:282â€“311).
Austriadraco dallavecchiai	212	205.6	Sevatian		Kellner	2015	Tirol		29.45	25.44	307	AT	Seefelder Schichten			bed		Sevatian date is based upon the conodont Mockina slovakensis, see Kozur (in Wellnhofer 2003) and Moix et al. (2007. New Mexico Museum of Natural History and Science, Bulletin 41:282â€“311).
Avenantia kruisvleiensis	268.8	259.9	Capitanian	Capitanian	Benton et al. (supplementary)	2013						ZA					Tapinocephalus Assemblage
Azendohsaurus laaroussii	237	228	Carnian		Dutuit	1972	Marrakech		3.13	16.96	707	MA	Timezgadiouine	Argana	Irohalene	bed		from base of T5 level; suggested to be a correlative of the Otischalkian and Sanfordian LVFs by Lucas (1998) and suggested to be Ischigualastian by Langer et al. (2010)
Azendohsaurus madagaskarensis	242	228	Ladinian	Carnian	Flynn et al.	2010	Toliara		30.18	-36.1	702	MG	basal Isalo II or Makay	Isalo		bed		Basal Isalo II, also known as Makay Formation, Morondava Basin\r\n"Late Middle or early Late Triassic, and almost certainly older than units producing the earliest dinosaurs, including the Ischigualasto Formation of Argentina and Santa Maria Series of Brazil"
Barapasaurus tagorei	199.3	182.7	Sinemurian	Pliensbachian	Jain et al.	1975	Maharashtra	Gadchiroli	46.86	-25.65	501	IN	Kota	Gondwana	Lower	bed		"limestone member"\r\n\r\n"On the basis of fishes, the Kota Formation has long been considered to be of Liassic age (King 1881; Robinson 1970). However, several workers noticed the similarity of Kota fishes with the European Toarcian fishes (Schaeffer and Patterson 1984). Patterson and Owen (1991) suggested that the major marine transgression during the Toarcian might have been instrumental for t…
Barapasaurus tagorei	199.3	182.7	Sinemurian	Pliensbachian	Bandyopadhyay et al.	2010	Andhra Pradesh	Adilabad	47.01	-25.11	501	IN	Kota	Gondwana	Lower	bed		"On the basis of fishes, the Kota Formation has long been considered to be of Liassic age (King 1881; Robinson 1970). However, several workers noticed the similarity of Kota fishes with the European Toarcian fishes (Schaeffer and Patterson 1984). Patterson and Owen (1991) suggested that the major marine transgression during the Toarcian might have been instrumental for the invasion of the Europea…
Barasaurus besairiei	259.9	252.17	Lopingian		Piveteau	1955	Fianarantsoa		24.81	-42.64	702	MG		Lower Sakamena	Sakamena		group of beds
Barasaurus besairiei	252.17	247.2	Induan	Smithian	Ketchum and Barrett	2004	Antsiranana		38.25	-34.35	702	MG		Middle Sakamena		"Couches Ã Poissons et Ammonites"	formation
Bashkyroleter bashkyricus	272.5	268	Kazanian		Tverdokhlebova and Ivakhnenko	1984	Bashkortostan	Belebei	49.73	28.05	302	RU	Belebei					"top of the Kazanian, Belebey suite; southern Cisuralia."
Bashkyroleter mesensis	272.5	265	Kazanian	Urzhumian	Ivakhnenko	1997	Arkhangelsk	Mezen'	37.62	34.99	302	RU	Krasnoshchel'			formation		data from Ivakhnenko (2008)
Bashkyroleter mesensis	268	252.3	Late Urzhumian	Early Severodvinian	Ivakhnenko	1997	Arkhangelsk	Leshukonskoe	43.58	41.89	302	RU	Krasnoshchel'			formation		data from Ivakhnenko (2008)
Basileosaurus freyi	247.2	242	Aegean	Bithynian	Sues and Reisz	2008	Basel-Stadt		27.87	26	305	CH	? Plattensandstein	Upper Buntsandstein		bed		"Upper Middle Buntsandstein"\r\nThe Upper Middle Buntsandstein in southern Germany (and northern Switzerland) is represented by a large hiatus. Thus, it is more likely that the locality is in the Upper Buntsandstein, as is the Warmbach-Locality (9 km lateral distance, see coll. 85939), presumably in the Plattensandstein Fm. \r\n\r\nUpper Buntsandstein is early Anisian in age (Kozur & Bachmann 200…
Basilodon woodwardi	259.9	252.17	Wuchiapingian	Changhsingian	Broom	1941	Eastern Cape	Camdeboo	-18.46	-51.6	701	ZA	Balfour	Beaufort		bed	Dicynodon Assemblage Zone	It is said that the fossils come from the "Daptocephalus zone" (Gow, 1972) which is equivalent to the Dicynodon Assemblage Zone. Geographic and stratigraphic data suggest that the locality is in the Balfour Formation of the Beaufort Group (see Catuneanu et al., 2005, J. Afr. Earth Sci., 43, figs. 24, 25). The Dicynodon AZ is late Wuchiapingian to Changsinghian according to recent radioisoptic dat…
Basilodon woodwardi	259.9	254.17	Wuchiapingian		Broom	1940	Eastern Cape	Graaf-Reinet	-18.96	-52.4	701	ZA		Beaufort			Cistecephalus Assemblage Zone	Direct dates for the Cistecephalus Assemblage Zone from Rubidge et al., 2013
Basilodon woodwardi	259.9	252.17	Wuchiapingian	Changhsingian	Broom	1936	East Cape	Graaff-Reinet	-18.01	-51.81	701	ZA		Beaufort			Dicynodon Assemblage Zone	Direct maximum date for the Dicynodon Assemblage Zone from Rubidge et al., 2013
Basilodon woodwardi	254.17	252.17	Changhsingian		Broom	1921	Eastern Cape	Camdeboo	-15.15	-50.63	701	ZA	Balfour	Beaufort		formation	Dicynodon Assemblage	It is said that the fossils come from the "Daptocephalus zone" (Gow, 1972) which is equivalent to the Dicynodon Assemblage Zone. Geographic and stratigraphic data suggest that the locality is in the Balfour Formation of the Beaufort Group (see Catuneanu et al., 2005, J. Afr. Earth Sci., 43, figs. 24, 25). The Dicynodon AZ is Early and Middle Changhsingian according to Catuneanu et al. (2005).\r\n…
Batrachotomus kupferzellensis	242	235	Longobardian		Gower	1999	Baden-WÃ¼rttemberg	Hohenlohekreis	27.71	28.87	305	DE	Erfurt	Lower Keuper	Upper Lettenkeuper	group of beds		Collected from the "Untere Graue Mergel" of the Upper Lettenkeuper, now formally the Erfurt Formation of the Lower Keuper (see Deutsche Stratigraphische Kommission 2005: Cour. Forsch.-Inst. Senckenberg 253:1-296). This locality is Longobardian (late Ladinian) in age. Fossils collected from a 30 cm thick unit. Schoch (1999: fig. 5) provides a stratigraphic section through the Kupferzell section.
Batrachotomus kupferzellensis	242	235	Longobardian		Gower and Schoch	2009	Baden-WÃ¼rttemberg	SchwÃ¤bisch Hall	27.89	28.77	305	DE	Erfurt	Lower Keuper	Upper Lettenkeuper	bed		Collected from the "Untere Graue Mergel" of the Upper Lettenkeuper, now formally the Erfurt Formation of the Lower Keuper (see Deutsche Stratigraphische Kommission 2005: Cour. Forsch.-Inst. Senckenberg 253:1-296). This locality is Longobardian (late Ladinian) in age. \r\n\r\nLocality consists of "a 1.5-m thick sequence of dark grey mudstones wedged \r\nin between two hard carbonate layers, each 0…
Batrachotomus kupferzellensis	242	235	Longobardian		Gower and Schoch	2009	Baden-WÃ¼rttemberg	SchwÃ¤bisch Hall	28.01	28.86	305	DE	Erfurt	Lower Keuper	Upper Lettenkeuper	bed		Collected from the "Untere Graue Mergel" of the Upper Lettenkeuper, now formally the Erfurt Formation of the Lower Keuper (see Deutsche Stratigraphische Kommission 2005: Cour. Forsch.-Inst. Senckenberg 253:1-296). This locality is Longobardian (late Ladinian) in age.
Bauria cynops	247.2	242	Anisian		Brink	1963	Eastern Cape		-8	-50.72	701	ZA	Burgersdorp	Beaufort		bed	Cynognathus subzone B
Bauria cynops	247.2	242	Anisian		Brink	1963	Eastern Cape		-8.08	-51.77	701	ZA	Burgersdorp	Beaufort		member	Cynognathus subzone B	Only stratigraphic information provided was "middle Cynognathus zone". The Cynognathus zone spans the Olenekian-Anisian, but its middle part (subzone B) is early Anisian in age
Bauria cynops	247.2	242	Anisian		Brink	1963	Eastern Cape		-8.01	-50.73	701	ZA	Burgersdorp	Beaufort		bed	Cynognathus subzone B
Bauria cynops	247.2	242	Anisian		Brink	1963	Eastern Cape		-8.09	-50.77	701	ZA	Burgersdorp	Beaufort		bed	Cynognathus subzone B
Bauria cynops	247.2	242	Anisian		Brink	1963	Eastern Cape		-8.08	-51.77	701	ZA	Burgersdorp	Beaufort		member	Cynognathus subzone B	Only stratigraphic information provided was "middle Cynognathus zone". The Cynognathus zone spans the Olenekian-Anisian, but its middle part (subzone B) is early Anisian in age.
Bauria cynops	247.2	242	Anisian		Kitching	1977	Eastern Cape		-8.08	-51.77	701	ZA	Burgersdorp	Beaufort		member	Cynognathus subzone B	Original description did not provide details of the stratigraphic horizon; however, recent work has demonstrated that Cynognathus is the diagnostic fossil of the Cynognathus Assemblage Zone (Olenekian-Anisian), which is divided into three subzones (e.g. Abdala et al. 2005. JVP 25). Bolotridon is known only from subzone B (Abdala & Ribeiro 2010: PPP 286: 202), as are Cynognathus crateronotus and D…
Bauria cynops	247.2	242	Anisian		Brink	1963	Eastern Cape	Ukhahlamba	-8.09	-50.52	701	ZA	Burgersdorp	Beaufort			Cynognathus assemblage, subzone B	"Subzone B of the Cynognathus Assemblage Zone, Beaufort Group, Middle Triassic (Anisian)." (Modesto & Damiani, 2003). This biostratigraphic assignment corresponds to the Burgersdorp Formation (see Catuneanu et al., 2005, J. African Earth Sci. 43).
Bauria robusta	247.2	242	Anisian		Brink	1965	Eastern Cape		-8.01	-50.73	701	ZA	Burgersdorp	Beaufort		bed	Cynognathus subzone B
Beishanodon youngi	251.2	247.2	Olenekian		Gao et al.	2010	Gansu		112.9	25.43	604	CN	Hongyanjing			group of beds		Olenekian age is based upon vertebrate and plant biostratigraphy
Belebey augustodunensis	303.7	295.5	Gzhelian	Asselian	Falconnet	2012	Burgundy	SaÃ´ne-et-Loire	18	1.68	305	FR		Millery			bed
Belebey chengi	272.3	268.8	Roadian		MÃ¼ller et al.	2008	Gansu		109.15	26.65	604	CN		Qingtoushan			group of beds
Belebey maximi	272.5	265	Kazanian	Urzhumian	Tverdokhlebov et al.	2005	Bashkortostan	Abdulino	50.33	28.23	302	RU		Belebei			group of beds
Belebey vegrandis	272.5	268	Kazanian		Ivakhnenko	1973	Bashkortostan	Belebei	49.73	28.05	302	RU		Belebei
Belebey vegrandis	272.5	268	Kazanian		Ivakhnenko	2008	Orenburg		50.95	26.97	302	RU		Belebei			group of beds
Bentonyx sidensis	247.2	242	Anisian		Langer et al.	2010	England	Devon	19.39	27.81	315	UK	Otter Sandstone	Sherwood Sandstone		formation		"Stratigraphically, the skull was found about 3 m below the top of Andy Newellâ€™s Unit C, the Pennington Point Member of Gallois, and layer 21 of Hounslow and McIntosh (2003). According to the magnetostratigraphy of these authors, the age of this horizon is within the late Illyrian (latest Anisian), equivalent to the lower part of the Tethyian P. trammeri (conodont) Zone."\r\n\r\n"The [Otter San…
Berberosaurus liassicus	190.8	174.1	Pliensbachian	Toarcian	Allain et al.	2007	Ouarzazate		6.57	26.36	714	MA		Toundoute		bed		Toundoute "continental detrital series"; site is 30 m above Locality A
Bergamodactylus wildi	215.56	212	Alaunian		Kellner	2015	Lombardia	Bergamo	28.02	22.45	307	IT	Zorzino Limestone			bed		uppermost Zorzino Limestone (Calcare di Zorzino); uppermost Alaunian on the basis of palynomorphs; most specimens collected from a single 15 cm thick bed 20-30 m below the overlying Argilliti di Riva di Solta
Bharatagama rebbanensis	182.7	170.3	Toarcian	Aalenian	Evans et al.	2002	Andhra Pradesh	Adilabad	44.6	-31.21	501	IN	Kota	Gondwana	Upper	member		"On the basis of fishes, the Kota Formation has long been considered to be of Liassic age (King 1881; Robinson 1970). However, several workers noticed the similarity of Kota fishes with the European Toarcian fishes (Schaeffer and Patterson 1984). Patterson and Owen (1991) suggested that the major marine transgression during the Toarcian might have been instrumental for the invasion of the Europea…
Biarmosuchoides romanovi	268	252.3	Tatarian		Battail and Surkov	2000	Orenburg	Novosergievka	56.99	33.37	302	RU
Biarmosuchus tener	272.5	265	Kazanian	Urzhumian	Battail and Surkov	2000	Arkhangelsk	Mezen'	37.62	34.99	302	RU	Krasnoshchel'			formation		data from Ivakhnenko (2008)
Biarmosuchus tener	268	265	Urzhumian		Battail and Surkov	2000	Perm	Ocher	49.13	33.38	302	RU				group of beds		Late Kazanian to Earliest Tatarian. In Modesto & Rybczynski (2000) the Ezhovo Fauna is assigned to an absolute age of about 266 Ma. This corresponds to the Urzhumian stage of the Russian Permian.
Biarmosuchus tener	268	265	Urzhumian		Olson	1962	Perm	Ocher	49.13	33.38	302	RU				group of beds		Late Kazanian to Earliest Tatarian. In Modesto & Rybczynski (2000) the Ezhovo Fauna is assigned to an absolute age of about 266 Ma. This corresponds to the Urzhumian stage of the Russian Permian.
Bienosaurus lufengensis	199.3	190.8	Sinemurian		Dong	2001	Yunnan	Lufeng	122.19	37.35	611	CN	Lufeng		Zhangjiawa	bed		The Lufeng Formation has been divided into lower dark/dull purple beds (= Shawan Member) and upper dark/deep red beds (= Zhangjiawa Member). Luo & Wu (1994: In the Shadow of the Dinosaurs, pp. 251â€“270) argue on the basis of vertebrate biostratigraphy for a probable Sinemurian age for the Zhangjiawa Member and a Hettangian age for the Shawan Member.
Bienotherium magnum	199.3	190.8	Sinemurian		Chow	1962	Yunnan		122.22	37.38	611	CN	Lufeng		Zhangjiawa	group of beds		Sites reported by Simmons supposedly from a single stratum within the "Dark Red Beds", just below the Ta Ti layer.\r\nThe Lufeng Formation has been divided into lower dark/dull purple beds (= Shawan Member) and upper dark/deep red beds (= Zhangjiawa Member). Luo & Wu (1994: In the Shadow of the Dinosaurs, pp. 251â€“270) argue on the basis of vertebrate biostratigraphy for a probable Sinemurian ag…
Bienotherium minor	201.3	199.3	Hettangian		Young	1947	Yunnan	Lufeng	120.18	37.81	611	CN	Lufeng		Shawan	group of beds		The Lufeng Formation has been divided into lower dark/dull purple beds (= Shawan Member) and upper dark/deep red beds (= Zhangjiawa Member). Luo & Wu (1994: In the Shadow of the Dinosaurs, pp. 251â€“270) argue on the basis of vertebrate biostratigraphy for a Hettangianâ€“Sinemurian age for the Zhangjiawa Member and a Hettangian age for the Shawan Member.
Bienotherium yunnanense	201.3	199.3	Hettangian		Young	1940	Yunnan	Lufeng	120.17	37.81	611	CN	Lufeng		Shawan	group of beds		"Dull Purplish beds of the Lower Lufeng Formation"\r\nThe Lufeng Formation has been divided into lower dark/dull purple beds (= Shawan Member) and upper dark/deep red beds (= Zhangjiawa Member). Luo & Wu (1994: In the Shadow of the Dinosaurs, pp. 251â€“270) argue on the basis of vertebrate biostratigraphy for a Hettangianâ€“Sinemurian age for the Zhangjiawa Member and a Hettangian age for the Sha…
Bienotherium yunnanense	201.3	199.3	Hettangian		Young	1947	Yunnan	Lufeng	120.17	37.81	611	CN	Lufeng		Shawan	group of beds		"Dull Purplish beds of the Lower Lufeng Formation"\r\nThe Lufeng Formation has been divided into lower dark/dull purple beds (= Shawan Member) and upper dark/deep red beds (= Zhangjiawa Member). Luo & Wu (1994: In the Shadow of the Dinosaurs, pp. 251â€“270) argue on the basis of vertebrate biostratigraphy for a Hettangianâ€“Sinemurian age for the Zhangjiawa Member and a Hettangian age for the Sha…
Bienotherium yunnanense	201.3	199.3	Hettangian		Young	1940	Yunnan	Lufeng	120.18	37.81	611	CN	Lufeng		Shawan	group of beds		The Lufeng Formation has been divided into lower dark/dull purple beds (= Shawan Member) and upper dark/deep red beds (= Zhangjiawa Member). Luo & Wu (1994: In the Shadow of the Dinosaurs, pp. 251â€“270) argue on the basis of vertebrate biostratigraphy for a Hettangianâ€“Sinemurian age for the Zhangjiawa Member and a Hettangian age for the Shawan Member.
Bienotherium yunnanense	201.3	199.3	Hettangian		Young	1947	Yunnan	Lufeng	120.18	37.81	611	CN	Lufeng		Shawan	group of beds		The Lufeng Formation has been divided into lower dark/dull purple beds (= Shawan Member) and upper dark/deep red beds (= Zhangjiawa Member). Luo & Wu (1994: In the Shadow of the Dinosaurs, pp. 251â€“270) argue on the basis of vertebrate biostratigraphy for a Hettangianâ€“Sinemurian age for the Zhangjiawa Member and a Hettangian age for the Shawan Member.
Biseridens qilianicus	272.3	268.8	Roadian		Li	2001	Gansu		109.15	26.65	604	CN	Qingtoushan			group of beds		Currently, the Dashankou locality is attributed to the early Roadian based on the occurence of basal members of different therapsid clades and a very basal therapsid as well as forms characteristic for the Middle Permian of Russia (Belebey, Anakamacops) (Liu et al., 2009, APP).\r\nFormerly called the Xidagou Formation, but now referred to as the Qingtoushan Formation - see Liu et al. (2012) for d…
Blikanasaurus cromptoni	228	201.3	Norian	Rhaetian	Galton and Van Heerden	1985	Eastern Cape	Herschel	9.11	-52.22	701	ZA	Elliot	Stormberg	Lower	bed		lowermost part of lower Elliot Formation
Blikanasaurus cromptoni	228	201.3	Norian	Rhaetian	Yates	2008	Free State		9.75	-50.91	701	ZA	Elliot	Stormberg	Lower	bed		Uncertain stratigraphic level, but likely close to the top of the lower Elliot Formation
Bocaconodon tamaulipensis	190.8	182.7	Pliensbachian		Montellano et al.	2008	Tamaulipas		-29.31	7.62	101	MX	La Boca			group of beds		lower part of the La Boca Formation; originally dated as Middle Jurassic, but U-Pb isotopic data from zircon in a volcaniclastic rock from the lowest part of the formation yields an age of 189 plus/minus 0.2 Ma. The fossil-bearing sedimentary rocks are above this unit and conformable with it (see Montellano et al. 2008: JVP 28: 1130â€“1143).
Bocatherium mexicanum	190.8	182.7	Pliensbachian		Clark and Hopson	1985	Tamaulipas		-29.31	7.62	101	MX	La Boca			member		lower part of the La Boca Formation; originally dated as Middle Jurassic, but U-Pb isotopic data from zircon in a volcaniclastic rock from the lowest part of the formation yields an age of 189 plus/minus 0.2 Ma. The fossil-bearing sedimentary rocks are above this unit and conformable with it (see Montellano et al. 2008).
Bolosaurus grandis	290.1	268	Leonard		Reisz et al.	2002	Oklahoma	Comanche	-28.89	0.32	101	US		Garber	Sumner		member
Bolosaurus major	290.1	279.3	Artinskian		Romer	1928	Texas	Wichita	-30	-1.09	101	US		Admiral	Wichita		group of beds
Bolosaurus striatus	298.9	290.1	Asselian	Sakmarian	Sander	1987	Texas	Archer	-30.37	-1.69	101	US		Nocona	Wichita		group of beds
Bolosaurus striatus	296.4	268	Wolfcamp		Sander	1989	Texas	Archer	-30.06	-1.27	101	US		Archer City	Wichita		formation
Bolosaurus striatus	290.1	279.3	Artinskian		Romer	1928	Texas	Wichita	-30	-1.09	101	US		Admiral	Wichita		group of beds
Bolosaurus striatus	290.1	268	Leonard		Czaplewski et al.	1994	Oklahoma	Grant	-27.42	1.76	101	US		Garber	Sumner		formation
Bolotridon frerensis	247.2	242	Anisian		Seeley	1895	Eastern Cape		-8.08	-51.77	701	ZA	Burgersdorp	Beaufort		member	Cynognathus subzone B	Original description did not provide details of the stratigraphic horizon; however, recent work has demonstrated that Cynognathus is the diagnostic fossil of the Cynognathus Assemblage Zone (Olenekian-Anisian), which is divided into three subzones (e.g. Abdala et al. 2005. JVP 25). Bolotridon is known only from subzone B (Abdala & Ribeiro 2010: PPP 286: 202), as are Cynognathus crateronotus and D…
Boreogomphodon herpetairus	237	208.5	Carnian	Norian	Sues et al.	1999	North Carolina	Durham	-11.58	9.32	109	US				bed		Late Carnian or early Norian. \nAll fossils found together in one bed within the "Lithofacies Association II". "Huber et al. (1993) regarded Lithofacies Association II as the stratigraphic equivalent of the lower Sanford Formation in the neighboring Sanford sub-basin. Based on the occurrence of the palaeonisciform fish Turseodus, Olsen et al. (1989) correlated Lithofacies Association II of the De…
Boreogomphodon jeffersoni	237	228	Carnian		Liu and Sues	2010	North Carolina	Chatham	-10.08	10.89	109	US	Pekin			group of beds
Boreogomphodon jeffersoni	237	228	Carnian		Sues and Olsen	1990	Virginia	Chesterfield	-8.87	12.64	109	US	Vinita	Newark	Tomahawk Creek	bed		"Based on conchostracans, Kozur & Weems (2007) recently dated much of the succession in the Richmond Basin and correlative units in the adjacent Taylorsville basin as early Carnian (Cordevolian), but earlier Huber et al. (1993) had argued for a late Carnian age of these strata. At the present time this controversy cannot be resolved" (Sues & Hopson 2010)\r\n"Turkey Branch Formation" was previousl…
Boreogomphodon sp.	228	208.5	Norian		Heckert et al.	2012	North Carolina	Chatham	-12.33	8.94	109	US	Cumnock	Newark		bed		"These strata have been mapped as the Sanford Fm but are proximal fan facies laterally equivalent to more distal Cumnock Fm strata elsewhere in the basin" (Heckert et al. 2008)\r\n\r\n"Conewagian LVF", previously considered late Carnian in age but redated as early Norian (Sues & Fraser 2010. Triassic Life on Land)\r\n\r\nSanford subbasin of the Richmond Basin.\r\n\r\nConsidered early Norian in He…
Boreopricea funerea	251.2	247.2	Olenekian		Tatarinov	1978	Arkhangelsk	Nenetsia	43.07	53.06	302	RU	Charkabozh			group of beds		"Lower Triassic, Vetluzhian Series" (Tatarinov, 1978).\r\nCharkabozhskaya Svita, Ustmylian Gorizont, Vetlugian Supergorizont, Lower Olenekian Substage, Olenekian Stage, Lower Triassic (Sennikov, 2008).
Botucaraitherium belarminoi	228	208.5	Norian		Soares et al.	2014	Rio Grande do Sul		-6.17	-38.55	201	BR	Caturrita	Rosario do Sul		group of beds	Riograndia	Locality is from the upper part of the highstand system tract of the Santa Maria Sequence 2, Santa Maria Supersequence of the Rosario do Sul Group, representing the lower part of the Caturrita Formation of Norian age (see Langer et al. 2007). Riograndia, Ictidosauria or Mammaliamorpha Assemblage Zone (= Jachaleria Interval)\r\n\r\nCaturrita was originally considered Carnian-Norian in age; however…
Brachyprosopus broomi	265.1	259.9	Capitanian		Angielczyk et al.	2016	Western Cape	Beaufort West	-27.68	-52.85	701	ZA	Abrahamskraal	Beaufort		group of beds	Tapinocephalus Assemblage	Kitching (1977, "Distribution of the Karroo Vertebrate Fauna") assigns this locality to the lower and middle Tapinocephalus Zone. Kammerer et al. (2015) and Angielczyk et al. (2016) list this locality as Tapinocephalus Zone, and the latter note that "Day (2013) suggested that strata on this farm likely fall in the stratigraphic interval between 2350 and 2450 m above the base of the Abrahamskraal …
Brachyprosopus broomi	265.1	259.9	Capitanian		Angielczyk et al.	2016	Western Cape	Beaufort West	-27.77	-53.03	701	ZA	Abrahamskraal	Beaufort		group of beds	Tapinocephalus	Kitching (1977, "Distribution of the Karroo Vertebrate Fauna") assigns this locality to the middle Tapinocephalus Zone. Kammerer et al. (2015) and Angielczyk et al. (2016) list this locality as Tapinocephalus Zone. Radioisotopic data constrains the likely age of the Tapinocephalus Zone to Capitanian (Rubidge et al. 2013).
Brachyprosopus broomi	265.1	259.9	Capitanian		Angielczyk et al.	2016	Western Cape	Beaufort West	-27.7	-53.03	701	ZA	Abrahamskraal	Beaufort		group of beds	Tapinocephalus Assemblage	Kitching (1977, "Distribution of the Karroo Vertebrate Fauna") assigns this locality to the lower Tapinocephalus Zone. Angielczyk et al. (2016) list this locality as Tapinocephalus Zone. Radioisotopic data constrains the likely age of the Tapinocephalus Zone to Capitanian (Rubidge et al. 2013).
Brachyprosopus broomi	265.1	259.9	Capitanian		Angielczyk et al.	2016	Northern Cape	Karoo Hoogland	-27.7	-52.15	701	ZA	Abrahamskraal	Beaufort		group of beds	Tapinocephalus Assemblage Zone	"Upper Levels of the Abrahamskraal Formation, Beaufort Group, Karoo Supergroup. The strata on Beukesplaas are assigned to the Tapinocephalus Assemblage Zone, which is Middle Permian in age." (Modesto et al., 2009). Radioisotopic data constrains the likely age of the Tapinocephalus Zone to Capitanian (Rubidge et al. 2013). \r\n\r\n"Strata exposed at this locality include the uppermost Abrahamskraa…
Brachyrhinodon	237	208.5	Carnian	Norian	Fraser and Benton	1989	Scotland	Moray	10.71	34.8	313	UK	Lossiemouth Sandstone			group of beds		Specimens were found at the base of the Lossiemouth Sandstone, near to the transition between the fluviatile Burghead Sandstone Formation and the aeolian Lossiemouth Sandstone Formation. \r\n\r\nAge of the Lossiemouth Sandstone Formation is based upon vertebrate biostratigraphy, with comparisons made to the faunal assemblages from the lower part of the Maleri Formation (India), the upper part of …
Brachysuchus megalodon	237	228	Carnian		Eaton	1965	Wyoming	Fremont	-35.15	25.11	127	US	Popo Agie	Chugwater		bed
Brachysuchus megalodon	228	208.5	Norian		Case	1929	Texas	Howard	-36.41	8.94	101	US	Colorado City	Dockum		bed
Brachysuchus megalodon	228	208.5	Norian		Long and Murry	1995	Texas	Howard	-36.4	8.98	101	US	Colorado City	Dockum		bed		variously referred to the Iatan or Colorado City of the Dockum Group; low in formation
Brachyzostrodon coupatezi	228	201.3	Norian	Rhaetian	Sigogneau-Russell	1983	Lorraine	Meuthe-et-Moselle	18.62	29.91	305	FR	Gres Ã Avicula contorta			bed		Lower Rhaetian? Perhaps equivalent to Knollenmergel (Cuny & Ramboer 1991)
Brachyzostrodon informal sp. 1	228	201.3	Norian	Rhaetian	Hahn et al.	1991	Lorraine	Meuthe-et-Moselle	18.62	29.91	305	FR	Gres Ã Avicula contorta			bed		Lower Rhaetian? Perhaps equivalent to Knollenmergel (Cuny & Ramboer 1991)
Brachyzostrodon informal sp. 2	228	201.3	Norian	Rhaetian	Hahn et al.	1991	Lorraine	Meuthe-et-Moselle	18.62	29.91	305	FR	Gres Ã Avicula contorta			bed		Lower Rhaetian? Perhaps equivalent to Knollenmergel (Cuny & Ramboer 1991)
Brachyzostrodon maior	228	201.3	Norian	Rhaetian	Hahn et al.	1991	Lorraine	Meuthe-et-Moselle	18.62	29.91	305	FR	Gres Ã Avicula contorta			bed		Lower Rhaetian? Perhaps equivalent to Knollenmergel (Cuny & Ramboer 1991)
Brachyzostrodon sp.	208.5	201.3	Rhaetian		Jenkins et al.	1994			3.92	48.09	102	GL	Fleming Fjord		Ã˜rsted Dal	group of beds		informally called the Tait Bjerg Beds
Bradysaurus baini	265.1	259.9	Capitanian		Seeley	1892	Western Cape	Beaufort West	-27.95	-52.72	701	ZA	Abrahamskraal	Beaufort		member	Tapinocephalus Assemblage	" [...] Middle Permian Tapinocephalus Zone of the Beaufort Series of South Africa." (Cox, 1969). Kitching (1977, "Distribution of the Karroo Vertebrate Fauna") assigns this locality to the lower Tapinocephalus Zone. This corresponds to the Tapinocephalus Assemblage Zone of Rubidge et al. (1995, South African Committee for Stratigraphy, Biostratigraphic Series No. 1).\r\nThe biostratigraphic and g…
Bradysaurus baini	265.1	259.9	Capitanian		Lee	1997	Western Cape	Beaufort West	-27.9	-52.78	701	ZA	Abrahamskraal	Beaufort		bed	Tapinocephalus Assemblage	Kitching (1977, "Distribution of the Karroo Vertebrate Fauna") assigns this locality to the lower Tapinocephalus Zone. This corresponds to the Tapinocephalus Assemblage Zone of Rubidge et al. (1995, South African Committee for Stratigraphy, Biostratigraphic Series No. 1). Additionally, Lee (1997) states that the fossil (BMNH R1970) comes from the Tapinocephalus Zone.\r\nThe Tapinocephalus AZ is C…
Bradysaurus baini	265.1	259.9	Capitanian		Haughton and Boonstra	1929	Western Cape	Prince Albert	-28.32	-52.78	701	ZA	Abrahamskraal	Beaufort		bed	Tapinocephalus Assemblage	Kitching (1977, "Distribution of the Karroo Vertebrate Fauna") assigns this locality to the lower Tapinocephalus Zone. This corresponds to the Tapinocephalus Assemblage Zone of Rubidge et al. (1995, South African Committee for Stratigraphy, Biostratigraphic Series No. 1).\r\nThe Tapinocephalus AZ is Capitanian according to Catuneanu et al. (2005, J. Afr. Earth Sci. 43). Since the locality is west…
Bradysaurus baini	265.1	259.9	Capitanian		Haughton and Boonstra	1929	Western Cape	Beaufort West	-27.67	-53.03	701	ZA	Abrahamskraal	Beaufort			Tapinocephalus Assemblage	Kitching (1977, "Distribution of the Karroo Vertebrate Fauna") assigns this locality to the lower Tapinocephalus Zone. This corresponds to the Tapinocephalus Assemblage Zone of Rubidge et al. (1995, SACS Biostrat. Ser. 1).\r\nThe Tapinocephalus AZ is Capitanian according to Catuneanu et al. (2005, J. Afr. Earth Sci. 43). Since the locality is west of 24Â°E it very likely is within the Abrahamskra…
Bradysaurus baini	265.1	259.9	Capitanian		Haughton and Boonstra	1929	Western Cape	Beaufort West	-27.68	-52.85	701	ZA	Abrahamskraal	Beaufort		member	Tapinocephalus ?and Pristerognathus Assemblage	Kitching (1977, "Distribution of the Karroo Vertebrate Fauna") assigns this locality to the lower and middle Tapinocephalus Zone. The middle Tapinocephalus Zone corresponds to the transition of the Tapinocephalus and Pristerognathus Assemblage Zones of Rubidge et al. (1995, South African Committee for Stratigraphy, Biostratigraphic Series No. 1).\r\nThe Tapinocephalus and Pristerognathus AZs are …
Bradysaurus baini	265.1	259.9	Capitanian		Haughton and Boonstra	1929	Western Cape	Prince Albert	-28.49	-53.08	701	ZA	Abrahamskraal	Beaufort		member	Tapinocephalus Assemblage	"Tapinocephalus Assemblage Zone, Late Permian" (Dilkes & Reisz, 1996);\r\nThe Tapinocephalus AZ is Capitanian in age according to Catuneanu et al. (2005, J. Afr. Earth Sci., 43). Lithostratigraphic informations are from Catuneanu et al. (2005) as well.
Bradysaurus baini	265.1	259.9	Capitanian		Haughton and Boonstra	1929	Western Cape	Prince Albert	-28.39	-53	701	ZA	Abrahamskraal	Beaufort		bed	Tapinocephalus Assemblage	Kitching (1977, "Distribution of the Karroo Vertebrate Fauna") assigns this locality to the lower Tapinocephalus Zone. This corresponds to the Tapinocephalus Assemblage Zone of Rubidge et al. (1995, South African Committee for Stratigraphy, Biostratigraphic Series No. 1).\r\nThe Tapinocephalus AZ is Capitanian according to Catuneanu et al. (2005, J. Afr. Earth Sci. 43). Since the locality is west…
Bradysaurus seeleyi	265.1	259.9	Capitanian		Haughton and Boonstra	1929	Western Cape	Beaufort West	-27.73	-52.68	701	ZA	Abrahamskraal	Beaufort			Tapinocephalus or Pristerognathus Assemblage	"Lower Tapinocephalus zone" (Lee, 1997). Kitching (1977, "Distribution of the Karroo Vertebrate Fauna", p. 41), however, assigns this locality to the upper Tapinocephalus zone, which corresponds to the Pristerognathus Assemblage Zone of Rubidge et al. (1995, South African Committee for Stratigraphy, Biostratigraphic Series No. 1).\r\nBoth Tapinocephalus and Pristerognathus AZs are Capitanian acco…
Bradysaurus seeleyi	265.1	259.9	Capitanian		Haughton and Boonstra	1929	Western Cape	Prince Albert	-28.39	-53	701	ZA	Abrahamskraal	Beaufort		bed	Tapinocephalus Assemblage	Kitching (1977, "Distribution of the Karroo Vertebrate Fauna") assigns this locality to the lower Tapinocephalus Zone. This corresponds to the Tapinocephalus Assemblage Zone of Rubidge et al. (1995, South African Committee for Stratigraphy, Biostratigraphic Series No. 1).\r\nThe Tapinocephalus AZ is Capitanian according to Catuneanu et al. (2005, J. Afr. Earth Sci. 43). Since the locality is west…
Bradysaurus seeleyi	265.1	259.9	Capitanian		Haughton and Boonstra	1929	Western Cape	Prince Albert	-28.49	-53.08	701	ZA	Abrahamskraal	Beaufort		member	Tapinocephalus Assemblage	"Tapinocephalus Assemblage Zone, Late Permian" (Dilkes & Reisz, 1996);\r\nThe Tapinocephalus AZ is Capitanian in age according to Catuneanu et al. (2005, J. Afr. Earth Sci., 43). Lithostratigraphic informations are from Catuneanu et al. (2005) as well.
Bradysaurus seeleyi	265.1	259.9	Capitanian		Haughton and Boonstra	1929	Western Cape	Prince Albert	-28.6	-52.91	701	ZA	Abrahamskraal	Beaufort		bed	Tapinocephalus or Pristerognathus Assemblage	Kitching (1977, "Distribution of the Karroo Vertebrate Fauna") assigns this locality to the middle Tapinocephalus Zone. This corresponds to the transition of the Tapinocephalus and Pristerognathus Assemblage Zones of Rubidge et al. (1995, South African Committee for Stratigraphy, Biostratigraphic Series No. 1).\r\nThe Tapinocephalus and Pristerognathus AZs are Capitanian according to Catuneanu et…
Bradysaurus seeleyi	265.1	259.9	Capitanian		Haughton and Boonstra	1929	Western Cape	Beaufort West	-27.79	-53.03	701	ZA	Abrahamskraal	Beaufort		bed	Tapinocephalus and/or Pristerognathus Assemblage	Kitching (1977, "Distribution of the Karroo Vertebrate Fauna") assigns this locality to the middle Tapinocephalus Zone. This corresponds to the transition of the Tapinocephalus and Pristerognathus Assemblage Zones of Rubidge et al. (1995, South African Committee for Stratigraphy, Biostratigraphic Series No. 1).\r\nThe biostratigraphic and (if correct) geogaphic position of the locality suggests t…
Brasilitherium riograndensis	228	208.5	Norian		Soares et al.	2011	Rio Grande do Sul		-6.61	-38.57	201	BR	Caturrita	Rosario do Sul		group of beds	Ictidosauria	upper layers of the Santa Maria 2 Sequence of the Santa Maria Supersequence, corresponding lithostratigraphically to the Caturrita Formation. Ictidosauria or Mammaliamorpha Assemblage Zone (= Jachaleria Interval)\r\n\r\nCaturrita was originally considered Carnian-Norian in age; however, recent recalibration of the Triassic timescale suggests a Norian age (e.g. Langer et al. 2010; Brusatte et al. …
Brasilitherium riograndensis	228	208.5	Norian		Bonaparte et al.	2003	Rio Grande do Sul	Faxinal do Soturno County	-6.74	-38.52	201	BR	Caturrita	Rosario do Sul		group of beds	Ictidosauria	upper layers of the Santa Maria 2 Sequence of the Santa Maria Supersequence, corresponding lithostratigraphically to the Caturrita Formation. Ictidosauria or Mammaliamorpha Assemblage Zone (= Jachaleria Interval)\r\n\r\nCaturrita was originally considered Carnian-Norian in age; however, recent recalibration of the Triassic timescale suggests a Norian age (e.g. Langer et al. 2010; Brusatte et al. …
Brasilitherium riograndensis	228	208.5	Norian		Soares et al.	2011	Rio Grande do Sul		-6.17	-38.57	201	BR	Caturrita	Rosario do Sul		bed	Ictidosauria	upper layers of the Santa Maria 2 Sequence of the Santa Maria Supersequence, corresponding lithostratigraphically to the Caturrita Formation. Ictidosauria or Mammaliamorpha Assemblage Zone (= Jachaleria Interval)\r\n\r\nCaturrita was originally considered Carnian-Norian in age; however, recent recalibration of the Triassic timescale suggests a Norian age (e.g. Langer et al. 2010; Brusatte et al. …
Brasilodon quadrangularis	228	208.5	Norian		Bonaparte et al.	2003	Rio Grande do Sul	Faxinal do Soturno County	-6.74	-38.52	201	BR	Caturrita	Rosario do Sul		group of beds	Ictidosauria	upper layers of the Santa Maria 2 Sequence of the Santa Maria Supersequence, corresponding lithostratigraphically to the Caturrita Formation. Ictidosauria or Mammaliamorpha Assemblage Zone (= Jachaleria Interval)\r\n\r\nCaturrita was originally considered Carnian-Norian in age; however, recent recalibration of the Triassic timescale suggests a Norian age (e.g. Langer et al. 2010; Brusatte et al. …
Brasinorhynchus mariantensis	242	237	Ladinian		Langer et al.	2007	Rio Grande do Sul	Bom Retiro do Sul	-10.86	-35.28	201	BR	Santa Maria	Rosario do Sul		group of beds	Dinodontosaurus	Santa Maria Sequence 1 of the Santa Maria Supersequence (Rosario do Sul Group), corresponding to the "Dinodontosaurus Assemblage Zone" of the lower Santa Maria Formation (Langer et al. 2007).
Brazilosaurus sanpauloensis	290.1	279.3	Artinskian		Sedor and Ferigolo	2001	GoiÃ¡s	PortelÃ¢ndia	-29.2	-38.7	201	BR		Irati	Passa Dois	Assistencia	group of beds
Brazilosaurus sanpauloensis	290.1	279.3	Artinskian		Sedor and Ferigolo	2001	GoiÃ¡s	PerolÃ¢ndia	-28.58	-39.17	201	BR		Irati	Passa Dois	Assistencia	group of beds
Brazilosaurus sanpauloensis	290.1	279.3	Artinskian		Rossmann and Maisch	1999	SÃ£o Paulo		-26.66	-45.77	201	BR		Irati	Passa Dois		formation
Brazilosaurus sanpauloensis	290.1	279.3	Artinskian		Shikama and Ozaki	1966	SÃ£o Paulo	TatuÃ­	-26.86	-46.12	201	BR		Irati	Passa Dois	Assistencia	bed
Brazilosaurus sanpauloensis	290.1	279.3	Artinskian		Rossmann and Maisch	1999	ParanÃ¡		-31.52	-46.98	201	BR		Irati	Passa Dois		formation
Brazilosaurus sanpauloensis	290.1	279.3	Artinskian		Soares	2003	SÃ£o Paulo	Rio Claro	-26.05	-45.44	201	BR		Irati	Passa Dois	Assistencia	group of beds
Bridetherium dorisae	201.3	190.8	Hettangian	Sinemurian	Clemens	2011	South Wales	Glamorgan	9.22	37.3	315	UK				bed		Fissure fills in Late Carboniferous (Dinantian) limestone. Deposits resulting from Liassic transgression over Carboniferous limestones. Kermack, Mussett, and Rigney (1981) note that a Lower Sinemurian age for the Welsh fissures is supported by evidence in David Pacey's unpublished thesis (1978).
Bromsgroveia walkeri	247.2	242	Anisian		Benton et al.	1994	England	Warwickshire	20.31	29.55	315	UK	Bromsgrove Sandstone	Sherwood Sandstone		group of beds		equate with the former 'Waterstones' and 'Building Stones'. Reptile specimens were found mostly in the 'Building Stones' and 'Dirt-bed' horizons while most amphibians were found in the 'Waterstones'\r\nPalynological data indicates an Anisian age (Benton et al. 1994)
Bromsgroveia walkeri	247.2	242	Anisian		Benton and Gower	1997	England	Worcestershire	19.96	29.55	315	UK	Bromsgrove Sandstone		Finstall	member		Bromsgrove Sandstone dated as Anisian on the basis of palynology (Benton et al. 1994); Finstall Member formerly known as the "Building Stones"
Broomia perplexa	265.1	259.9	Capitanian		Cisneros et al.	2008	Eastern Cape	Makana	-26.46	-56.55	701	ZA		Koonap	Beaufort		bed
Broomia perplexa	265.1	259.9	Capitanian		Cisneros et al.	2008	Western Cape	Beaufort West	-27.68	-52.85	701	ZA		Abrahamskraal	Beaufort		member
Bullacephalus jacksoni	268.8	259.9	Wordian	Capitanian	Sigogneau-Russell	1989	Western Cape		-30.79	-52.83	701	ZA		Beaufort		bed	Tapinocephalus Assemblage
Bunostegos akokanensis	254.17	252.17	Changhsingian		Sidor et al.	2003	Agadez	Arlit	13.12	-3.48	714	NE	Moradi	IzÃ©gouandane		member		"The age of the Moradi Formation is poorly constrained, although it is typically considered latest Permian (Taquet 1972, 1978)" (Steyer et al., 2006)\nsee also collection (68053)
Burnetia mirabilis	259.9	252.17	Wuchiapingian	Changhsingian	Rubidge and Sidor	2002	Eastern Cape	Camdeboo	-18.1	-51.42	701	ZA	Balfour	Beaufort		bed	Dicynodon	"Although initially considered by Broom (1923) to come from the Lystrosaurus Zone, the beds exposed in this area have more recently been considered to be those of the underlying Dicynodon Assemblage Zone, and thus Late Permian in age (Kitching, 1977, 1995)".\r\nLithostratigraphy is from correlation chart in Catuneanu et al. (2005, p. 237, J. Afr. Earth Sci. 43).
Burtensia burtensis	251.2	247.2	Olenekian		Ochev	1958	Orenburg	Belyaevka	61.23	39.16	302	RU	Petropavlovka			group of beds		Vetlugian, upper Zone V (Ochev, 1958).\r\n"Petropavlovskaya Svita. Lower Triassic." (Tverdokhlebov et al., 2003). The Petropavlovka "Formation" is uppermost Olenekian according to fig. 2 in Tverdokhlebov et al. (2003).
Burtensia burtensis	251.2	247.2	Olenekian		Novikov	1991	Orenburg	Sol'-Iletsk	60.87	39.67	302	RU	Petropavlovka			group of beds		"Petropavlovskaya Svita. Lower Triassic." (Tverdokhlebov et al., 2003). The Petropavlovka "Formation" is uppermost Olenekian (ibid. fig. 2).
Calsoyasuchus valliceps	199.3	182.7	Sinemurian	Pliensbachian	Tykoski et al.	2002	Arizona	Coconino	-39.67	15.03	101	US	Kayenta	Glen Canyon		bed		Middle third of the silty facies (Harshbarger et al. 1957; Clark and Fastovsky (1986).
Calyptosuchus wellesi	237	208.5	Carnian	Norian	Long and Murry	1995	Texas	Crosby	-30.23	8.54	101	US	Tecovas	Dockum		bed		"Adamanian"
Calyptosuchus wellesi	237	208.5	Carnian	Norian	Long and Ballew	1985	Texas	Oldham	-30.7	10.57	101	US	Tecovas	Dockum		bed
Calyptosuchus wellesi	237	208.5	Carnian	Norian	Long and Murry	1995	Texas	Crosby	-30.2	8.67	101	US	Tecovas	Dockum		bed
Calyptosuchus wellesi	228	208.5	Norian		Long and Murry	1995	Arizona	Apache	-37.44	9.88	101	US	Chinle		Mesa Redondo	group of beds		One of two nearly adjacent quarries (the second is the Downs Quarry, 30 metres from the Placerias Quarry). Early workers placed the Placerias Quarry low in the Blue Mesa Member, while Lucas et al. (1997) assigned it to the Mesa Redondo (= Bluewater Creek) Member. Parker (2005) noted that the lithology of the beds and the local presence of the Shinarump Member (the basal member of the Chinle Forma…
Calyptosuchus wellesi	228	208.5	Norian		Long and Murry	1995	Arizona	Apache	-37.63	10.36	101	US	Chinle		Petrified Forest	bed		lower part of member
Calyptosuchus wellesi	228	208.5	Norian		Long and Murry	1995	Arizona	Apache	-37.62	10.38	101	US	Chinle		Blue Mesa	bed		At the top of Blue Mesa Member. Near base of black/grey siltstone, approximately 6 m below Sonsela Sandstone (see Parker & Irmis 2005: fig. 8)
Calyptosuchus wellesi	228	208.5	Norian		Murry and Long	1989	Arizona	Navajo	-37.59	10.43	101	US	Chinle		Blue Mesa	bed		"A greenish-gray mudstone in the upper portion ofthe Blue Mesa Member of the Chinle Formation(sensu Woody 2006) (Unit 14 of the Blue Mesa Member [Petrified Forest Formation, Chinle Group] type section of Lucas 1993). This horizon is situated approximately 14 meters above the Newspaper Rock Bed and approximately 9 meters below the base of the overlying Sonsela Member. Palynomorphs recovered from t…
Calyptosuchus wellesi	228	208.5	Norian		Murry and Long	1989	Arizona	Navajo	-37.63	10.38	101	US	Chinle			bed		approx. 15 ft (4.6 m) below base of Sonsela Mb.
Calyptosuchus wellesi	228	208.5	Norian		Long and Murry	1995	Arizona	Apache	-37.44	9.88	101	US	Chinle		Petrified Forest	bed		3 m above upper level in the Placerias Quarry; also placed in the Petrified Forest Mb of the Chinle Fm. Also referred to the Bluewater Creek Formation
Calyptosuchus wellesi	228	208.5	Norian		Long and Murry	1995	Arizona	Apache	-37.17	10.79	101	US	Chinle		Petrified Forest	group of beds		lower part of member
Calyptosuchus wellesi	228	208.5	Norian		Long and Murry	1995	Arizona	Apache	-37.58	10.41	101	US	Chinle		Blue Mesa			This collection was originally listed as in the lower Petrified Forest Member by Long & Murry (1995); however, the nearby "Phytosaur Basin (UCMP 7040)" locality has been relocated in the Blue Mesa Member
Calyptosuchus wellesi	228	208.5	Norian		Polcyn et al.	2002	Arizona	Apache	-37.49	10.14	101	US	Chinle		Blue Mesa	bed		Blue Mesa Member, approximately 10-20 metres above the contact with the underlying Mesa Redondo Member
Calyptosuchus wellesi	228	208.5	Norian		Long and Murry	1995	Arizona	Apache	-37.3	9.95	101	US	Chinle		Blue Mesa	group of beds		Two closely adjacent localities. All Blue Hills localities are in the uppermost Mesa Redondo (= Bluewater Creek) or lowermost Blue Mesa members, principally the latter. Assigned to the Adamanian LVF
Calyptosuchus wellesi	228	208.5	Norian		Long and Murry	1995	Arizona	Apache	-37.2	10.8	101	US	Chinle		Petrified Forest	group of beds		lower part of member
Calyptosuchus wellesi	228	208.5	Norian		Long and Murry	1995	Arizona	Navajo	-37.64	10.53	101	US	Chinle		Petrified Forest	group of beds		6 to 8 metre below Sonsela Sandstone according to Long & Murry (1995); may be in the Solsela Member of the Chinle Formation as currently defined - must mean *above* Sonsela Sandstone however, to be in the lower part of the PF member\r\n
Calyptosuchus wellesi	228	208.5	Norian		Long and Murry	1995	Arizona	Apache	-37.59	10.43	101	US	Chinle		Petrified Forest	bed		variegated siltstone bed in lower Petrified Forest Member
Calyptosuchus wellesi	228	208.5	Norian		Long and Murry	1995	Arizona	Apache	-37.59	10.43	101	US	Chinle		Blue Mesa	bed		Described as Lower Petrified Forest Member by Long & Murry (1995); high in the Blue Mesa member according to Parker & Irmis (2005)
Calyptosuchus wellesi	228	208.5	Norian		Long and Murry	1995	Arizona	Apache	-37.59	10.43	101	US	Chinle		Petrified Forest	bed		lower part of member
Calyptosuchus wellesi	228	208.5	Norian		Long and Murry	1995	Arizona	Apache	-37.59	10.43	101	US	Chinle		Blue Mesa	bed		Long & Murry (1995) listed this as "lower Petrified Forest"; Parker & Irmis (2005: fig. 8) show this as in the upper part of the Blue Mesa Member
Calyptosuchus wellesi	228	208.5	Norian		Long and Murry	1995	Arizona	Apache	-37.59	10.43	101	US	Chinle		Petrified Forest	group of beds		lower part of member
Calyptosuchus wellesi	228	208.5	Norian		Long and Murry	1995	Arizona	Apache	-37.56	10.42	101	US	Chinle		Petrified Forest	bed		lower part of member
Calyptosuchus wellesi	228	208.5	Norian		Long and Murry	1995	Arizona	Apache	-37.56	10.42	101	US	Chinle		Petrified Forest	group of beds		lower part of member
Calyptosuchus wellesi	228	208.5	Norian		Long and Murry	1995	Arizona	Apache	-37.62	10.38	101	US	Chinle		Blue Mesa			Long & Murry (1995) listed this as the "lower Petrified Forest Member" of the Chinle Formation. It was listed as the Blue Mesa Member of the Lower Petrified Forest by Hunt & Lucas (1993). This is the Blue Mesa Member of the Chinle Formation according to the scheme of Woody (2003)
Calyptosuchus wellesi	228	208.5	Norian		Long and Murry	1995	Arizona	Apache	-37.62	10.38	101	US	Chinle		Petrified Forest	bed		lower part of member
Calyptosuchus wellesi	228	208.5	Norian		Long and Murry	1995	Arizona	Apache	-37.62	10.38	101	US	Chinle		Petrified Forest	group of beds		lower part of member
Calyptosuchus wellesi	228	208.5	Norian		Long and Murry	1995	Arizona	Apache	-37.63	10.38	101	US	Chinle		Petrified Forest	group of beds		lower part of member
Calyptosuchus wellesi	228	208.5	Norian		Long and Murry	1995	Arizona	Apache	-36.9	10.99	101	US	Chinle		Blue Mesa			"Probably from the Blue Mesa Member of the Chinle Formation; however it is possible that they derive from a lower member such as the Mesa Redondo" (Parker 2005)
Calyptosuchus wellesi	228	208.5	Norian		Long and Murry	1995	Arizona	Navajo	-37.11	11.41	101	US	Chinle		Blue Mesa			Initially listed as "lower Petrified Forest Member" by Long & Murry (1995); Parker (2005) indicates that these localities are in the Blue Mesa Member
Calyptosuchus wellesi	228	208.5	Norian		Long and Murry	1995	Arizona	Coconino	-38.66	11.6	101	US	Chinle		Blue Mesa	member
Calyptosuchus wellesi	228	208.5	Norian		Hunt and Lucas	1995	New Mexico	Santa Fe	-34.29	10.34	101	US	Santa Rosa	Chinle	Los Esteros	bed
Calyptosuchus wellesi	228	208.5	Norian		Long and Murry	1995	Texas	Crosby	-35.96	10.15	101	US	Tecovas	Dockum		group of beds
Camelotia borealis	208.5	201.3	Rhaetian		Galton	1998	England	Somerset	8.92	33.91	315	UK	Westbury	Penarth	Wedmore Stone	bed		described as "Rhaetic" but this represents only a portion of the Rhaetian \r\n\r\n"The limestone called the "Wedmore Stone" (Bed 27 of Richardson 1911: p. 53) is a local development near the base of the Westbury Formation in the Isle of Wedmore that is formed by the Wedmore inlier." (Galton, 1998)
Camposaurus arizonensis	228	208.5	Norian		Hunt et al.	1998	Arizona	Apache	-37.44	9.88	101	US	Chinle		Mesa Redondo	group of beds		One of two nearly adjacent quarries (the second is the Downs Quarry, 30 metres from the Placerias Quarry). Early workers placed the Placerias Quarry low in the Blue Mesa Member, while Lucas et al. (1997) assigned it to the Mesa Redondo (= Bluewater Creek) Member. Parker (2005) noted that the lithology of the beds and the local presence of the Shinarump Member (the basal member of the Chinle Forma…
Campylognathoides liasicus	183	182	Early Toarcian		Padian	2008	Baden-WÃ¼rttenburg		26.86	39.29	305	DE	Posidonia Shale		Lias Epsilon II/4	bed		Lias ("Schwarzjura") epsilon II/4 (Unterer Schiefer), below the first 'Stinkstein'
Campylognathoides liasicus	183	182	Early Toarcian		Padian	2008	Baden-WÃ¼rttenburg	Esslingen	27.01	39.45	305	DE	Posidonia Shale		Lias Epsilon II/4	bed		Lias ("Schwarzjura") epsilon II/4 (Unterer Schiefer)
Campylognathoides liasicus	183	182	Early Toarcian		Padian	2008	Baden-WÃ¼rttenburg	Esslingen	27.01	39.43	305	DE	Posidonia Shale		Lias Epsilon II/4	bed		Lias ("Schwarzjura") epsilon II/4 (Unterer Schiefer), 22.5 cm above level II/3
Campylognathoides liasicus	183	182	Early Toarcian		Padian	2008	Baden-WÃ¼rttenburg	Esslingen	27.01	39.43	305	DE	Posidonia Shale		Lias Epsilon II/6	bed	falcifer	Lias ("Schwarzjura") epsilon II/6
Campylognathoides liasicus	183	182	Early Toarcian		Padian	2008	Baden-WÃ¼rttenburg		27.01	39.45	305	DE	Posidonia Shale		Lias Epsilon II/3c	bed	tenuicostatum	Lias ("Schwarzjura") epsilon II/3c (on the boundary with level II/4)
Campylognathoides liasicus	183	182	Early Toarcian		Padian	2008	Baden-WÃ¼rttenburg	Zollernalbkreis	27.04	39.46	305	DE	Posidonia Shale		Lias Epsilon II/3	bed	tenuicostatum	Lias ("Schwarzjura") epsilon 2/3 (Fleins)
Campylognathoides liasicus	183	182	Early Toarcian		Padian	2008	Baden-WÃ¼rttenburg	Zollernalbkreis	26.6	38.89	305	DE	Posidonia Shale		Lias Epsilon II	bed		Lias ("Schwarzjura") epsilon II
Campylognathoides liasicus	183	182	Early Toarcian		Padian	2008	Baden-WÃ¼rttenburg	Esslingen	27.01	39.43	305	DE	Posidonia Shale		Lias Epsilon II/3	bed	tenuicostatum	Lias ("Schwarzjura") epsilon II/3 (Fleins).
Campylognathoides zitteli	183	182	Early Toarcian		Padian	2008	Baden-WÃ¼rttenburg	Esslingen	27.01	39.43	305	DE	Posidonia Shale		Lias Epsilon II/3	bed	tenuicostatum	Lias ("Schwarzjura") epsilon II/3 (Fleins)
Campylognathoides zitteli	183	182	Early Toarcian		Padian	2008	Baden-WÃ¼rttenburg	Reutlingen	26.82	39.23	305	DE	Posidonia Shale		Lias Epsilon II/2	bed	tenuicostatum	Lias ("Schwarzjura") epsilon II/2?
Campylognathoides zitteli	183	182	Early Toarcian		Padian	2008	Baden-WÃ¼rttenburg		27.01	39.45	305	DE	Posidonia Shale		Lias Epsilon II/3	bed	tenuicostatum	Lias ("Schwarzjura") epsilon II/3 (Fleins)
Candelaria barbouri	242	237	Ladinian		Cisneros et al.	2004	Rio Grande do Sul	CandelÃ¡ria	-11.6	-35.31	201	BR	Santa Maria	Rosario do Sul	Alemoa	bed	Dinodontosaurus	"The sediments belong to the Dinodontosaurus Cenozone of the Santa Maria Formation (ParanÃ¡ Basin) and are of Ladinian (late Middle Triassic) age [...]." (Cisneros et al., 2004).\r\nSanta Maria Sequence 1 of the Santa Maria Supersequence (Rosario do Sul Group), corresponding to the "Dinodontosaurus Assemblage Zone" or "Therapsid Cenozone" of the lower Santa Maria Formation (Langer et al. 2007: fi…
Candelaria barbouri	242	237	Ladinian		Cisneros et al.	2004	Rio Grande do Sul	Novo Cabrais	-11.87	-35.28	201	BR	Santa Maria	Rosario do Sul	Alemoa	group of beds	Dinodontosaurus	"The sediments pertain to the same horizon as those from which the holotype [of Candelaria barbouri] was recovered." (Cisneros et al., 2004); see PBDB coll. no 92807\r\nSanta Maria Sequence 1 of the Santa Maria Supersequence (Rosario do Sul Group), corresponding to the "Dinodontosaurus Assemblage Zone" of the lower Santa Maria Formation (Langer et al. 2007: fig. 2, locality 32).
Captorhinidae indet.	265.1	254.17	Capitanian	Wuchiapingian	Modesto	1996			-0.95	-48.25	701	ZW	Madumabisa Mudstone	Beaufort				"Middle Madumabisa Mudstones, K5d of Bond (1973); late Permian (Dzhulfian)"; chronostratigraphy according to correlation chart on p. 240 in Catuneanu et al. (2005, J. African Earth Sci. 43, pp. 211-253)
Captorhinidae indet.	259.9	254.17	Wuchiapingian		Jalil and Dutuit	1996	Marrakech-Tensift-Al Haouz		6.04	13.34	707	MA	Ikakern		Tourbihine	group of beds		Data taken from Jalil and Janvier (2005). Tourbihine Member of Ikakern Formation corresponds to Level T2 of Argana Formation in Dutuit (1976).\r\nTourbihine mbr. is Uppermost Capitanian to Lower Wuchiapingian according to Roscher & Schneider (2006, fig. 15 b). Because all the vertebrates come from the upper levels of the Tourbihine mbr. (Jalil and Janvier, 2005 fig. 2A), the collection is classif…
Captorhinus aguti	290.1	268	Leonard		Sullivan and Reisz	1999	Oklahoma	Comanche	-28.89	0.32	101	US	Garber	Sumner		member		no younger than the Leondardian Arroyo Formation (which underlies the Vale) based on biostratigraphy, see Sullivan and Reisz (1999 p. 1265) for discussion;\n"The locality [...] is assigned to the surrounding Garber Formation (Sumner Group). The Fort Sill locality has been correlated (Heaton, 1979; Olson, 1991) with the lowermost horizons of the Clear Fork Group of Texas (beds recognized formerly …
Captorhinus aguti	290.1	272.3	Artinskian	Kungurian	Fox and Bowman	1966	Texas	Baylor	-30.29	-0.93	101	US	Waggoner Ranch	Wichita		group of beds		"It is about 150 feet above the Beaverburk." Details for Faunal Zone 3 of Romer 1928: "approximately 230 feet in thickness...The total thickness of the Wichita group, as thus defined is, in this region, approximately 780 feet." Clyde Formation is approx. equivalent to Waggoner Ranch Formation (Hetz and Brown 1987).\nthe Waggoner Ranch Formation is equivalent to the Bead Mountain through Lueders f…
Captorhinus aguti	290.1	279.3	Artinskian		Olson	1967	Oklahoma	Noble	-27.83	0.34	101	US	Wellington					"about 100 feet below the contact of the Wellington and the Garber formations" Olson (1970 p. 360). The Artinskian age of the Wellington Fm. given here is taken from Mazzullo (1995, in Scholle et al. (eds.) The Permian of Northern Pangaea vol. II)
Captorhinus aguti	279.3	272.3	Kungurian		Cope	1896	Texas	Baylor/Willbarger	-28.93	1.77	101	US	Arroyo	Clear Fork		group of beds		"probably not much over 100 feet above the Lueders limestone; the lowest portion may have lain below it.." Details for Faunal Zone 4 of Romer 1928: "The vertebrate remains are confined to approximately the lowest 250 feet or so of the Clear Fork.."\r\nthe base and top of the Clear Fork Group (i.e., Arroyo, Vale, and Choza formations) are both within the Kungurian: see Wardlaw 2005 (Permophiles) f…
Captorhinus aguti	279.3	272.3	Kungurian		Cope	1882	Texas	Baylor/Willbarger	-28.93	1.77	101	US	Arroyo	Clear Fork		group of beds		"probably not much over 100 feet above the Lueders limestone; the lowest portion may have lain below it.." Details for Faunal Zone 4 of Romer 1928: "The vertebrate remains are confined to approximately the lowest 250 feet or so of the Clear Fork.."\r\nthe base and top of the Clear Fork Group (i.e., Arroyo, Vale, and Choza formations) are both within the Kungurian: see Wardlaw 2005 (Permophiles) f…
Captorhinus aguti	279.3	272.3	Kungurian		Romer	1928	Texas	Baylor/Willbarger	-28.93	1.77	101	US	Arroyo	Clear Fork		group of beds		"probably not much over 100 feet above the Lueders limestone; the lowest portion may have lain below it.." Details for Faunal Zone 4 of Romer 1928: "The vertebrate remains are confined to approximately the lowest 250 feet or so of the Clear Fork.."\r\nthe base and top of the Clear Fork Group (i.e., Arroyo, Vale, and Choza formations) are both within the Kungurian: see Wardlaw 2005 (Permophiles) f…
Captorhinus aguti	279.3	272.3	Kungurian		Romer	1928	Texas	Baylor	-28.95	1.77	101	US	Arroyo	Clear Fork		group of beds		"The localities are about 100 to 150 feet above the Lueders limestone." Details for Faunal Zone 4 of Romer 1928: "The vertebrate remains are confined to approximately the lowest 250 feet or so of the Clear Fork.."\nthe base and top of the Clear Fork Group (i.e., Arroyo, Vale, and Choza formations) are both within the Kungurian: see Wardlaw 2005 (Permophiles) for the base, and DiMichele et al. 200…
Captorhinus aguti	279.3	272.3	Kungurian		Seltin	1959	Texas	Baylor	-29.02	1.77	101	US	Arroyo	Clear Fork		group of beds		"The beds average about 150 feet above the base of the Clear Fork." Details for Faunal Zone 4 of Romer 1928: "The vertebrate remains are confined to approximately the lowest 250 feet or so of the Clear Fork.."\nthe base and top of the Clear Fork Group (i.e., Arroyo, Vale, and Choza formations) are both within the Kungurian: see Wardlaw 2005 (Permophiles) for the base, and DiMichele et al. 2001 (J…
Captorhinus aguti	279.3	272.3	Kungurian		Seltin	1959	Texas	Baylor	-29	1.73	101	US	Arroyo	Clear Fork		group of beds		"The beds average about 150 feet above the base of the Clear Fork." Details for Faunal Zone 4 of Romer 1928: "The vertebrate remains are confined to approximately the lowest 250 feet or so of the Clear Fork.."\nthe base and top of the Clear Fork Group (i.e., Arroyo, Vale, and Choza formations) are both within the Kungurian: see Wardlaw 2005 (Permophiles) for the base, and DiMichele et al. 2001 (J…
Captorhinus aguti	279.3	272.3	Kungurian		Fox and Bowman	1966	Texas	Baylor	-29.01	1.8	101	US	Arroyo	Clear Fork		bed
Captorhinus aguti	279.3	272.3	Kungurian		Seltin	1959	Texas	Baylor	-28.95	1.77	101	US	Arroyo	Clear Fork		group of beds		"The localities are about 100 to 150 feet above the Lueders limestone." Details for Faunal Zone 4 of Romer 1928: "The vertebrate remains are confined to approximately the lowest 250 feet or so of the Clear Fork.."\nthe base and top of the Clear Fork Group (i.e., Arroyo, Vale, and Choza formations) are both within the Kungurian: see Wardlaw 2005 (Permophiles) for the base, and DiMichele et al. 200…
Captorhinus aguti	279.3	272.3	Kungurian		Reisz and Heaton	1982	Texas	Baylor	-29	1.73	101	US	Arroyo	Clear Fork		group of beds		"The beds average about 150 feet above the base of the Clear Fork." Details for Faunal Zone 4 of Romer 1928: "The vertebrate remains are confined to approximately the lowest 250 feet or so of the Clear Fork.."\nthe base and top of the Clear Fork Group (i.e., Arroyo, Vale, and Choza formations) are both within the Kungurian: see Wardlaw 2005 (Permophiles) for the base, and DiMichele et al. 2001 (J…
Captorhinus aguti	279.3	272.3	Kungurian		Daly	1973	Oklahoma	Tillman	-28.41	1.95	101	US	Hennessey			bed		"lower third" of a 9 foot bed\n"when the known lower boundary of the Arroyo [Formation] is extrapolated northward... it passes through the South Grandfield site."\nthe Arroyo is within the Clear Fork Group, all of which is Kungurian (see discussion of Romer 1928 collections)
Captorhinus aguti	279.3	272.3	Kungurian		Fox and Bowman	1966	Texas	Knox	-29.23	1.84	101	US	Vale	Clear Fork	"Bullwagon"	member		"Robert Roth, of the Humble Oil and Refining Company of Wichita Falls, Texas, believes that surface and subsurface data show that the beds in question are part of the 'Bullwagon' member of the Vale formation. This places the section high in the Vale, just below the Choza." Olson (1948 p. 190);\r\nthe base and top of the Clear Fork Group (i.e., Arroyo, Vale, and Choza formations) are both within t…
Captorhinus aguti	279.3	272.3	Kungurian		Olson	1954	Texas	Knox	-29.24	1.84	101	US	Vale	Clear Fork	"Bullwagon"	member		"Robert Roth, of the Humble Oil and Refining Company of Wichita Falls, Texas, believes that surface and subsurface data show that the beds in question are part of the 'Bullwagon' member of the Vale formation. This places the section high in the Vale, just below the Choza." Olson (1948 p. 190);\r\nthe base and top of the Clear Fork Group (i.e., Arroyo, Vale, and Choza formations) are both within t…
Captorhinus laticeps	290.1	279.3	Artinskian		Clark and Carroll	1973	Texas	Baylor	-30.27	-1.09	101	US	Petrolia	Wichita				Petrolia Fm. is formerly known as Belle Plains Fm. (see Hentz, 1988, The University of Texas at Austin Bureau of Economic Geology, Report of Investigations, 170, pp. 1-55)
Captorhinus laticeps	290.1	272.3	Artinskian	Kungurian	Heaton	1979	Texas	Baylor	-30.29	-0.93	101	US	Waggoner Ranch	Wichita		group of beds		"It is about 150 feet above the Beaverburk." Details for Faunal Zone 3 of Romer 1928: "approximately 230 feet in thickness...The total thickness of the Wichita group, as thus defined is, in this region, approximately 780 feet." Clyde Formation is approx. equivalent to Waggoner Ranch Formation (Hetz and Brown 1987).\nthe Waggoner Ranch Formation is equivalent to the Bead Mountain through Lueders f…
Captorhinus laticeps	290.1	268	Leonard		Heaton	1979	Texas	Wilbarger	-29.69	-0.09	101	US	Waggoner Ranch	Wichita		bed		Waggoner Ranch Fm. is formerly known as Clyde Fm. (see Hentz, 1988, The University of Texas at Austin Bureau of Economic Geology, Report of Investigations, 170, pp. 1-55)
Captorhinus laticeps	290.1	272.3	Artinskian	Kungurian	Heaton	1979	Texas	Wichita	-30.02	-0.77	101	US	Waggoner Ranch	Wichita		bed		The Waggoner Ranch Fm. is formerly known as the Clyde Fm. (see Hentz, 1988, The University of Texas at Austin Bureau of Economic Geology, Report of Investigations, 170, pp. 1-55)
Captorhinus laticeps	290.1	268	Leonard		Heaton	1979	Oklahoma	Kay	-27.2	1.6	101	US	Wellington	Sumner	McCann Sandstone	member
Captorhinus magnus	290.1	268	Leonard		Kissel et al.	2002	Oklahoma	Comanche	-28.89	0.32	101	US	Garber	Sumner		member		no younger than the Leondardian Arroyo Formation (which underlies the Vale) based on biostratigraphy, see Sullivan and Reisz (1999 p. 1265) for discussion;\n"The locality [...] is assigned to the surrounding Garber Formation (Sumner Group). The Fort Sill locality has been correlated (Heaton, 1979; Olson, 1991) with the lowermost horizons of the Clear Fork Group of Texas (beds recognized formerly …
Captorhinus sp.	259.9	254.17	Wuchiapingian		Gow	2000	Eastern	Lundazi	13.31	-44.62	701	ZM	Madumabisa Mudstone	Beaufort		formation	Cistecephalus Assemblage	"upper horizon" of Madumabisa Mudstone with "typical Cistecephalus Assemblage Zone fauna" (Gow, 2000); chronostratigraphy according to correlation chart on p. 240 in Catuneanu et al. (2005, J. African Earth Sci. 43, pp. 211-253)
Captorhinus sp.	259.9	254.17	Wuchiapingian		Gow	2000	Eastern	Lundazi	13.31	-44.62	701	ZM	Madumabisa Mudstone	Beaufort		formation	Cistecephalus Assemblage	"upper horizon" of Madumabisa Mudstone with "typical Cistecephalus Assemblage Zone fauna" (Gow, 2000); chronostratigraphy according to correlation chart on p. 240 in Catuneanu et al. (2005, J. African Earth Sci. 43, pp. 211-253)
Carnufex carolinensis	237	228	Carnian		Zanno et al.	2015	North Carolina	Chatham	-17.43	8.74	101	US	Pekin	Chatham		bed		Pekin Formation, Chatham Group, Newark Supergroup, ,231 Ma
Casea broilii	279.3	272.3	Kungurian		Williston	1910	Texas	Baylor	-28.95	1.77	101	US	Arroyo	Clear Fork		group of beds		"The localities are about 100 to 150 feet above the Lueders limestone." Details for Faunal Zone 4 of Romer 1928: "The vertebrate remains are confined to approximately the lowest 250 feet or so of the Clear Fork.."\nthe base and top of the Clear Fork Group (i.e., Arroyo, Vale, and Choza formations) are both within the Kungurian: see Wardlaw 2005 (Permophiles) for the base, and DiMichele et al. 200…
Caviramus schesaplanensis	212	201.3	Sevatian	Rhaetian	FrÃ¶bisch and FrÃ¶bisch	2006	Canton Grisons		28.23	27.12	307	CH	KÃ¶ssen		Alplihorn	bed		late Norian-early Rhaetian
Cerdosuchoides brevidens	259.9	252.17	Wuchiapingian	Changhsingian	Huttenlocker et al.	2011						ZA		Beaufort			Dicynodon Assemblage
Cerritosaurus binsfeldi	237	208.5	Carnian	Norian	Trotteyn et al.	2013	Rio Grande do Sul		-20.03	-38.54	201	BR	Santa Maria	Rosario do Sul	Alemoa	bed	Hyperodapedon	Santa Maria 2 (upper half of Santa Maria Formation), from the so-called "Rhynchosaur Cenozone" or "Hyperodapedon Assemblage Zone". The Hyperodapedon Assemblage Zone has generally considered been late Carnian in age, but could extend into the early Norian.
Chaliminia musteloides	228	208.5	Norian		Martinelli and Rougier	2007	La Rioja		-22.73	-39.67	291	AR	Los Colorados	Agua de la PeÃ±a		group of beds	Coloradian	"upper levels" of the formation; formation is considered to be latest Triassic in age
Chaliminia musteloides	228	208.5	Norian		Arcucci et al.	2004	La Rioja	General Lavalle	-22.96	-39.58	291	AR	Los Colorados	Agua de la PeÃ±a		bed		upper third of formation, 180 m below top; upper "Coloradian" provincial age; formation is considered to be latest Triassic in age
Chalishevia cothurnata	242	237	Ladinian		Gower and Sennikov	2000	Orenburg	Sol'-Iletsk	59.59	42.6	302	RU	Bukobay				Berdyankian	Bukobay Gorizont is considered by Shishkin et al. (2000) to be Ladinian in age and approximately equivalent to the LettenkÃ¶hle of Germany; overlies the Donguz Gorizont\r\nBukobay is the characteristic assemblage for the Berdyankian Land-Vertebrate Faunachron (LVF) (see Lucas 2010)
Chalishevia cothurnata	242	237	Ladinian		Gower and Sennikov	2000	Orenburg	Sol'-Iletsk	59.61	42.61	302	RU	Bukobay				Berdyankian	Bukobay Gorizont is considered by Shishkin et al. (2000) to be Ladinian in age and approximately equivalent to the LettenkÃ¶hle of Germany; overlies the Donguz Gorizont\r\nBukobay is the characteristic assemblage for the Berdyankian Land-Vertebrate Faunachron (LVF) (see Lucas 2010)
Chalishevia cothurnata	242	237	Ladinian		Tverdokhlebov et al.	2003	Orenburg	Sol'-Iletsk	59.62	42.6	302	RU	Bukobay				Berdyankian	Bukobay Gorizont is considered by Shishkin et al. (2000) to be Ladinian in age and approximately equivalent to the LettenkÃ¶hle of Germany; overlies the Donguz Gorizont\r\nBukobay is the characteristic assemblage for the Berdyankian Land-Vertebrate Faunachron (LVF) (see Lucas 2010)
Chanares rhynchosaur	242	237	Ladinian		Ezcurra et al.	2014			-35.55	-38.17	201	AR	ChaÃ±ares	Agua de la PeÃ±a		formation		The Chanares Formation is considered primarily Carnian in age, following Horn et al. (2014) and Mariscano et al. (2016)
Chanares rhynchosaur	242	228	Ladinian		Ezcurra et al.	2014						AR	Chanares
Chanaresuchus bonapartei	237	228	Carnian		Rogers et al.	2001	La Rioja		-35.55	-38.17	201	AR	ChaÃ±ares	Agua de la PeÃ±a		formation		The Chanares Formation is considered primarily Carnian in age, following Horn et al. (2014) and Mariscano et al. (2016)
Chanaresuchus bonapartei	237	228	Carnian		Romer	1971	La Rioja		-26.99	-33.81	291	AR	ChaÃ±ares	Agua de la PeÃ±a		bed		The Chanares Formation is considered primarily Carnian in age, following Horn et al. (2014) and Mariscano et al. (2016)
Charassognathus gracilis	259.9	254.17	Wuchiapingian		Botha et al.	2007	Western Cape	Beaufort West	-21.34	-50.1	701	ZA	Teekloof	Beaufort	Hoedemaker	group of beds	Tropidostoma Assemblage	"[...] Hoedemaker Member of the Teekloof Formation [...] upper half of the 180-m-thick Tropidostoma Assemblage Zone" (Botha et al. 2007); In the stratigraphic chart in fig. 2 (Botha et al., 2007 p. 480) the Hoedemaker Member is placed within the Wuchiapingian. In Sidor & Smith (2007) the Hoedemaker is said to be Capitanian in age. According to Catuneanu et al. (2005, J. Afr. Earth Sci., 43) the H…
Chasmatosaurus yuani	252.17	251.2	Induan		Young	1963	Xinjiang		93.78	46.26	407	CN	Jiucaiyuan	Cangfanggou		bed
Chasmatosaurus yuani	252.17	251.2	Induan		Young	1936	Xinjiang		93.81	46.17	407	CN	Jiucaiyuan	Cangfanggou		group of beds
Chasmatosuchus magnus	251.2	247.2	Olenekian		Orchev	1979	Orenburg	Ilekskii	60.5	39.92	302	RU	Petropavlovka			group of beds		Yarenskian Gorizont; uppermost part of the Olenekian Stage, Yarengian Regional Superstage, Gamian Regional Stage, Petropavlovka Formation
Chasmatosuchus magnus	251.2	247.2	Olenekian		Sennikov	2005	Orenburg	Ilekskii	60.5	39.92	302	RU	Petropavlovka			group of beds		Yarenskian Gorizont; uppermost part of the Olenekian Stage, Yarengian Regional Superstage, Gamian Regional Stage, Petropavlovka Formation
Chasmatosuchus rossicus	251.2	247.2	Olenekian		Ochev (Otschev)	1978	Vologda	Nikolsk	48.59	44.05	302	RU				member		Vetlugian, Zone V (Vjushkov & Chudinov, 1956).\nRybinskian, Lower Olenekian, Lower Triassic (Sennikov, 2008).\nChronostratigraphy, originally entered as >>Early/Lower Triassic<<, is rendered more precisely according to Sennikov (2008). Formation name >>Vetlugian Series<< is removed for it is no lithostratigraphic term.
Chasmatosuchus rossicus	251.2	247.2	Olenekian		Sennikov	2008	Vologda	Nikolsk	48.84	44.08	302	RU				group of beds		Sennikov (2008) says that Kudrino locality is in the same stratigraphic interval as the nearby Vakhnevo locality (see PBDB coll. no. 28479).
Chindesaurus bryansmalli	228	208.5	Norian		Long and Murry	1995	New Mexico	Quay	-32.29	9.9	101	US	Bull Canyon	Dockum		bed
Chindesaurus bryansmalli	228	208.5	Norian		Long and Murry	1995	Arizona	Apache	-37.58	10.57	101	US	Chinle		Petrified Forest	bed		"Upper Petrified Forest Formation"; now known as the Petrified Forest Member (Woody 2003) or the Painted Desert Member of the Petrified Forest Formation (Heckert & Lucas 2002).\r\n1.5 to 3.1 metres above Painted Desert Sandstone 2; 34 m below Black Forest Tuff
Chindesaurus bryansmalli	228	208.5	Norian		Long and Murry	1995	Arizona	Apache	-37.58	10.57	101	US	Chinle		Petrified Forest	bed		"Upper Petrified Forest Formation"; now known as the Petrified Forest Member (Woody 2003) or the Painted Desert Member of the Petrified Forest Formation (Heckert & Lucas 2002).\r\nAbout 8 m below Painted Desert Sandstone 3
Chindesaurus bryansmalli	228	208.5	Norian		Parker and Irmis	2005	Arizona	Apache	-37.61	10.6	101	US	Chinle		Petrified Forest	bed		"Approximately 54 meters below a prominent tuffaceous sandstone bed known as the Black Forest Bed (Ash 1992). Riggs et al. (2003) have determined a maximum age for this bed, and thus a minimum age for the quarries, of 213 +/- 1.7 based on U-Pb ages of detrital zircons."
Chindesaurus bryansmalli	228	208.5	Norian		Irmis et al.	2007	New Mexico	Rio Arriba	-34.65	11.27	101	US	Chinle		Petrified Forest	group of beds		lower part of the member; "The Hayden Quarry has been dated to ~215 to 213 million years ago." \r\n"Determining absolute ages of the Chinle Formation is difficult because of a lack of available radiometric dates and comprehensive paleomagnetic records. The best age estimates come from palynological and vertebrate biostratigraphy. Litwin and his colleagues (1986; Litwin et al. 1991) described Nori…
Chindesaurus bryansmalli	228	208.5	Norian		Long and Murry	1995	Texas	Howard	-36.4	8.98	101	US	Colorado City	Dockum		bed		variously referred to the Iatan or Colorado City of the Dockum Group; low in formation
Chindesaurus bryansmalli	221.5	215.56	Lacian		Long and Murry	1995	New Mexico	Quay	-32.3	9.85	101	US	Bull Canyon	Dockum		bed		early Norian
Chiniquodon kalanoro	242	228	Ladinian	Carnian	Kammerer et al.	2010	Toliara		30.15	-35.76	702	MG	basal Isalo II or Makay	Isalo		group of beds		Unit is known as either the Makay Formation or "Isalo II"; basal part of unit. This formation is of uncertain age and is generally considered Ladinian or Carnian; Langer et al. (2000) support a Carnian age based upon palynology and their interpretation of the phylogenetic position of the rhynchosaur material; by contrast, Kammerer et al. (2010) consider a Ladinian age more likely
Chiniquodon sanjuanensis	237	228	Carnian		Martinez and Forster	1996	San Juan		-26.39	-36.29	291	AR	Ischigualasto		Cancha de Bochas	bed	Scaphonyx-Exaeretodon-Herrerasaurus	Lower part of formation; 90 m above base
Chiniquodon sp.	247.2	237	Anisian	Ladinian	Abdala and Smith	2009			-5.51	-37.44	701	NA	Omingonde	Karoo	Upper	bed	Cynognathus subzone C	"Based on the co-occurrence of Kannemeyeria and Erythrosuchus in subzone B of the Cynognathus Assemblage Zone, the Omingonde Formation may be broadly assigned an Anisian age." (Damiani et al. 2007. Palaeontology 50: 1531-1546)\r\n\r\nLocality OM-3 is stratigraphically very high in the upper Omingonde Formation (see Abdala & Smith 2009: fig. 11). Abdala & Smith (2009) suggest the possibility of tw…
Chiniquodon theotonicus	242	237	Ladinian		Huene	1936	Rio Grande do Sul		-13.32	-35.17	201	BR	Santa Maria	Rosario do Sul		bed	Dinodontosaurus	Santa Maria Sequence 1 of the Santa Maria Supersequence (Rosario do Sul Group), corresponding to the "Dinodontosaurus Assemblage Zone" of the lower Santa Maria Formation (Langer et al. 2007)
Chiniquodon theotonicus	242	237	Ladinian		Romer	1969	Rio Grande do Sul		-11.64	-35.33	201	BR	Santa Maria	Rosario do Sul		group of beds	Dinodontosaurus	Santa Maria Sequence 1 of the Santa Maria Supersequence (Rosario do Sul Group), corresponding to the "Dinodontosaurus Assemblage Zone" of the lower Santa Maria Formation (Langer et al. 2007).
Chiniquodon theotonicus	237	228	Carnian		Rogers et al.	2001	La Rioja		-35.55	-38.17	201	AR	ChaÃ±ares	Agua de la PeÃ±a		formation		The Chanares Formation is considered primarily Carnian in age, following Horn et al. (2014) and Mariscano et al. (2016)
Chiniquodon theotonicus	237	228	Carnian		Romer	1969	La Rioja		-26.92	-33.81	291	AR	ChaÃ±ares	Agua de la PeÃ±a		bed		The Chanares Formation is considered primarily Carnian in age, following Horn et al. (2014) and Mariscano et al. (2016)
Chinshakiangosaurus chunghoensis	201.3	199.3	Hettangian		Dong	1992	Yunnan	Yungyin	119.22	38.7	611	CN	Fengjiahe			bed		lower layers of formation, equivalent to Lower Lufeng, Shawan Member\r\n\r\nThe Lufeng Formation has been divided into lower dark/dull purple beds (= Shawan Member) and upper dark/deep red beds (= Zhangjiawa Member). Luo & Wu (1994: In the Shadow of the Dinosaurs, pp. 251â€“270) argue on the basis of vertebrate biostratigraphy for a probable Sinemurian age for the Zhangjiawa Member and a Hettangi…
Choerosaurus dejageri	259.9	254.17	Wuchiapingian		Kitching	1977	Western Cape	Beaufort West	-19.42	-50.44	701	ZA					Cistecephalus Assemblage Zone	Direct dates for the Cistecephalus Assemblage Zone from Rubidge et al., 2013
Chromogisaurus novasi	237	201.3	Late Triassic		Ezcurra	2010	San Juan		-22.91	-39.82	291	AR	Ischigualasto		Cancha de Bochas	group of beds	Scaphonyx-Exaeretodon-Herrerasaurus	Section 3 according to Currie et al. (2009)\r\nRadiometric age was recalculated to equal a U-PB date of 230.3-231.4 Â± 0.3 Ma. Lower levels of member, lower Scaphonyx-Exaeretodon-Herrerasaurus biozone, 40 m above base of unit.
Chthonosaurus velocidens	259.9	252.17	Wuchiapingian	Changhsingian	Benton et al. (supplementary)	2013	Orenburg					RU		Vyatikan Gorizdont
Chuxiongosaurus lufengensis	201.3	190.8	Hettangian	Sinemurian	LÃ¼ et al.	2010	Yunnan	Lufeng	121.9	37.26	611	CN	Lufeng			bed		The Lufeng Formation has been divided into lower dark/dull purple beds (= Shawan Member) and upper dark/deep red beds (= Zhangjiawa Member). Luo & Wu (1994: In the Shadow of the Dinosaurs, pp. 251â€“270) argue on the basis of vertebrate biostratigraphy for a probable Sinemurian age for the Zhangjiawa Member and a Hettangian age for the Shawan Member.
Cistecephaloides boonstrai	259.9	254.17	Wuchiapingian	Wuchiapingian	Frobisch	2009						ZA					Cistecephalus Assemblage
Cistecephalus microrhinus	259.9	254.17	Wuchiapingian		Kitching	1977	Eastern Cape	Camdeboo	-19.08	-52.17	701	ZA	Balfour	Beaufort		group of beds	Cistecephalus Assemblage Zone	Direct dates for Cistecephalus Assemblage Zone from Rubidge et al., 2013
Cistecephalus microrhinus	259.9	254.17	Wuchiapingian		Kitching	1977	Eastern Cape	Camdeboo	-19.44	-51.94	701	ZA	Balfour	Beaufort		bed	Cistecephalus Assemblage Zone	Direct dates for the Cistecephalus Assemblage Zone from Rubidge et al., 2013
Cistecephalus microrhinus	259.9	254.17	Wuchiapingian		Ray and Bandyopadhyay	2003	Andhra Pradesh	Adilabad	36.89	-48.39	501	IN	Kundaram	Gondwana		formation	Tropidostoma - Cistecephalus Assemblage	"The dicynodont composition of the Kundaram Formation allows it to be correlated with the Late Permian (Tatarian) Tropidostoma and Cistecephalus Assemblage Zones of the Beaufort Group of South Africa"\r\nTropidostoma & Cistecephalus Assemblage Zones are regarded as Wuchiapingian according to correlation chart on p. 240 in Catuneanu et al. (2005, J. African Earth Sci. 43, pp. 211-253)
Cistecephalus microrhinus	259.9	254.17	Wuchiapingian	Wuchiapingian	Frobisch	2009						ZM	Madumabsia Mudstone		Middle-Upper beds	beds	Steilkransian LVF (=Cistecephalus assemblage)
Cistecephalus microrhinus	259.9	254.17	Wuchiapingian		Kitching	1977	Western Cape	Central Karoo	-19.46	-51.64	701	ZA	Teekloof	Beaufort		bed	Cistecephalus Assemblage Zone	Direct maximum date for the Dicynodon Aseemblage Zone from Rubidge et al., 2013
Cistecephalus microrhinus	259.9	254.17	Wuchiapingian		Kitching	1977	Eastern Cape	Graaff-Reinet	-19.35	-52.16	701	ZA		Beaufort			Cistecephalus Assemblage Zone
Cistecephalus microrhinus	259.9	254.17	Wuchiapingian		Kitching	1977	Eastern Cape	Graaff-Reinet	-19.38	-52.13	701	ZA		Beaufort		bed	Cistecephalus Assemblage Zone	Direct dates for Cistecephalus Assemblage Zone from Rubidge et al., 2013
Cistecephalus microrhinus	259.9	254.17	Wuchiapingian		Kitching	1977	Eastern Cape	Graaf-Reinet	-16.13	-53.63	701	ZA					Cistecephalus Assemblage Zone	Direct dates for Cistecephalus Assemblage Zone from Rubidge et al., 2013
Cistecephalus microrhinus	259.9	254.17	Wuchiapingian		Kitching	1977	Eastern Cape		-19.52	-52.28	701	ZA		Beaufort		bed	Cistecephalus Assemblage Zone	Direct dates for Cistecephalus assemblage zone from Rubidge et al., 2013
Cistecephalus microrhinus	259.9	254.17	Wuchiapingian		Kitching	1977	Western Cape	Murraysburg	-19.55	-51.48	701	ZA					Cistecephalus Assemblage Zone	Direct dates for Cistecephalus Assemblage Zone from Rubidge et al., 2013
Cistecephalus microrhinus	259.9	254.17	Wuchiapingian		Kitching	1977	Western Cape	Beaufort West	-19.42	-50.44	701	ZA					Cistecephalus Assemblage Zone	Direct dates for the Cistecephalus Assemblage Zone from Rubidge et al., 2013
Cistecephalus microrhinus	259.9	254.17	Wuchiapingian		Kitching	1977	Western Cape	Murraysburg	-19.46	-51.71	701	ZA					Cistecephalus Assemblage Zone	Direct dates for the Cistecephalus Assemblage Zone from Rubidge et al., 2013
Cistecephalus microrhinus	259.9	254.17	Wuchiapingian		Kitching	1977	Eastern Cape	Graaf-Reinet	-18.96	-52.4	701	ZA		Beaufort			Cistecephalus Assemblage Zone	Direct dates for the Cistecephalus Assemblage Zone from Rubidge et al., 2013
Clelandina rubidgei	259.9	254.17	Wuchiapingian	Wuchiapingian	Sigogneau	1989						ZA					Cistecephalus Assemblage
Clelandina rubidgei	259.9	252.17	Wuchiapingian	Changhsingian	Sigogneau	1989						ZA					Daptocephalus Assemblage
Clevosaurus bairdi	201.3	196.5	Early Hettangian		Sues et al.	1994	Nova Scotia		-3.93	25.08	108	CA	McCoy Brook	Meriden		bed
Clevosaurus bairdi	201.3	196.5	Early Hettangian		Sues et al.	1994	Nova Scotia		-3.93	25.08	108	CA	McCoy Brook	Meriden		bed		"fish bed"
Clevosaurus brasiliensis	228	208.5	Norian		Bonaparte and Sues	2006	Rio Grande do Sul	Faxinal do Soturno County	-6.74	-38.52	201	BR	Caturrita	Rosario do Sul		group of beds	Ictidosauria	upper layers of the Santa Maria 2 Sequence of the Santa Maria Supersequence, corresponding lithostratigraphically to the Caturrita Formation. Ictidosauria or Mammaliamorpha Assemblage Zone (= Jachaleria Interval)\r\n\r\nCaturrita was originally considered Carnian-Norian in age; however, recent recalibration of the Triassic timescale suggests a Norian age (e.g. Langer et al. 2010; Brusatte et al. …
Clevosaurus brasiliensis	228	208.5	Norian		Soares et al.	2011	Rio Grande do Sul		-6.17	-38.56	201	BR	Caturrita	Rosario do Sul		bed	Ictidosauria	Locality is from the upper part of the highstand system tract of the Santa Maria Sequence 2, Santa Maria Supersequence of the Rosario do Sul Group, representing the Caturrita Formation of Norian age (see Langer et al. 2007). Ictidosauria or Mammaliamorpha Assemblage Zone (= Jachaleria Interval)
Clevosaurus convallis	201.3	190.8	Hettangian	Sinemurian	Saila	2005	South Wales	Glamorgan	9.22	37.3	315	UK				bed		Fissure fills in Late Carboniferous (Dinantian) limestone. Deposits resulting from Liassic transgression over Carboniferous limestones. Kermack, Mussett, and Rigney (1981) note that a Lower Sinemurian age for the Welsh fissures is supported by evidence in David Pacey's unpublished thesis (1978).
Clevosaurus hudsoni	208.5	201.3	Rhaetian		Fraser and Walkden	1983	England	Gloucestershire	8.97	34.38	315	UK				group of beds		Whiteside & Marshall (2008) argue for a Rhaetian age based upon the shared presence of Planocephalosaurus with deposits at Tytherington dated as Rhaetian on the basis of palynomorphs, and the presence of fish remains that are typical of the Rhaetian Penarth Group.
Clevosaurus latidens	228	208.5	Norian		Heckert	2004	Texas	Crosby	-35.98	10.17	101	US	Tecovas	Chinle		group of beds		"NMMNH locality 1430 is in the lower part of the Tecovas, 11.25 m above the base of the Dockum Formation."
Clevosaurus latidens	208.5	201.3	Rhaetian		Fraser	1993	England	Gloucestershire	8.97	34.38	315	UK				group of beds		Whiteside & Marshall (2008) argue for a Rhaetian age based upon the shared presence of Planocephalosaurus with deposits at Tytherington dated as Rhaetian on the basis of palynomorphs, and the presence of fish remains that are typical of the Rhaetian Penarth Group.
Clevosaurus mcgilli	199.3	190.8	Sinemurian		Wu	1994	Yunnan		122.08	37.34	611	CN	Lufeng		Zhangjiawa	bed		Near the middle of the Dark Red Beds, stratum 6 of Luo & Wu (1994)\r\n\r\nThe Lufeng Formation has been divided into lower dark/dull purple beds (= Shawan Member) and upper dark/deep red beds (= Zhangjiawa Member). Luo & Wu (1994: In the Shadow of the Dinosaurs, pp. 251â€“270) argue on the basis of vertebrate biostratigraphy for a probable Sinemurian age for the Zhangjiawa Member and a Hettangian…
Clevosaurus minor	208.5	201.3	Rhaetian		Fraser	1994	England	Gloucestershire	8.97	34.38	315	UK				group of beds		Whiteside & Marshall (2008) argue for a Rhaetian age based upon the shared presence of Planocephalosaurus with deposits at Tytherington dated as Rhaetian on the basis of palynomorphs, and the presence of fish remains that are typical of the Rhaetian Penarth Group.
Clevosaurus minor	208.5	201.3	Rhaetian		Fraser	1994	England	Gloucestershire	8.97	34.38	315	UK				group of beds		Whiteside & Marshall (2008) argue for a Rhaetian age based upon the shared presence of Planocephalosaurus with deposits at Tytherington dated as Rhaetian on the basis of palynomorphs, and the presence of fish remains that are typical of the Rhaetian Penarth Group.\r\n\r\nFraser & Walkden (1983) subdivided site 4 into several different levels (G, I, J K, L, M). However, because these levels were n…
Clevosaurus petilus	201.3	199.3	Hettangian		Young	1982	Yunnan		120.06	37.77	611	CN	Lufeng		Shawan	bed		Top of the "Dull Purplish Beds" of the Lower Lufeng Formation, now known as the Shawan Member of the Lufeng Formation \r\nThe Lufeng Formation has been divided into lower dark/dull purple beds (= Shawan Member) and upper dark/deep red beds (= Zhangjiawa Member). Luo & Wu (1994: In the Shadow of the Dinosaurs, pp. 251â€“270) argue on the basis of vertebrate biostratigraphy for a probable Sinemuria…
Clevosaurus SAM K7890	201.3	190.8	Hettangian	Sinemurian	Sues and Reisz	1995			15.13	-44.91	701	ZA		Stormberg		bed		Probably from either the upper Elliot or Clarens formation
Clevosaurus sectumsemper	228	201.3	Rhaetian		Klein et al.	2015	England	Avon	8.97	34.38	315	UK
Clevosaurus wangi	199.3	190.8	Sinemurian		Wu	1994	Yunnan		122.08	37.34	611	CN	Lufeng		Zhangjiawa	bed		Near the middle of the Dark Red Beds, stratum 6 of Luo & Wu (1994)\r\n\r\nThe Lufeng Formation has been divided into lower dark/dull purple beds (= Shawan Member) and upper dark/deep red beds (= Zhangjiawa Member). Luo & Wu (1994: In the Shadow of the Dinosaurs, pp. 251â€“270) argue on the basis of vertebrate biostratigraphy for a probable Sinemurian age for the Zhangjiawa Member and a Hettangian…
CM 73372	208.5	201.3	Rhaetian		Nesbitt	2011	New Mexico	Rio Arriba	-35.96	10.83	101	US	Chinle		Siltstone	group of beds		Apachean LVF. Has been placed variously previously in the "upper Petrified Forest Member", in the "siltstone member" of the Chinle Formation, the Owl Rock Member and the Rock Point Member.
Coahomasuchus kahleorum	228	208.5	Norian		Heckert and Lucas	1999	Texas	Howard	-36.42	8.94	101	US	Colorado City	Dockum		bed
Coahomasuchus sp.	237	228	Carnian		Fraser et al.	2006	North Carolina	Chatham	-10.83	10.5	109	USA	Pekin	Newark
Coelophysis bauri	228	208.5	Norian		Cope	1887	New Mexico	Rio Arriba	-34.56	11.13	101	US	Chinle			bed		Rock Point or Petrified Forest member
Coelophysis bauri	228	208.5	Norian		Sullivan et al.	1996	New Mexico	Rio Arriba	-34.56	11.13	101	US	Chinle		Petrified Forest	bed		Rock Point or Petrified Forest member
Coelophysis bauri	228	208.5	Norian		Sullivan et al.	1996	New Mexico	Rio Arriba	-34.97	11.34	101	US	Chinle		Petrified Forest	bed		Rock Point or Petrified Forest member
Coelophysis bauri	208.5	201.3	Rhaetian		Hunt and Lucas	1989	New Mexico	Rio Arriba	-35.96	10.83	101	US	Chinle		Siltstone	group of beds		Apachean LVF. Has been placed variously previously in the "upper Petrified Forest Member", in the "siltstone member" of the Chinle Formation, the Owl Rock Member and the Rock Point Member.
Coelophysis kayentakatae	199.3	182.7	Sinemurian	Pliensbachian	Rowe	1989	Arizona	Coconino	-39.6	14.93	101	US	Kayenta	Glen Canyon	Silty Facies	bed		middle third of Silty Facies, same level as type localities of Scutellosaurus lawleri and Rhamphinion jenkinsi
Coelophysis kayentakatae	199.3	182.7	Sinemurian	Pliensbachian	Rowe	1989	Arizona	Coconino	-39.6	14.93	101	US	Kayenta	Glen Canyon	Silty Facies	bed		top of the middle third of the Silty Facies
Coelophysis kayentakatae	199.3	182.7	Sinemurian	Pliensbachian	Rowe	1989	Arizona	Coconino	-39.61	14.91	101	US	Kayenta	Glen Canyon		bed
Coelophysis rhodesiensis	237	201.3	Late Triassic		Raath	1972	Matabeleland North	Nyamandhlovu	15.33	-43.77	701	ZW	Nyamandhlovu Sandstones			formation		also called Pasipas Sandstones
Coelophysis rhodesiensis	208.5	201.3	Rhaetian		Lucas and Heckert	2001	Arizona	Coconino	-39.95	10.75	101	US	Moenave	Glen Canyon	Dinosaur Canyon	bed		Most of the Moenave Formation is the Dinosaur Canyon Member. In the Moenave type section, near Tuba City, Arizona, all of the Moenave section is Dinosaur Canyon Member, as it is throughout the Moenave outcrop belt along the Echo Cliffs and Ward's Terrace of northern Arizona. However, north of the Grand Canyon in Arizona and in southwestern Utah, the upper part of the Moenave Formation is lacustri…
Coelophysis rhodesiensis	201.3	190.8	Hettangian	Sinemurian	Munyikwa and Raath	1999	Free State	Ladybrand	13.73	-41.87	701	ZA	Elliot	Stormberg	Upper	bed
Coelophysis rhodesiensis	201.3	190.8	Hettangian	Sinemurian	Kitching and Raath	1984	Free State	Clocolon	15.31	-42.98	701	ZA	Elliot	Stormberg	Upper	bed		bones from "a distinctive horizon within the Elliot Formation" - within the "Red Beds" of the upper Elliot Fm.
Coelophysis rhodesiensis	201.3	190.8	Hettangian	Sinemurian	Kitching and Raath	1984	Free State	Ladybrand	15.28	-43.21	701	ZA	Elliot	Stormberg	Upper	formation
Coelophysis rhodesiensis	201.3	190.8	Hettangian	Sinemurian	Kitching and Raath	1984	Free State	Ladybrand	15.2	-43.11	701	ZA	Elliot	Stormberg	Upper	group of beds		lower part - "Middle Elliot Fm."
Coelophysis rhodesiensis	201.3	190.8	Hettangian	Sinemurian	Raath	1977	Matabeleland North	Nyamandhlovu	23.36	-31.64	701	ZW	Forest Sandstone			bed		ETE dating method: time_unit, ETE age comment: . radiometric intage_max, radiometric intage_min
Coelophysis rhodesiensis	201.3	190.8	Hettangian	Sinemurian	Raath	1969	Matabeleland North	Nyamandhlovu	20.21	-34.75	701	ZW	Forest Sandstone	Karroo		bed
Coelophysis rhodesiensis	201.3	190.8	Hettangian	Sinemurian	Raath	1990	Mashonaland North		22.74	-31.38	701	ZW	Forest Sandstone			bed
Coelophysis rhodesiensis	201.3	190.8	Hettangian	Sinemurian	Raath	1977	Nyamandhlovu		23.36	-31.64	701	ZW	Forest Sandstone	Karroo		bed		originally called the "Maura River beds"
Coelophysis sp.	208.5	199.3	Rhaetian	Hettangian	Milner and Lockley	2006	Utah	Washington	-41.75	12.07	101	US	Moenave	Glen Canyon	Whitmore Point	bed
Coelurosauravus elivensis	259.9	252.17	Lopingian		Carroll	1978	Tulear		22.51	-42.93	702	MG	Lower Sakamena	Sakamena		member		"Recent work by Goubin (1965) on spores and pollen from numerous localities in Madagascar divides the Lower Sakamena into three zones, all of which are indicated as Upper Permian. The terrestrial vertebrates occur in the uppermost of the three zones recognized by Goubin, and so at the very top of the Permian." (Carroll, 1981 p. 318)
Coelurosauravus jaekeli	259.9	254.17	Wuchiapingian		Evans	1982	England	Tyne and Wear	21.08	27.2	315	UK	Marl Slate	Zechstein		bed		the Marl Slate is the "first member of the English Zechstein succession" (Pettigrew, 1979) and equivalent to the Kupferschiefer of Germany. Brauns et al. (2003) reported a date of 257.3 +/- 2.6 Ma (Wuchiapingian) for the Kupferschiefer based on a Re-Os geochronological study. The presence of the conodont Mesogondolella britannica in Kupferschiefer equivalents supports a middle Wuchiapingian age.\…
Coelurosauravus jaekeli	259.9	254.17	Wuchiapingian		Evans and Haubold	1987	Saxony Anhalt	Mansfelder Land	30.18	25.11	315	DE	Werra	Zechstein	Kupferschiefer	member		The Kupferschiefer (T1) is the basalmost unit of the Werra Formation (Z1), the latter being the basalmost formation of the Zechstein Series (Uppermost Permian of Central Europe).\r\nBrauns et al. (2003) reported a date of 257.3Â±1.6 Ma (Late Permian/Lopingian: Wuchiapingian) for the Kupferschiefer based on a Re-Os geochronological study. The presence of the conodont Mesogondolella britannica in K…
Coelurosauravus jaekeli	259.9	254.17	Wuchiapingian		Weigelt	1930	Saxony Anhalt	Mansfelder Land	30.18	25.11	315	DE	Werra	Zechstein	Kupferschiefer	member		The Kupferschiefer (T1) is the basalmost unit of the Werra Formation (Z1), the latter being the basalmost formation of the Zechstein Series (Uppermost Permian of Central Europe).\r\nBrauns et al. (2003) reported a date of 257.3Â±1.6 Ma (Late Permian/Lopingian: Wuchiapingian) for the Kupferschiefer based on a Re-Os geochronological study. The presence of the conodont Mesogondolella britannica in K…
Coelurosauravus jaekeli	259	252.3	Zechstein		Schaumberg	1976	Hesse	Hersfeld-Rotenburg	29.33	25.08	315	DE	Werra	Zechstein	Kupferschiefer	bed		The Kupferschiefer (T1) is the basalmost unit of the Werra Formation (Z1), the latter being the basalmost formation of the Zechstein Series (Uppermost Permian of Central Europe).
Coelurosauravus jaekeli	259	252.3	Zechstein		Schaumberg	1976	Hesse	Hersfeld-Rotenburg	29.34	25.09	315	DE	Werra	Zechstein	Kupferschiefer	member		The Kupferschiefer (T1) is the basalmost unit of the Werra Formation (Z1), the latter being the basalmost formation of the Zechstein Series (Uppermost Permian of Central Europe).\r\nThe Parasaurus specimen is said to come from the alpha sequence ("feine Letten") of the Kupferschiefer (Sues & Munk, 1996, PalÃ¤ont. Z. 67 (1/2), p. 169-176)
Coelurosauravus jaekeli	259	252.3	Zechstein		Frey et al.	1997	Thuringia	Nordhausen	29.69	25.75	315	DE	Werra	Zechstein	Kupferschiefer	bed		The Kupferschiefer (T1) is the basalmost unit of the Werra Formation (Z1), the latter being the basalmost formation of the Zechstein Series (Uppermost Permian of Central Europe).
Coelurosauravus jaekeli	259	252.3	Zechstein		Schaumberg	1986	Hesse	Hersfeld-Rotenburg	29.31	25.09	315	DE	Werra	Zechstein	Kupferschiefer	member		The Kupferschiefer (T1) is the basalmost unit of the Werra Formation (Z1), the latter being the basalmost formation of the Zechstein Series (Uppermost Permian of Central Europe).
Coletta seca	251.2	247.2	Olenekian		Modesto et al.	2002	Eastern Cape	Inxuba Yethemba	-9.75	-55.53	701	ZA	Katberg	Beaufort		bed	Lystrosaurus Assemblage	" [...] Lystrosaurus assemblage Zone, Katberg Formation, Beaufort Group (lowermost Triassic)." (Modesto et al., 2002).\r\nBotha et al. (2007) note that this occurrence is from the Olenekian part of the Lystrosaurus AZ.
Colobodectes cluveri	268.8	259.9	Capitanian	Capitanian	Benton et al. (supplementary)	2013						ZA					Tapinocephalus Assemblage
Colobomycter pholeter	290.1	268	Leonard		Vaughn	1958	Oklahoma	Comanche	-28.89	0.32	101	US		Garber	Sumner		member
Coloradisaurus brevis	228	208.5	Norian		Bonaparte	1978	La Rioja	General Lavalle	-22.96	-39.58	291	AR	Los Colorados	Agua de la PeÃ±a		bed		upper third of formation, 180 m below top; upper "Coloradian" provincial age; formation is considered to be latest Triassic in age
Coloradisaurus brevis	228	208.5	Norian		Apaldetti et al.	2013	La Rioja	General Lavalle	-22.63	-39.59	291	AR	Los Colorados	Agua de la PeÃ±a		group of beds		highest levels of formation; formation is considered to be latest Triassic in age
Condorodon spanios	182.7	168.3	Toarcian	Bajocian	Gaetano and Rougier	2012	Chubut		-16.15	-43.49	291	AR	CaÃ±adÃ³n Asfalto			bed		Usually given as Callovian, new work indicates that the CaÃ±adÃ³n Asfalto Formation is considerably older, with dates ranging from the late Toarcian to the earliest Bathonian (Salani 2007; Cabaleri et al. 2010; Cuneo & Bowring 2010). Since the Queso Rallado locality does not represent the highest part of the formation, a Bathonian age can be exluded.
Connecticut Coelophysis sp.	201.3	199.3	Hettangian		Galton	1976	Connecticut	New Haven	-9.48	19.3	101	US	Shuttle Meadow	Meriden		bed
Contritosaurus convector	252.17	251.2	Induan		Spencer and Benton	2000	Nizhnii Novgorod	Krasnye Baki	50.49	40.49	302	RU				group of beds		"Vokhmian Gorizont, Lower Triassic" (Spencer & Benton, 2000). Ivakhnenko (1974, Paleont. J. 8(3)) in the first description of Contritosaurus convector states: " [...] Lower Triassic, base of Vetluga Series." Both, the Vokhmian and the base of the Vetlugian correspond to the Induan stage of the international geologic time scale. Ivakhnenko (2008) also assigns this locality to the Induan.
Contritosaurus simus	252.17	251.2	Induan		Ivakhnenko	2008	Nizhnii Novgorod	Vetluga	50.48	41.35	302	RU	Vokhminskaya			group of beds		Lower Triassic, Vokhma region, watershed of Vyatka and Vetluga Rivers. "found in association with the Vokhma (Early Vetluga) assemblage of tetrapods (the Luzocephalus-Tupilakosaurus grouping).\nReported to be of Vokhmian age, a regional stage of the Russian Triassic (corresponds to the "Vokhmian Gorizont") that corresponds to the Induan.
Contritosaurus simus	252.17	251.2	Induan		Ivakhnenko	1974	Nizhnii Novgorod	Krasnye Baki	50.49	40.49	302	RU				group of beds		" [...] Lower Triassic, Base of Vetluga Series." (Ivakhnenko, 1974). The Vetlugian corresponds to the Lower Triassic and, consequently, the base of the Vetlugian corresponds to the Induan Stage of the international geologic time scale. Ivakhnenko (2008, p.53) also assigns this locality to the Induan.
Contritosaurus simus	252.17	251.2	Induan		Ivakhnenko	1974	Nizhnii Novgorod	Krasnye Baki	50.49	40.49	302	RU				bed		No exact geologic age is given in the literature on the present locality. Age assignment here is based on the assumption that all material of Contritosaurus is from the lowest Triassic ("base of the Vetluga Series").
Contritosaurus simus	252.17	251.2	Induan		Ivakhnenko	1974	Kirov	Darovskoi	50.89	42.97	302	RU				bed		No exact geologic age is given in the literature on the present locality. Age assignment here is based on the assumption that all material of Contritosaurus is from the lowest Triassic ("base of the Vetluga Series").
Cotylorhynchus bransoni	272.3	265.1	Roadian	Wordian	Olson	1965	Oklahoma	Blaine	-24.96	8	101	US	Chickasha	El Reno		bed		"All the deposits are in that part of the Chickasha Formation delineated by Fay (1962) as the Chickasha Tongue within the Flowerpot Formation. The tongue contains four mapped beds, numbered consecutively from 1 (lowest) to 4 (highest)." "The [vertebrate-bearing] beds lie mainly between beds 2 and 3 of the Chickasha Tongue" mostly in section 35.\nMinimum age originally entered as >> Capitanian <<.…
Cotylorhynchus bransoni	272.3	265.1	Roadian	Wordian	Olson and Barghusen	1962	Oklahoma	Kingfisher	-24.87	7.9	101	US	Chickasha	El Reno		bed		K-1 specimens in Olson (1965) are referred to as "Chickasha Formation, middle Flowerpot age, Upper Permian." The terms Flowerpot and Chickasha Formations are historically used interchangeably Olson and Barghusen (1962).\nMinimum age originally entered as >> Capitanian <<. These beds, however, are likely to be older (see, e.g., Reisz & Laurin, 2002, 114(9)).
Cotylorhynchus bransoni	272.3	265.1	Roadian	Wordian	Olson	1965	Oklahoma	Blaine	-24.93	7.98	101	US	Chickasha	El Reno		bed		"All the deposits are in that part of the Chickasha Formation delineated by Fay (1962) as the Chickasha Tongue within the Flowerpot Formation. The tongue contains four mapped beds, numbered consecutively from 1 (lowest) to 4 (highest)." BC-2 "horizon lies between beds 2 and 3 of the Chickasha Tongue."\nMinimum age originally entered as >> Capitanian <<. These beds, however, are likely to be older…
Cotylorhynchus bransoni	272.3	265.1	Roadian	Wordian	Olson	1965	Oklahoma	Blaine	-24.97	8.01	101	US	Chickasha	El Reno		group of beds		"All the deposits are in that part of the Chickasha Formation delineated by Fay (1962) as the Chickasha Tongue within the Flowerpot Formation. The tongue contains four mapped beds, numbered consecutively from 1 (lowest) to 4 (highest)" "The beds are mainly between beds 2 and 3 of the Chickasha Tongue." A measured section consisiting of five typical beds is given for BC-7.\nMinimum age originally …
Cotylorhynchus bransoni	272.3	265.1	Roadian	Wordian	Olson	1965	Oklahoma	Blaine	-24.96	8	101	US	Chickasha	El Reno		bed		Chickasha Tongue
Cotylorhynchus bransoni	272.3	265.1	Roadian	Wordian	Olson and Barghusen	1962	Oklahoma	Kingfisher	-24.87	7.9	101	US	Chickasha	El Reno		bed
Cotylorhynchus hancocki	279.3	268.8	Kungurian	Roadian	Olson	1962	Texas	Knox	-28.82	3.26	101	US	San Angelo	Pease River	Flowerpot Shale	group of beds		The upper San Angelo Fm. and basal Flowerpot Fm. of Olson (1962) are widely identical to the Flowerpot Shale Member of the upper San Angelo Fm. (see Smith, 1974, University of Texas Bureau of Economic Geology, Report of Investigations No. 80)
Cotylorhynchus hancocki	279.3	268.8	Kungurian	Roadian	Olson	1962	Texas	Knox	-28.82	3.27	101	US	San Angelo	Pease River	Flowerpot Shale	group of beds		The upper San Angelo Fm. and basal Flowerpot Fm. of Olson (1962) are widely identical to the Flowerpot Shale Member of the upper San Angelo Fm. (see Smith, 1974, University of Texas Bureau of Economic Geology, Report of Investigations No. 80)
Cotylorhynchus hancocki	279.3	268.8	Kungurian	Roadian	Olson	1962	Texas	Knox	-28.81	3.3	101	US	San Angelo	Pease River	Flowerpot Shale	member		The upper San Angelo Fm. of Olson (1962) is widely identical to the lower part of the Flowerpot Shale Member of the upper San Angelo Fm. (sensu Smith, 1974, University of Texas Bureau of Economic Geology, Report of Investigations No. 80)
Cotylorhynchus hancocki	279.3	268.8	Kungurian	Roadian	Olson	1962	Texas	Knox	-28.77	3.34	101	US	San Angelo	Pease River	Flowerpot Shale	formation		"Exposures in this locality are predominantly San Angelo with the Flower Pot preserved on some high erosion remnants." (Olson, 1962)\r\nThe upper San Angelo Fm. and basal Flowerpot Fm. of Olson (1962) are widely identical to the Flowerpot Shale Member of the upper San Angelo Fm. (see Smith, 1974, University of Texas Bureau of Economic Geology, Report of Investigations No. 80)
Cotylorhynchus hancocki	279.3	268.8	Kungurian	Roadian	Olson	1962	Texas	Knox	-28.9	3.19	101	US	San Angelo	Pease River		formation
Cotylorhynchus hancocki	279.3	268.8	Kungurian	Roadian	Olson and Beerbower	1953	Texas	Hardeman	-28.44	3.59	101	US	San Angelo	Pease River	Flowerpot Shale			"15 ft below top of section" (Olson & Beerbower, 1953)\r\n"Re-examination, after study of the Flower Pot-San Angelo relationship elsewhere, showed without question that Flower Pot assignment is correct. [...] The age of this is herewith corrected from the original San Angelo assignment to Flower Pot." (Olson, 1962)\r\nThe terrestrial part of Olson's Flower Pot Formation is equivalent to the Flowe…
Cotylorhynchus hancocki	279.3	268.8	Kungurian	Roadian	Olson	1962	Texas	Knox	-28.81	3.33	101	US	San Angelo	Pease River		member		Middle and Upper San Angelo Formation sensu Olson (1962), corresponding to the upper Duncan Sandstone Member and lower Flowerpot Shale Member of the San Angelo Formation sensu Smith (1974)
Cotylorhynchus hancocki	279.3	268.8	Kungurian	Roadian	Olson	1962	Texas	Knox	-28.81	3.28	101	US	San Angelo	Pease River		formation		"Fossils occur in the upper red shale of the middle San Angelo, in the channel deposits of the upper San Angelo, and in the overlying sandy shales, which, in the proposed scheme, fall in the basal Flower Pot."\r\nNote: The Middle San Angelo Fm. of Olson's "proposed scheme" is the upper part of the Duncan Sandstone Member of the lower San Angelo Fm. and Olson's upper San Angelo Fm. and basal Flowe…
Cotylorhynchus hancocki	279.3	268.8	Kungurian	Roadian	Olson	1962	Texas	Knox	-28.81	3.28	101	US	San Angelo	Pease River	Flowerpot Shale	member		Olson's Upper San Angelo Fm. and basal Flower Pot Fm. belong to the Flowerpot Shale Member of the Upper San Angelo Fm. (see Smith, 1974, University of Texas Bureau of Economic Geology, Report of Investigations No. 80)
Cotylorhynchus hancocki	279.3	268.8	Kungurian	Roadian	Olson	1962	Texas	Knox	-28.82	3.3	101	US	San Angelo	Pease River	Flowerpot Shale	member		Olson's Upper San Angelo Fm. and basal Flower Pot Fm. belong to the Flowerpot Shale Member of the Upper San Angelo Fm. (see Smith, 1974, University of Texas Bureau of Economic Geology, Report of Investigations No. 80)
Cotylorhynchus hancocki	279.3	268.8	Kungurian	Roadian	Olson	1962	Texas	Knox	-28.83	3.29	101	US	San Angelo	Pease River	Flowerpot Shale	member		Olson's Upper San Angelo Fm. and basal Flower Pot Fm. belong to the Flowerpot Shale Member of the Upper San Angelo Fm. (see Smith, 1974, University of Texas Bureau of Economic Geology, Report of Investigations No. 80)
Cotylorhynchus romeri	279.3	272.3	Kungurian		Reisz	1986	Oklahoma	Logan	-26.67	2.8	101	US	Hennessey					about 200 feet above Garber-Hennessey contact
Crapartinella croucheri	268.8	259.9	Capitanian	Capitanian	Benton et al. (supplementary)	2013						ZA		Beaufort			Tapinocephalus Assemblage Zone
Cricodon metabolus	247.2	242	Anisian		Abdala et al.	2005	Eastern Cape	Sterkstroom	-8.7	-51.14	701	ZA	Burgersdorp	Beaufort		member	Cynognathus subzone C	Fossils are from the uppermost 150 m of the Burgerdorp Formation: the "Cynognathus Assemblage Zone, Subzone C"
Cricodon metabolus	247.2	242	Anisian		Abdala et al.	2005	Eastern Cape	Sterkstroom	-8.71	-51.15	701	ZA	Burgersdorp	Beaufort		member	Cynognathus subzone C	Fossils are from the uppermost 150 m of the Burgerdorp Formation: the "Cynognathus Assemblage Zone, Subzone C"
Cricodon metabolus	247.2	242	Anisian		Crompton	1955	Iringa		20.51	-40.51	701	TZ	Manda Beds		Lifua	group of beds	Cynognathus subzone C	"Upper Bone Bed (K.8)", now the Lifua Member of the Manda Beds. \r\nLifua Member of the Manda beds is "correlated with Subzone C of the Cynognathus Assemblage Zone. This correlation was based on the shared occurrences of the dicynodont Angonisaurus and the cynodonts Diademodon and Cricodon. Subzone C of the Cynognathus Assemblage Zone is suggested to be late Anisian. The Rio Mendoza Formation of …
Criocephalosaurus vanderbyli	265.1	259.9	Capitanian		Day et al.	2015	Western Cape		-27.42	-53.3	701	ZA	Teekloof		Poortjie	bed	Tapinocephalus Assemblage	Lower Poortjie Member of the Teekloof Formation. The specimen occurred in a horizon 116 m below the top of the Poortjie Member. The Poortjie Member in the Beaufort West area is 160â€“182 m thick,23,24 in which case this specimen can be constrained to 40â€“70 m above the base of the Poortjie Member.
Criocephalosaurus vanderbyli	265.1	259.9	Capitanian		Day et al.	2015	Western Cape	Beaufort West	-27.85	-53.3	701	ZA	Teekloof		Poortjie	bed	Tapinocephalus Assemblage	The specimen originated 10â€“20 m above the base of the Poortjie Member
Cromptodon mamiferoides	247.2	242	Anisian		Bonaparte	1972	Mendoza		-29.75	-36.07	291	AR	Cerro de las Cabras			bed		Previously known as the Rio Mendoza Formation; vertebrate biostratigraphy suggests a late Anisian age for this unit (FrÃ¶bisch 2009:136)
Cryolophosaurus ellioti	199.3	182.7	Sinemurian	Pliensbachian	Hammer and Hickerson	1994			51.97	-53.72	802	AA	Hanson			group of beds		collected within 1 m stratigraphically and 5 m laterally, except for "3 bones", including pterosaur (which came from 50 m below). Often described as from high in the Falla Fm. but actually from low in the Hanson.\r\n\r\n"The presence of Dicroidium odontopteroides in the Falla Formation 300 meters below the vertebrate bearing layers of the Hanson Formation, and pollen and spore assemblages from th…
Ctenosauriscus koeneni	251.3	247.2	Spathian		Huene	1902	Niedersachsen	GÃ¶ttingen	29.36	29.34	315	DE	Solling	Middle Buntsandstein	Trendelburg/Karlshafen Beds	bed		â€œSolling-Bausandsteinâ€ (â€œSolling building sandstoneâ€), upper Middle Buntsandstein (â€œBunterâ€), Solling Formation (equivalent to the Trendelburg/Karlshafen Beds). The lower part of the Solling Formation (Wilhelmshausen Beds, Trendelburg Beds and Karlshafen Beds) consists of coarse fluvial deposits that are dated on the basis of palynomorphs, conchostracans and palaeomagnetic data as lat…
Cutleria wilmarthi	296.4	268	Wolfcamp		Lewis and Vaughn	1965	Colorado	San Miguel	-33.86	6.69	101	US	Cutler			group of beds		about 80-90 feet below top of Cutler Fm.\r\n" [...] the present [...] study [...] has convinced us that the age is Early Permian beyond all reasonable doubt, equivalent to that of the Moran, Putnam, and Admiral Formations of Texas." (Lewis & Vaughn, 1965 p. C41). According to that statement the collection is of Wolfcampian age. \r\n
Cutleria wilmarthi	296.4	268	Wolfcamp		Lewis and Vaughn	1965	Colorado	San Miguel	-33.86	6.66	101	US	Cutler			group of beds		about 100-200 feet below top of Cutler Fm.\r\n" [...] the present [...] study [...] has convinced us that the age is Early Permian beyond all reasonable doubt, equivalent to that of the Moran, Putnam, and Admiral Formations of Texas." (Lewis & Vaughn, 1965 p. C41). According to that statement the collection is of Wolfcampian age. \r\n
Cuyosuchus huenei	237	228	Carnian		Desojo et al.	2002	Mendoza		-31.6	-42.1	291	AR	Cerro Bayo Locality, Cacheuta Fomation, Mendoza
Cynariognathus platyrhinus	265.1	259.9	Capitanian		Kitching	1977	Western Cape	Prince Albert	-28.6	-53.09	701	ZA	Abrahamskraal	Beaufort		group of beds	Tapinocephalus or Pristerognathus Assemblage	"This locality is considered to be low in the Beaufort Group (middle of the 'Tapinocephalus zone,' Upper Permian) [...] " (Reisz & Dilkes, 1992). The middle Tapinocephalus Zone corresponds to the transition of the Tapinocephalus and Pristerognathus Assemblage Zones of Rubidge et al. (1995, South African Committee for Stratigraphy, Biostratigraphic Series No. 1).\r\nBoth Tapinocephalus and Prister…
Cynariognathus seeleyi	268.8	259.9	Capitanian	Capitanian	Smith and Keyser	1995	Western Cape	Beaufort West	-27.57	-53.16	701	ZA		Beaufort		group of beds	Tapinocephalus Assemblage Zone	Radioisotopic data constrains the likely age of the Tapinocephalus Zone to Capitanian (Rubidge et al. 2013).
Cynognathus crateronotus	247.2	242	Anisian		Seeley	1895	Eastern Cape		-8.08	-51.77	701	ZA	Burgersdorp	Beaufort		member	Cynognathus subzone B	Original description did not provide details of the stratigraphic horizon; however, recent work has demonstrated that Cynognathus is the diagnostic fossil of the Cynognathus Assemblage Zone (Olenekian-Anisian), which is divided into three subzones (e.g. Abdala et al. 2005. JVP 25). Bolotridon is known only from subzone B (Abdala & Ribeiro 2010: PPP 286: 202), as are Cynognathus crateronotus and D…
Cynognathus crateronotus	247.2	242	Anisian		Kitching	1977	Eastern Cape		-8.08	-51.77	701	ZA	Burgersdorp	Beaufort		member	Cynognathus subzone B	Only stratigraphic information provided was "middle Cynognathus zone". The Cynognathus zone spans the Olenekian-Anisian, but its middle part (subzone B) is early Anisian in age
Cynognathus crateronotus	247.2	242	Anisian		Kitching	1977	Eastern Cape		-8.08	-51.77	701	ZA	Burgersdorp	Beaufort		member	Cynognathus subzone B	Only stratigraphic information provided was "middle Cynognathus zone". The Cynognathus zone spans the Olenekian-Anisian, but its middle part (subzone B) is early Anisian in age.
Cynognathus crateronotus	247.2	242	Anisian		Kitching	1977	Eastern Cape	Ukhahlamba	-8.09	-50.52	701	ZA	Burgersdorp	Beaufort			Cynognathus assemblage, subzone B	"Subzone B of the Cynognathus Assemblage Zone, Beaufort Group, Middle Triassic (Anisian)." (Modesto & Damiani, 2003). This biostratigraphic assignment corresponds to the Burgersdorp Formation (see Catuneanu et al., 2005, J. African Earth Sci. 43).
Cynognathus crateronotus	237	228	Carnian		Bonaparte	1969	Mendoza		-37	-43.13	201	AR	Rio Seco de la Quebrada	Puesto Viejo		group of beds		"The Rio Seco de la Quebrada Formation was originally correlated to the Cynognathus AZ of South Africa (Bonaparte, 1982), and suggested an Olenekian (e.g., Bonaparte, 1966b, 1973, 1982; Lucas, 1998) or Anisian age (Bonaparte, 1966c, 1967). Recently, it was correlated to the subzones B and C of the Cynognathus AZ based exclusively on its cynodont content" (Martinelli 2010). This fauna is also know…
Cynosaurus suppostus	254.17	252.17	Changhsingian		Kitching	1977	Eastern Cape	Camdeboo	-15.25	-50.7	701	ZA	Balfour	Beaufort		formation	Dicynodon Assemblage Zone	It is said that the fossils come from the "Daptocephalus zone" (Gow, 1972) which is equivalent to the Dicynodon Assemblage Zone. Geographic and stratigraphic data suggest that the locality is in the Balfour Formation of the Beaufort Group (see Catuneanu et al., 2005, J. Afr. Earth Sci., 43, figs. 24, 25). The Dicynodon AZ is Early and Middle Changhsingian according to Catuneanu et al. (2005).\r\n…
Cynosphenodon huizachalensis	190.8	182.7	Pliensbachian		Reynoso	1996	Tamaulipas		-29.31	7.62	101	MX	La Boca			member		lower part of the La Boca Formation; originally dated as Middle Jurassic, but U-Pb isotopic data from zircon in a volcaniclastic rock from the lowest part of the formation yields an age of 189 plus/minus 0.2 Ma. The fossil-bearing sedimentary rocks are above this unit and conformable with it (see Montellano et al. 2008).
Cyonosaurus kitchingi	254.17	252.17	Changhsingian		Kitching	1977	Eastern Cape	Camdeboo	-15.15	-50.63	701	ZA	Balfour	Beaufort		formation	Dicynodon Assemblage	It is said that the fossils come from the "Daptocephalus zone" (Gow, 1972) which is equivalent to the Dicynodon Assemblage Zone. Geographic and stratigraphic data suggest that the locality is in the Balfour Formation of the Beaufort Group (see Catuneanu et al., 2005, J. Afr. Earth Sci., 43, figs. 24, 25). The Dicynodon AZ is Early and Middle Changhsingian according to Catuneanu et al. (2005).\r\n…
Cyonosaurus kitchingi	254.17	252.17	Changhsingian		Kitching	1977	Eastern Cape	Camdeboo	-15.59	-50.55	701	ZA	Balfour	Beaufort		group of beds	Dicynodon Assemblage	It is said that the fossils come from the "Daptocephalus zone" (Gow, 1972; Evans & van den Heever, 1987) which is equivalent to the Dicynodon Assemblage Zone. Geographic and stratigraphic data suggest that the locality is in the Balfour Formation of the Beaufort Group (see Catuneanu et al., 2005, J. Afr. Earth Sci., 43, figs. 24, 25). The Dicynodon AZ is Early and Middle Changhsingian according t…
Cyonosaurus kitchingi	254.17	252.17	Changhsingian		Toerien	1955	Western Cape	Central Karoo	-15.69	-50.19	701	ZA	Teekloof	Beaufort		bed	Dicynodon Assemblage Zone	It is said that the fossils come from the "Daptocephalus zone" (Gow, 1972) which is equivalent to the Dicynodon Assemblage Zone. Geographic and stratigraphic data suggest that the locality is in the Teekloof Formation of the Beaufort Group (see Catuneanu et al., 2005, J. Afr. Earth Sci., 43, figs. 24, 25). The Dicynodon AZ is Early and Middle Changhsingian according to Catuneanu et al. (2005).\r\…
Cyonosaurus longiceps	254.17	252.17	Changhsingian		Kitching	1977	Eastern Cape	Camdeboo	-15.59	-50.55	701	ZA	Balfour	Beaufort		group of beds	Dicynodon Assemblage	It is said that the fossils come from the "Daptocephalus zone" (Gow, 1972; Evans & van den Heever, 1987) which is equivalent to the Dicynodon Assemblage Zone. Geographic and stratigraphic data suggest that the locality is in the Balfour Formation of the Beaufort Group (see Catuneanu et al., 2005, J. Afr. Earth Sci., 43, figs. 24, 25). The Dicynodon AZ is Early and Middle Changhsingian according t…
Cyonosaurus rubidgei	254.17	252.17	Changhsingian		Kitching	1977	Eastern Cape	Camdeboo	-15.25	-50.7	701	ZA	Balfour	Beaufort		formation	Dicynodon Assemblage Zone	It is said that the fossils come from the "Daptocephalus zone" (Gow, 1972) which is equivalent to the Dicynodon Assemblage Zone. Geographic and stratigraphic data suggest that the locality is in the Balfour Formation of the Beaufort Group (see Catuneanu et al., 2005, J. Afr. Earth Sci., 43, figs. 24, 25). The Dicynodon AZ is Early and Middle Changhsingian according to Catuneanu et al. (2005).\r\n…
Cyonosaurus rubidgei	254.17	252.17	Changhsingian		Kitching	1977	Western Cape	Central Karoo	-16	-50.32	701	ZA	Balfour	Beaufort		bed	Dicynodon Assemblage	It is said that the fossils come from the "Daptocephalus zone" (Gow, 1972) which is equivalent to the Dicynodon Assemblage Zone. Geographic and stratigraphic data suggest that the locality is in the Balfour Formation of the Beaufort Group (see Catuneanu et al., 2005, J. Afr. Earth Sci., 43, figs. 24, 25). The Dicynodon AZ is Early and Middle Changhsingian according to Catuneanu et al. (2005).
Cyonosaurus sp.	259.9	252.17	Wuchiapingian	Changhsingian	Broom & Robinson	1948	Western Cape	Murraysburg				ZA		Beaufort
Dadadon isaloi	242	228	Ladinian	Carnian	Flynn et al.	2000	Toliara		29.17	-36.09	702	MG	basal Isalo II or Makay	Isalo		member		Unit is known as either the Makay Formation or "Isalo II"; basal part of unit. This formation is of uncertain age and is generally considered late Ladinian or early Carnian; Langer et al. (2000) support a Carnian age based upon palynology and their interpretation of the phylogenetic position of the rhynchosaur material.
Dadadon isaloi	242	228	Ladinian	Carnian	Kammerer et al.	2010	Toliara		30.15	-35.76	702	MG	basal Isalo II or Makay	Isalo		group of beds		Unit is known as either the Makay Formation or "Isalo II"; basal part of unit. This formation is of uncertain age and is generally considered Ladinian or Carnian; Langer et al. (2000) support a Carnian age based upon palynology and their interpretation of the phylogenetic position of the rhynchosaur material; by contrast, Kammerer et al. (2010) consider a Ladinian age more likely
Daemonosaurus chauliodus	208.5	201.3	Rhaetian		Sues et al.	2011	New Mexico	Rio Arriba	-35.96	10.83	101	US	Chinle		Siltstone	group of beds		Apachean LVF. Has been placed variously previously in the "upper Petrified Forest Member", in the "siltstone member" of the Chinle Formation, the Owl Rock Member and the Rock Point Member.
Dagasuchus santacruzensis	242	228	Ladinian	Carnian	Lacerda et al.	2015	Rio Grande do Sul		-18.58	-38.64	201	BR	Santa Maria	Rosario do Sul			Santacruzodon	"Santa Cruz do Sul Fauna"; so-called "Santacruzodon Assemblage Zone" of the lower Santa Maria Formation (Santa Maria Sequence 1 of the Santa Maria Supersequence). \r\nOriginally identified as Ladinian. However, Melo et al. (2015) noted that U-Pb dating suggests an early Carnian age for the Santacruzodon Assemblage Zone
Daptocephalus leoniceps	259.9	252.17	Wuchiapingian	Changhsingian	Kitching	1977	Eastern Cape	Camdeboo	-18.46	-51.6	701	ZA	Balfour	Beaufort		bed	Dicynodon Assemblage Zone	It is said that the fossils come from the "Daptocephalus zone" (Gow, 1972) which is equivalent to the Dicynodon Assemblage Zone. Geographic and stratigraphic data suggest that the locality is in the Balfour Formation of the Beaufort Group (see Catuneanu et al., 2005, J. Afr. Earth Sci., 43, figs. 24, 25). The Dicynodon AZ is late Wuchiapingian to Changsinghian according to recent radioisoptic dat…
Daptocephalus leoniceps	259.9	252.17	Wuchiapingian	Changhsingian	Kitching	1977	Western Cape	Murraysburg	-18.49	-51.36	701	ZA					Dicynodon Assemblage Zone	Direct maximum date for the Dicynodon Assemblage Zone from Rubidge et al., 2013
Daptocephalus leoniceps	254.17	252.17	Changhsingian		Kitching	1977	Eastern Cape	Camdeboo	-15.15	-50.63	701	ZA	Balfour	Beaufort		formation	Dicynodon Assemblage	It is said that the fossils come from the "Daptocephalus zone" (Gow, 1972) which is equivalent to the Dicynodon Assemblage Zone. Geographic and stratigraphic data suggest that the locality is in the Balfour Formation of the Beaufort Group (see Catuneanu et al., 2005, J. Afr. Earth Sci., 43, figs. 24, 25). The Dicynodon AZ is Early and Middle Changhsingian according to Catuneanu et al. (2005).\r\n…
Daptocephalus leoniceps	254.17	252.17	Changhsingian		Toerien	1955	Western Cape	Central Karoo	-15.69	-50.19	701	ZA	Teekloof	Beaufort		bed	Dicynodon Assemblage Zone	It is said that the fossils come from the "Daptocephalus zone" (Gow, 1972) which is equivalent to the Dicynodon Assemblage Zone. Geographic and stratigraphic data suggest that the locality is in the Teekloof Formation of the Beaufort Group (see Catuneanu et al., 2005, J. Afr. Earth Sci., 43, figs. 24, 25). The Dicynodon AZ is Early and Middle Changhsingian according to Catuneanu et al. (2005).\r\…
Daptocephalus leoniceps	254.17	252.17	Changhsingian	Changhsingian	Frobisch	2009						TZ	Usili				Early Platbergian
Daqingshanosaurus limbus	254.17	252.17	Changhsingian	Changhsingian	Frobisch	2009	Nei Mongol					CN	Naobaogou				Middle Platbergian
Deccanodon maleriensis	237	208.5	Carnian	Norian	Nath and Yadagiri	2007	Andhra Pradesh	Adilabad	44.62	-39.78	501	IN	Maleri			bed		Unclear whether this occurrence comes from the upper or lower Maleri Formation
Decuriasuchus quartacolonia	242	237	Ladinian		Franca et al.	2011	Rio Grande do Sul		-12.26	-35.15	201	BR	Santa Maria	Rosario do Sul	Alemoa	bed	Dinodontosaurus	Transgressive systems tract of Santa Maria Sequence 1 of the Santa Maria Supersequence (Rosario do Sul Group), corresponding to the "Dinodontosaurus Assemblage Zone" of the lower Santa Maria Formation
Decuriasuchus quartacolonia	242	237	Ladinian		Franca et al.	2011	Rio Grande do Sul		-12.26	-35.15	201	BR	Santa Maria	Rosario do Sul	Alemoa	group of beds	Dinodontosaurus	Transgressive systems tract of Santa Maria Sequence 1 of the Santa Maria Supersequence (Rosario do Sul Group), corresponding to the "Dinodontosaurus Assemblage Zone" of the lower Santa Maria Formation
Delectosaurus berezhanensis	265	252.3	Late Vyatkian		Kurkin	2001	Kirov	Slobodskoi	50.18	39.11	302	RU					Vyazniki Assemblage	"The terminal part of the Late Tatarian (terminal part of the Vyatkian)." (Golubev, 2006)\r\n\r\n"The Vyazniki Assemblage from the terminal Permian has no analogues in other continents and is the last, so far unknown stage in the history of the Late Per- mian continental biota." (Sennikov & Golubev, 2006)\r\n
Delorhynchus cifellii	290.1	268	Leonard		Reisz et al.	2014	Oklahoma	Comanche	-28.89	0.32	101	US		Garber	Sumner		member
Delorhynchus priscus	290.1	268	Leonard		Fox	1962	Oklahoma	Comanche	-28.89	0.32	101	US		Garber	Sumner		member
Delphinognathus concocephalus	268.8	259.9	Capitanian	Capitanian	Benton et al. (supplementary)	2013						ZA					Tapinocephalus Assemblage
Deltavjatia vjatkensis	265	254	Severodvinian		Hartmann-Weinberg	1937	Kirov	Kotelnich	49.65	36.86	302	RU	Urpalov	Kotelnich		formation	Deltavjatia vjatkensis Assemblage	"The geological age of the beds of the Kotelnitch locality is younger than that of the zone III (series I, acc. to Kassin --Urdzum series, acc. to A. N. Mazarovitich), and apparently they are synchronous with the lower horizons of Zone IV, or the Pareiasaurian zone, i. e., with the lower layers of the Sarmin series of Mazarovitch." (Efremov, 1940).\n"The detailed geology and stratigraphy of the l…
Deltavjatia vjatkensis	265	254	Severodvinian		Lee	1997	Kirov	Kotelnich	49.65	36.86	302	RU	Urpalov	Kotelnich		formation	Deltavjatia vjatkensis Assemblage	"The geological age of the beds of the Kotelnitch locality is younger than that of the zone III (series I, acc. to Kassin --Urdzum series, acc. to A. N. Mazarovitich), and apparently they are synchronous with the lower horizons of Zone IV, or the Pareiasaurian zone, i. e., with the lower layers of the Sarmin series of Mazarovitch." (Efremov, 1940).\n"The detailed geology and stratigraphy of the l…
Desmatosuchus smalli	228	208.5	Norian		Parker	2005	Texas	Garza	-30.86	7.83	101	US	Cooper Canyon	Dockum		bed		About 50 metres above the contact between the top of the Trujillo Sandstone and the base of the Cooper Canyon Formation and can be correlated to lithologic unit 9 of the nearby type section of the Cooper Canyon Formation.
Desmatosuchus spurensis	237	208.5	Carnian	Norian	Case	1920	Texas	Crosby	-30.15	8.67	101	US	Tecovas	Dockum		group of beds
Desmatosuchus spurensis	228	208.5	Norian		Parker	2008	Arizona	Apache	-37.44	9.88	101	US	Chinle		Mesa Redondo	group of beds		One of two nearly adjacent quarries (the second is the Downs Quarry, 30 metres from the Placerias Quarry). Early workers placed the Placerias Quarry low in the Blue Mesa Member, while Lucas et al. (1997) assigned it to the Mesa Redondo (= Bluewater Creek) Member. Parker (2005) noted that the lithology of the beds and the local presence of the Shinarump Member (the basal member of the Chinle Forma…
Desmatosuchus spurensis	228	208.5	Norian		Parker	2008	Arizona	Apache	-37.13	11.8	101	US	Chinle		Blue Mesa	bed		17 metres below the base of the Sonsela Member
Desmatosuchus spurensis	228	208.5	Norian		Parker	2008	New Mexico	Santa Fe	-34.29	10.34	101	US	Santa Rosa	Chinle	Los Esteros	bed
Deuterosaurus biarmicus	268	265	Urzhumian		Tverdokhlebov et al.	2005	Orenburg	Krasnopartizan	51.29	29.2	302	RU	Amanakskaya					"Lower Tatarian substage" (Gubin, 1989)\n"Amanakskaya Svita, Urzhumian Gorizont, lower Tatarian substage, Upper Permian." (Tverdokhlebov et al., 2005)
Diademodon tetragonus	252.17	251.2	Induan		Kitching	1977	Eastern Cape	Graaff-Reinet	-14.24	-50.24	701	ZA	Katberg	Beaufort		bed	Lystrosaurus Assemblage Zone
Diademodon tetragonus	247.2	242	Anisian		Kitching	1977	Eastern Cape		-8.08	-51.77	701	ZA	Burgersdorp	Beaufort		member	Cynognathus subzone B	Only stratigraphic information provided was "middle Cynognathus zone". The Cynognathus zone spans the Olenekian-Anisian, but its middle part (subzone B) is early Anisian in age
Diademodon tetragonus	247.2	242	Anisian		Kitching	1977	Eastern Cape	Ukhahlamba	-8.09	-50.52	701	ZA	Burgersdorp	Beaufort			Cynognathus assemblage, subzone B	"Subzone B of the Cynognathus Assemblage Zone, Beaufort Group, Middle Triassic (Anisian)." (Modesto & Damiani, 2003). This biostratigraphic assignment corresponds to the Burgersdorp Formation (see Catuneanu et al., 2005, J. African Earth Sci. 43).
Diademodon tetragonus	247.2	242	Anisian		Brink	1963			17.9	-39.65	701	ZM	Lower N'tawere, Ntawere				Cynognathus subzone B	The lower N'tawere Formation is reported to be equivalent in age with subzone B of the Cynognathus AZ by FrÃ¶bisch (2009: Earth-Science Reviews 95: 119-157), and was referred by him to the Nonesian LVF, lower Anisian
Diademodon tetragonus	247.2	242	Anisian		Keyser	1973			-6.34	-37.51	701	NA	Omingonde	Karoo	Upper	bed	Cynognathus subzone B	Referred to as the "Lower Etjo Beds" by Keyser (1973) but now called the Omingonde Formation. "Based on the co-occurrence of Kannemeyeria and Erythrosuchus in subzone B of the Cynognathus Assemblage Zone, the Omingonde Formation may be broadly assigned an Anisian age." (Damiani et al. 2007. Palaeontology 50: 1531-1546)\r\n\r\nAbdala & Smith (2009) suggest the possibility of two different faunas i…
Diademodon tetragonus	237	228	Carnian		Martinelli et al.	2009	Mendoza		-37	-43.13	201	AR	Rio Seco de la Quebrada	Puesto Viejo		group of beds		"The Rio Seco de la Quebrada Formation was originally correlated to the Cynognathus AZ of South Africa (Bonaparte, 1982), and suggested an Olenekian (e.g., Bonaparte, 1966b, 1973, 1982; Lucas, 1998) or Anisian age (Bonaparte, 1966c, 1967). Recently, it was correlated to the subzones B and C of the Cynognathus AZ based exclusively on its cynodont content" (Martinelli 2010). This fauna is also know…
Dianchungosaurus lufengensis	199.3	190.8	Sinemurian		Young	1982	Yunnan		122.17	37.35	611	CN	Lufeng		Zhangjiawa	bed		The Lufeng Formation has been divided into lower dark/dull purple beds (= Shawan Member) and upper dark/deep red beds (= Zhangjiawa Member). Luo & Wu (1994: In the Shadow of the Dinosaurs, pp. 251â€“270) argue on the basis of vertebrate biostratigraphy for a probable Sinemurian age for the Zhangjiawa Member and a Hettangian age for the Shawan Member.
Dianzhongia longirostrata	199.3	190.8	Sinemurian		Cui	1981	Yunnan		122.22	37.38	611	CN	Lufeng		Zhangjiawa	group of beds		The Lufeng Formation has been divided into lower dark/dull purple beds (= Shawan Member) and upper dark/deep red beds (= Zhangjiawa Member). Luo & Wu (1994: In the Shadow of the Dinosaurs, pp. 251â€“270) argue on the basis of vertebrate biostratigraphy for a probable Sinemurian age for the Zhangjiawa Member and a Hettangian age for the Shawan Member.
Diarthrognathus broomi	201.3	190.8	Hettangian	Sinemurian	Gow	1994	Free State	Clocolan	15.57	-42.99	701	ZA	Elliot	Stormberg	Upper	bed	Tritylodon Acme	Collected from the so-called "Tritylodon acme zone"
Dibothrosuchus aff. sp.	199.3	190.8	Sinemurian		Kutty et al.	2007	Andhra Pradesh	Adilabad	47.18	-25.77	501	IN	Upper Dharmaram	Gondwana		bed
Dibothrosuchus elaphros	199.3	190.8	Sinemurian		Simmons	1965	Yunnan		122.22	37.38	611	CN	Lufeng		Zhangjiawa	bed		Tati sites supposedly from a single stratum within the "Dark Red Beds"\r\nThe Lufeng Formation has been divided into lower dark/dull purple beds (= Shawan Member) and upper dark/deep red beds (= Zhangjiawa Member). Luo & Wu (1994: In the Shadow of the Dinosaurs, pp. 251â€“270) argue on the basis of vertebrate biostratigraphy for a probable Sinemurian age for the Zhangjiawa Member and a Hettangian…
Dibothrosuchus elaphros	199.3	190.8	Sinemurian		Wu	1986	Yunnan	Lufeng	122.29	37.38	611	CN	Lufeng		Zhangjiawa	bed		The Lufeng Formation has been divided into lower dark/dull purple beds (= Shawan Member) and upper dark/deep red beds (= Zhangjiawa Member). Luo & Wu (1994: In the Shadow of the Dinosaurs, pp. 251â€“270) argue on the basis of vertebrate biostratigraphy for a probable Sinemurian age for the Zhangjiawa Member and a Hettangian age for the Shawan Member.
Dicynodon huenei	259	252.3	Zechstein		Haughton	1932		Songea District	16.45	-44.64	701	TZ	Lower Bone Bed	Karoo		group of beds		K6 of the Songea Series is correlated with the Endothiodon and Cistecephalus zones of the Lower Beaufort by Stockley (1932), who cites Haughton (no reference date).
Dicynodon hueni	259.9	252.17	Wuchiapingian	Changhsingian	Sidor et al.	2010	Ruvuma	Songea	16.27	-44.8	701	TZ	Usili	Songea		member
Dicynodon lacerticeps	259.9	254.17	Wuchiapingian	Wuchiapingian	Frobisch	2009						ZM	Madumabsia Mudstone		Upper beds	beds	Steilkransian LVF (=Cistecephalus assemblage)
Dicynodon lacerticeps	259.9	254.17	Wuchiapingian		Kitching	1977	Eastern Cape	Graaf-Reinet	-18.96	-52.4	701	ZA		Beaufort			Cistecephalus Assemblage Zone	Direct dates for the Cistecephalus Assemblage Zone from Rubidge et al., 2013
Dicynodon lacerticeps	259.9	252.17	Wuchiapingian	Changhsingian	Kitching	1977	East Cape	Graaff-Reinet	-18.01	-51.81	701	ZA		Beaufort			Dicynodon Assemblage Zone	Direct maximum date for the Dicynodon Assemblage Zone from Rubidge et al., 2013
Dicynodon lacerticeps	259.9	252.17	Wuchiapingian	Changhsingian	Broom and Schepers	1937	Eastern Cape		-17.44	-53.7	701	ZA		Beaufort			Dicynodon Assemblage Zone	Maximum date for the Dicynodon Assemblage Zone from Rubidge et al., 2013
Dicynodon lacerticeps	254.17	252.17	Changhsingian	Changhsingian	Frobisch	2009						TZ	Usili				Early Platbergian
Dicynodontoides nowacki	259.9	252.17	Wuchiapingian	Changhsingian	Sidor et al.	2010	Ruvuma	Songea	16.27	-44.8	701	TZ	Usili	Songea		member
Dicynodontoides nowacki	259.9	252.17	Wuchiapingian	Changhsingian	von Huene	1942	Ruvuma	Songea	16.37	-44.66	701	TZ	Usili	Songea		formation
Dicynodontoides recurvidens	265.1	254.17	Capitanian	Wuchiapingian	Broom	1901	Eastern Cape	Pearston	-22.74	-53.85	701	ZA	Middelton	Beaufort			Tropidostoma Assemblage Zone	Direct dates for the Tropidostoma Assemblage Zone from Rubidge, et al., 2013
Dicynodontoides recurvidens	259.9	252.17	Wuchiapingian	Changhsingian	Kitching	1977	Eastern Cape		-17.84	-53.72	701	ZA					Cistecephalus Assemblage Zone	Kitching 1977 list this locality on the Cistecephalus Assemblage Zone, but specifies that it is stratigraphically uncertain, and there are outcrops pertaining to Dicynodon AZ as well.\r\n\r\nDirect dates for Cistecephalus Assemblage Zone from Rubidge et al., 2013
Dicynodontoides recurvidens	259.9	252.17	Wuchiapingian	Changhsingian	Owen	1876	Eastern Cape		-17.84	-53.72	701	ZA					Cistecephalus Assemblage Zone	Kitching 1977 list this locality on the Cistecephalus Assemblage Zone, but specifies that it is stratigraphically uncertain, and there are outcrops pertaining to Dicynodon AZ as well.\r\n\r\nDirect dates for Cistecephalus Assemblage Zone from Rubidge et al., 2013
Dicynodontoides recurvidens	259.9	252.17	Wuchiapingian	Changhsingian	Broom	1940	East Cape	Graaff-Reinet	-18.01	-51.81	701	ZA		Beaufort			Dicynodon Assemblage Zone	Direct maximum date for the Dicynodon Assemblage Zone from Rubidge et al., 2013
Dicynodontoides recurvidens	259.9	254.17	Wuchiapingian		Broom	1950	Northern Cape	Hanover	-18.17	-51.75	701	ZA		Beaufort			Cistecephalus Assemblage Zone	Direct dates for the Cistecephalus Assemblage Zone from Rubidge et al., 2013
Dicynodontoides recurvidens	259.9	254.17	Wuchiapingian		Broom	1948	Eastern Cape	Graaff-Reinet	-19.53	-52.29	701	ZA					Cistecephalus Assemblage Zone	Direct dates for the Cistecephalus Assemblage zone from Rubidge et al., 2013
Dicynodontoides recurvidens	254.17	252.17	Changhsingian		Kitching	1977	Eastern Cape	Cacadu	-15.23	-50.82	701	ZA		Beaufort		formation	Dicynodon
Dicynodontoides recurvidens	254.17	252.17	Changhsingian		Broom	1948	Eastern Cape	Cacadu	-15.23	-50.82	701	ZA		Beaufort		formation	Dicynodon
Dicynodontoides sp.	259.9	254.17	Wuchiapingian		Ray and Bandyopadhyay	2003	Andhra Pradesh	Adilabad	36.89	-48.39	501	IN	Kundaram	Gondwana		formation	Tropidostoma - Cistecephalus Assemblage	"The dicynodont composition of the Kundaram Formation allows it to be correlated with the Late Permian (Tatarian) Tropidostoma and Cistecephalus Assemblage Zones of the Beaufort Group of South Africa"\r\nTropidostoma & Cistecephalus Assemblage Zones are regarded as Wuchiapingian according to correlation chart on p. 240 in Catuneanu et al. (2005, J. African Earth Sci. 43, pp. 211-253)
Digalodon rubidgei	259.9	254.17	Wuchiapingian		Kitching	1977	Eastern Cape		-19.52	-52.28	701	ZA		Beaufort		bed	Cistecephalus Assemblage Zone	Direct dates for Cistecephalus assemblage zone from Rubidge et al., 2013
Diictodon feliceps	265.1	259.9	Capitanian		Broili and SchrÃ¶der	1937	Western Cape	Beaufort West	-27.57	-53.16	701	ZA		Beaufort		group of beds	Tapinocephalus Assemblage Zone	Radioisotopic data constrains the likely age of the Tapinocephalus Zone to Capitanian (Rubidge et al. 2013).
Diictodon feliceps	265.1	259.9	Capitanian		Boonstra	1948	Western Cape	Beaufort West	-27.57	-53.16	701	ZA		Beaufort		group of beds	Tapinocephalus Assemblage Zone	Radioisotopic data constrains the likely age of the Tapinocephalus Zone to Capitanian (Rubidge et al. 2013).
Diictodon feliceps	259.9	254.17	Wuchiapingian		Kitching	1977	Eastern Cape	Camdeboo	-19.08	-52.17	701	ZA	Balfour	Beaufort		group of beds	Cistecephalus Assemblage Zone	Direct dates for Cistecephalus Assemblage Zone from Rubidge et al., 2013
Diictodon feliceps	259.9	252.17	Wuchiapingian	Changhsingian	Kitching	1977	Eastern Cape	Camdeboo	-18.46	-51.6	701	ZA	Balfour	Beaufort		bed	Dicynodon Assemblage Zone	It is said that the fossils come from the "Daptocephalus zone" (Gow, 1972) which is equivalent to the Dicynodon Assemblage Zone. Geographic and stratigraphic data suggest that the locality is in the Balfour Formation of the Beaufort Group (see Catuneanu et al., 2005, J. Afr. Earth Sci., 43, figs. 24, 25). The Dicynodon AZ is late Wuchiapingian to Changsinghian according to recent radioisoptic dat…
Diictodon feliceps	259.9	254.17	Wuchiapingian		Kitching	1977	Eastern Cape	Camdeboo	-19.44	-51.94	701	ZA	Balfour	Beaufort		bed	Cistecephalus Assemblage Zone	Direct dates for the Cistecephalus Assemblage Zone from Rubidge et al., 2013
Diictodon feliceps	259.9	254.17	Wuchiapingian	Wuchiapingian	Frobisch	2009						ZM	Madumabsia Mudstone
Diictodon feliceps	259.9	254.17	Wuchiapingian		Kitching	1977	Western Cape	Beaufort West	-21.02	-50.36	701	ZA	Teekloof	Beaufort			Tropidostoma Assemblage Zone	Originally entered as Kungurian to Olenekian\r\n\r\nDirect date for the Tropidostoma Assemblage Zone from Rubidge et al., 2013\r\n\r\n
Diictodon feliceps	259.9	254.17	Wuchiapingian		Kitching	1977	Western Cape	Beaufort West	-19.42	-50.44	701	ZA					Cistecephalus Assemblage Zone	Direct dates for the Cistecephalus Assemblage Zone from Rubidge et al., 2013
Diictodon feliceps	259.9	254.17	Wuchiapingian		Kitching	1977	Eastern Cape	Graaff-Reinet	-19.35	-52.16	701	ZA		Beaufort			Cistecephalus Assemblage Zone
Diictodon feliceps	259.9	252.17	Wuchiapingian	Changhsingian	Kitching	1977	Eastern Cape	Graaff-Reinet	-18.4	-51.78	701	ZA		Beaufort		bed	Dicynodon Assemblage Zone	Direct dates for Dicynodon Assemblage Zone from Rubidge et al., 2013
Diictodon feliceps	259.9	254.17	Wuchiapingian		Kitching	1977	Eastern Cape		-19.52	-52.28	701	ZA		Beaufort		bed	Cistecephalus Assemblage Zone	Direct dates for Cistecephalus assemblage zone from Rubidge et al., 2013
Diictodon feliceps	259.9	252.17	Wuchiapingian	Changhsingian	Owen	1876	Eastern Cape		-17.84	-53.72	701	ZA					Cistecephalus Assemblage Zone	Kitching 1977 list this locality on the Cistecephalus Assemblage Zone, but specifies that it is stratigraphically uncertain, and there are outcrops pertaining to Dicynodon AZ as well.\r\n\r\nDirect dates for Cistecephalus Assemblage Zone from Rubidge et al., 2013
Diictodon feliceps	254.17	252.17	Changhsingian	Changhsingian	Frobisch	2009						CN		Lower Cangfanggou
Dilophosaurus wetherilli	199.3	182.7	Sinemurian	Pliensbachian	Welles	1954	Arizona	Coconino	-39	15.35	101	US	Kayenta	Glen Canyon	Silty Facies	bed		bed is 120 (or 126) feet above base of Kayenta Formation.
Dilophosaurus wetherilli	199.3	182.7	Sinemurian	Pliensbachian	Welles	1954	Arizona	Coconino	-38.98	15.31	101	US	Kayenta	Glen Canyon	Silty Facies	bed		bed is 120 feet above base of Kayenta Formation.
Dilophosaurus wetherilli	199.3	182.7	Sinemurian	Pliensbachian	Gay	2005	Arizona	Coconino	-39.61	14.91	101	US	Kayenta	Glen Canyon		bed
Dimetrodon limbatus	290.1	268	Leonard		Olson	1970	Oklahoma	Noble	-27.41	1.27	101	US	Wellington	Sumner		bed
Dimorphodon macronyx	201.3	189.6	Hettangian	Early Sinemurian	Unwin	1988	England	Dorset	10.32	37.16	315	UK	Blue Lias	Lias		formation
Dimorphodon macronyx	201.3	199.3	Hettangian		Padian	1983	England	Gloucestershire	8.91	36.19	315	UK		Lias		bed		"Lower Lias"
Dimorphodon weintraubi	190.8	182.7	Pliensbachian		Clark et al.	1998	Tamaulipas		-29.31	7.62	101	MX	La Boca			member		lower part of the La Boca Formation; originally dated as Middle Jurassic, but U-Pb isotopic data from zircon in a volcaniclastic rock from the lowest part of the formation yields an age of 189 plus/minus 0.2 Ma. The fossil-bearing sedimentary rocks are above this unit and conformable with it (see Montellano et al. 2008).
Dinanomodon gilli	259.9	254.17	Wuchiapingian		Broom	1940	Eastern Cape	Camdeboo	-19.08	-52.17	701	ZA	Balfour	Beaufort		group of beds	Cistecephalus Assemblage Zone	Direct dates for Cistecephalus Assemblage Zone from Rubidge et al., 2013
Dinanomodon gilli	259.9	254.17	Wuchiapingian		Broom	1940	Western Cape	Central Karoo	-19.46	-51.64	701	ZA	Teekloof	Beaufort		bed	Cistecephalus Assemblage Zone	Direct maximum date for the Dicynodon Aseemblage Zone from Rubidge et al., 2013
Dinanomodon gilli	259.9	254.17	Wuchiapingian		Broom	1938	Graaff-Reinet	Stylkrans	-19.1	-52.12	701	ZA		Beaufort		group of beds	Cistecephalus
Dinanomodon gilli	259.9	254.17	Wuchiapingian		Kitching	1977	Eastern Cape	Graaff-Reinet	-19.38	-52.13	701	ZA		Beaufort		bed	Cistecephalus Assemblage Zone	Direct dates for Cistecephalus Assemblage Zone from Rubidge et al., 2013
Dinanomodon gilli	259.9	254.17	Wuchiapingian		Broom	1932	Eastern Cape	Graaf-Reinet	-16.13	-53.63	701	ZA					Cistecephalus Assemblage Zone	Direct dates for Cistecephalus Assemblage Zone from Rubidge et al., 2013
Dinanomodon gilli	259.9	254.17	Wuchiapingian		Broom and Robinson	1948	Eastern Cape		-19.52	-52.28	701	ZA		Beaufort		bed	Cistecephalus Assemblage Zone	Direct dates for Cistecephalus assemblage zone from Rubidge et al., 2013
Dinnebitodon amarali	199.3	182.7	Sinemurian	Pliensbachian	Sues	1986	Arizona	Coconino	-39.65	14.99	101	US	Kayenta	Glen Canyon		bed
Dinnebitodon amarali	199.3	182.7	Sinemurian	Pliensbachian	Sues	1986	Arizona	Coconino	-39.65	15	101	US	Kayenta	Glen Canyon	Silty facies	bed
Dinnebitodon amarali	199.3	182.7	Sinemurian	Pliensbachian	Sues	1986	Arizona	Coconino	-39.66	15	101	US	Kayenta	Glen Canyon	Silty facies	bed
Dinnetherium nezorum	199.3	182.7	Sinemurian	Pliensbachian	Jenkins et al.	1983	Arizona	Coconino	-39.65	15	101	US	Kayenta	Glen Canyon		bed		Palynoflorulle, Scelidosaurus scutes, and magnetostratigraphy suggests Kayenta may be Sinemurian and/or Pliensbachian (Curtis and Padian 1999). Oligokyphus collected from the middle third of the Kayenta sequence (Sues 1985).
Dinodontosaurus pedroanum	242	228	Ladinian	Carnian	Rogers et al.	2001	La Rioja		-35.55	-38.17	201	AR	ChaÃ±ares	Agua de la PeÃ±a		formation		The Chanares Formation is considered primarily Carnian in age, following Horn et al. (2014) and Mariscano et al. (2016)
Dinodontosaurus pedroanum	242	228	Ladinian	Carnian	Cox	1968	La Rioja		-26.93	-33.74	291	AR	ChaÃ±ares	Agua de la PeÃ±a		bed		The Chanares Formation is considered primarily Carnian in age, following Horn et al. (2014) and Mariscano et al. (2016)
Dinodontosaurus pedroanum	242	237	Ladinian		Lucas and Harris	1996	Rio Grande do Sul		-11.64	-35.33	201	BR	Santa Maria	Rosario do Sul		group of beds	Dinodontosaurus	Santa Maria Sequence 1 of the Santa Maria Supersequence (Rosario do Sul Group), corresponding to the "Dinodontosaurus Assemblage Zone" of the lower Santa Maria Formation (Langer et al. 2007)
Dinodontosaurus pedroanum	242	237	Ladinian		Langer et al.	2007	Rio Grande do Sul		-12.4	-35.09	201	BR	Santa Maria	Rosario do Sul		group of beds	Dinodontosaurus	Santa Maria Sequence 1 of the Santa Maria Supersequence (Rosario do Sul Group), corresponding to the "Dinodontosaurus Assemblage Zone" of the lower Santa Maria Formation (Langer et al. 2007)
Dinodontosaurus pedroanum	242	237	Ladinian		Langer et al.	2007	Rio Grande do Sul	Novo Cabrais	-11.87	-35.28	201	BR	Santa Maria	Rosario do Sul	Alemoa	group of beds	Dinodontosaurus	"The sediments pertain to the same horizon as those from which the holotype [of Candelaria barbouri] was recovered." (Cisneros et al., 2004); see PBDB coll. no 92807\r\nSanta Maria Sequence 1 of the Santa Maria Supersequence (Rosario do Sul Group), corresponding to the "Dinodontosaurus Assemblage Zone" of the lower Santa Maria Formation (Langer et al. 2007: fig. 2, locality 32).
Dinodontosaurus pedroanum	242	237	Ladinian		Lucas and Harris	1996	Rio Grande do Sul		-11.64	-35.33	201	BR	Santa Maria	Rosario do Sul		group of beds	Dinodontosaurus	Santa Maria Sequence 1 of the Santa Maria Supersequence (Rosario do Sul Group), corresponding to the "Dinodontosaurus Assemblage Zone" of the lower Santa Maria Formation (Langer et al. 2007).
Dinodontosaurus pedroanum	242	237	Ladinian		Cox	1965	Rio Grande do Sul		-11.64	-35.33	201	BR	Santa Maria	Rosario do Sul		bed	Dinodontosaurus	Santa Maria Sequence 1 of the Santa Maria Supersequence (Rosario do Sul Group), corresponding to the "Dinodontosaurus Assemblage Zone" of the lower Santa Maria Formation (Langer et al. 2007).
Dinodontosaurus pedroanum	242	237	Ladinian		Lucas and Harris	1996	Rio Grande do Sul		-11.64	-35.33	201	BR	Santa Maria	Rosario do Sul		bed	Dinodontosaurus	Santa Maria Sequence 1 of the Santa Maria Supersequence (Rosario do Sul Group), corresponding to the "Dinodontosaurus Assemblage Zone" of the lower Santa Maria Formation (Langer et al. 2007).
Dinodontosaurus pedroanum	242	237	Ladinian		Lucas and Harris	1996	Rio Grande do Sul		-11.87	-35.41	201	BR	Santa Maria	Rosario do Sul		bed	Dinodontosaurus	Santa Maria Sequence 1 of the Santa Maria Supersequence (Rosario do Sul Group), corresponding to the "Dinodontosaurus Assemblage Zone" of the lower Santa Maria Formation (Langer et al. 2007).
Dinodontosaurus pedroanum	242	237	Ladinian		Langer et al.	2007	Rio Grande do Sul	Bom Retiro do Sul	-10.86	-35.28	201	BR	Santa Maria	Rosario do Sul		group of beds	Dinodontosaurus	Santa Maria Sequence 1 of the Santa Maria Supersequence (Rosario do Sul Group), corresponding to the "Dinodontosaurus Assemblage Zone" of the lower Santa Maria Formation (Langer et al. 2007).
Dinogorgon rubidgei	259.9	254.17	Wuchiapingian		Kitching	1977	Eastern Cape	Camdeboo	-19.08	-52.17	701	ZA	Balfour	Beaufort		group of beds	Cistecephalus Assemblage Zone	Direct dates for Cistecephalus Assemblage Zone from Rubidge et al., 2013
Dinogorgon rubidgei	259.9	252.17	Wuchiapingian	Changhsingian	Kitching	1977	Eastern Cape	Graaff-Reinet	-18.4	-51.78	701	ZA		Beaufort		bed	Dicynodon Assemblage Zone	Direct dates for Dicynodon Assemblage Zone from Rubidge et al., 2013
Dinogorgon rubidgei	254.17	252.17	Changhsingian	Changhsingian	Kammerer	2016						TZ	Usili				Correlated with the Cistecephalus Assemblage Zone (Sidor et al., 2010, 2013)
Diodorus scytobrachion	237	208.5	Carnian	Norian	Kammerer et al.	2012	Marrakech-Tensift-Al Haouz	El Sebt	0.88	16.13	707	MA	Timezgadiouine		Irohalene Mudstone	bed		Base of the Irohalene Mudstone Member (t5) of uncertain Carnian or Norian age
Diphydontosaurus avonis	237	201.3	Late Triassic		Benton et al.	2000	England		12.29	29.56	315	UK	Magnesian Conglomerate			bed		Late Triassic deposits infill Early Carboniferous (Dinantian) marine limestones
Diphydontosaurus avonis	237	201.3	Late Triassic		Galton	2007	England		12.29	29.56	315	UK	Magnesian Conglomerate			bed		Late Triassic deposits infill Early Carboniferous (Dinantian) marine limestones
Diphydontosaurus avonis	208.5	201.3	Rhaetian		Whiteside	1986	England	Avon	8.97	34.38	315	UK				bed		Rhaetian age is based upon "non-reworked" palynomorphs and the lithology, both of which indicate age equivalence to the Late Westbury Formation (Lower Rhaetian), Penarth Group, of Whiteside (1983) and Whiteside and Marshall (1986). Tytherington fissure fills are not necessarily contemporaneous (Fraser 1994).
Dockum Clevosaur	228	208.5	Norian		Martz	2008	Texas	Garza	-30.86	7.83	101	US	Cooper Canyon	Dockum		bed		About 50 metres above the contact between the top of the Trujillo Sandstone and the base of the Cooper Canyon Formation and can be correlated to lithologic unit 9 of the nearby type section of the Cooper Canyon Formation.
Dolabrosaurus aquatilis	228	208.5	Norian		Berman and Reisz	1992	New Mexico	Rio Arriba	-34.73	11.24	101	US	Chinle		Petrified Forest	bed		"Middle of the Upper Petrified Forest Member, Chinle Formation" according to Berman & Reisz (1992); "lower Petrified Desert Member, 20 m above base of unit" according to Renesto et al. (2010:61). Revueltian LVF
Dolichuranus latirostris	247.2	242	Anisian		Crozier	1970			17.9	-39.65	701	ZM	Lower N'tawere, Ntawere				Cynognathus subzone B	The lower N'tawere Formation is reported to be equivalent in age with subzone B of the Cynognathus AZ by FrÃ¶bisch (2009: Earth-Science Reviews 95: 119-157), and was referred by him to the Nonesian LVF, lower Anisian
Dolichuranus primaevus	247.2	242	Anisian		Keyser	1973			-6.35	-37.5	701	NA	Omingonde	Karoo		bed	Cynognathus subzone B	Referred to as the "Lower Etjo Beds" by Keyser (1973) but now called the Omingonde Formation. "Based on the co-occurrence of Kannemeyeria and Erythrosuchus in subzone B of the Cynognathus Assemblage Zone, the Omingonde Formation may be broadly assigned an Anisian age." (Damiani et al. 2007. Palaeontology 50: 1531-1546)\r\n\r\nAbdala & Smith (2009) suggest the possibility of two different faunas i…
Dolichuranus primaevus	247.2	242	Anisian		Keyser	1973			-6.35	-37.5	701	NA	Omingonde	Karoo		group of beds	Cynognathus subzone B	Referred to as the "Lower Etjo Beds" by Keyser (1973) but now called the Omingonde Formation. "Based on the co-occurrence of Kannemeyeria and Erythrosuchus in subzone B of the Cynognathus Assemblage Zone, the Omingonde Formation may be broadly assigned an Anisian age." (Damiani et al. 2007. Palaeontology 50: 1531-1546)\r\n\r\nAbdala & Smith (2009) suggest the possibility of two different faunas i…
Dolichuranus primaevus	247.2	242	Anisian		Damiani et al.	2007			-6.34	-37.51	701	NA	Omingonde	Karoo		formation	Cynognathus subzone B	"Based on the co-occurrence of Kannemeyeria and Erythrosuchus in subzone B of the Cynognathus Assemblage Zone, the Omingonde Formation may be broadly assigned an Anisian age." (Damiani et al. 2007. Palaeontology 50: 1531-1546)\r\n\r\nAbdala & Smith (2009) suggest the possibility of two different faunas in the upper Omingonde Formation; a younger one corresponding to Cynognathus Subzone B and the …
Dongusuchus efremovi	247.2	242	Anisian		Gower and Sennikov	2000	Orenburg	Sol'-Iletsk	60.32	40.91	302	RU	Donguz			group of beds	Perovkan	Outcrop is ~10 meters high. The author does not explicitly state which layer Lystrosuarus klimovi is from in the english text, but bed 3 is marked in Fig. 24. Detailed lithological descriptions are provided for each bed in the russian text. \nEquivalent to the South African "Cynognathus Zone, corresponding to the Upper Buntsandstein of Germany, or to the Scythian." The Cynognathus Zone has recent…
Dorosuchus neoetus	247.2	242	Anisian		Gower and Sennikov	2000	Orenburg	Sol'-Iletsk	60.36	41	302	RU	Donguz			group of beds		The Donguz Svita/Gorizont is the "characteristic" tetrapod assemblage for the Perovkan Land Vertebrate Faunachron of Lucas, considered to be of Anisian age (see Lucas 2010). By contrast, FrÃ¶bisch (2009) suggested that the lower part of the Donguz Svita/Gorizont is referable to the Nonesian LVF, is of early Anisian age, and can be correlated which subzone B of the Cynognathus AZ of South Africa, …
Dorosuchus neoetus	247.2	242	Anisian		Gower and Sennikov	2000	Orenburg	Sol'-Iletsk	60.32	40.91	302	RU	Donguz			group of beds	Perovkan	Outcrop is ~10 meters high. The author does not explicitly state which layer Lystrosuarus klimovi is from in the english text, but bed 3 is marked in Fig. 24. Detailed lithological descriptions are provided for each bed in the russian text. \nEquivalent to the South African "Cynognathus Zone, corresponding to the Upper Buntsandstein of Germany, or to the Scythian." The Cynognathus Zone has recent…
Dorygnathus banthensis	183	182	Early Toarcian		Wild	1971	Bayern		27.99	41.08	305	DE	Posidonia Shale		Lias Epsilon 2	bed		Lias Epsilon 2, probably between levels 1 and 6. Bed is called the "Monotis-Kalkbank", or "Monotis Chalk Bank", 5 cm above the "Fischschuppenschicht" ("Fish-remains Shale").
Dorygnathus banthensis	183	182	Early Toarcian		Padian	2008	Bayern		28.06	41.13	305	DE	Posidonia Shale			formation		Posidonienschiefer (Posidonien-Schiefer), Lias Epsilon ("Schwarzjura"), exact horizon(s) unknown
Dorygnathus banthensis	183	182	Early Toarcian		Padian	2008	Baden-WÃ¼rttenburg		27.01	39.45	305	DE	Posidonia Shale		Lias Epsilon II/4	bed	falcifer	Lias ("Schwarzjura") epsilon II/4 (Unterer Schiefer)
Dorygnathus banthensis	183	182	Early Toarcian		Padian	2008	Baden-WÃ¼rttenburg	Esslingen	27.01	39.43	305	DE	Posidonia Shale		Lias Epsilon II/4	group of beds	falcifer	Lias ("Schwarzjura") epsilon II/4 (Unteren Schiefer). Hauff Quarry IX
Dorygnathus banthensis	183	182	Early Toarcian		Padian	2008	Baden-WÃ¼rttenburg	GÃ¶ppingen	27.06	39.57	305	DE	Posidonia Shale		Lias Epsilon II/4	group of beds		Lias ("Schwarzjura") epsilon II/4 (Unterer Schiefer). Hauff Quarry XXXI
Dorygnathus banthensis	183	182	Early Toarcian		Padian and Wild	1992	Bayern	Lichtenfels	27.55	41.14	305	DE	Posidonia Shale			formation
Dorygnathus banthensis	183	182	Early Toarcian		Padian and Wild	1992	Bayern	Lichtenfels	27.52	41.19	305	DE	Posidonia Shale			bed
Dorygnathus banthensis	183	182	Early Toarcian		Padian and Wild	1992	Bayern	Lichtenfels	27.46	41.19	305	DE	Posidonia Shale			bed
Dorygnathus banthensis	183	182	Early Toarcian		Padian	2008	Niedersachsen	Helmstedt	26.2	43.19	315	DE	Posidonia Shale		Lias Geodenlage Ca II	bed	falcifer	Lias ("Scharzjura") Geodenlage Ca II, 'capellinum-Zone' according to Wunnenburg (1850), 'elegans-Zone' of later authors; equivalent in the Holzmaden area to Schwarzjura epsilon II/mid6-9 (falcifer zone).
Dorygnathus banthensis	183	182	Early Toarcian		Padian	2008	Baden-WÃ¼rttenburg		27.01	39.45	305	DE	Posidonia Shale		Lias Epsilon II/4	bed		Lias ("Schwarzjura") epsilon II/4
Dorygnathus banthensis	183	182	Early Toarcian		Padian	2008	Baden-WÃ¼rttenburg	Esslingen	27.01	39.43	305	DE	Posidonia Shale		Lias Epsilon II/3	bed	tenuicostatum	Lias ("Schwarzjura") epsilon II/3 (Fleins).
Dorygnathus banthensis	183	182	Early Toarcian		Padian	2008	Baden-WÃ¼rttenburg	Esslingen	27.01	39.43	305	DE	Posidonia Shale		Lias Epsilon II/4	bed		Lias ("Schwarzjura") epsilon II/4?
Dorygnathus banthensis	183	182	Early Toarcian		Padian	2008	Baden-WÃ¼rttenburg	Esslingen	27.01	39.43	305	DE	Posidonia Shale		Lias Epsilon II/4	group of beds		Lias ("Schwarzjura") epsilon II/4 (Unteren Schiefer). Hauff Quarry XIV
Dorygnathus banthensis	183	182	Early Toarcian		Padian	2008	Baden-WÃ¼rttenburg		27.01	39.45	305	DE	Posidonia Shale		Lias Epsilon 2	bed		Lias ("Schwarzjura") epsilon II
Dorygnathus banthensis	183	182	Early Toarcian		Padian	2008	Baden-WÃ¼rttenburg	Zollernalbkreis	26.59	38.87	305	DE	Posidonia Shale		Lias Epsilon II	bed		Lias ("Schwarzjura") epsilon II
Dorygnathus banthensis	183	182	Early Toarcian		Padian	2008	Baden-WÃ¼rttenburg	Esslingen	27.01	39.43	305	DE	Posidonia Shale		Lias Epsilon II/6	group of beds	falcifer	Lias ("Schwarzjura") epsilon II/6 (Schieferklotz). Hauff Quarry IX
Dorygnathus banthensis	183	182	Early Toarcian		Padian	2008	Baden-WÃ¼rttenburg		27.01	39.45	305	DE	Posidonia Shale		Lias Epsilon II/3	bed	tenuicostatum	Lias ("Schwarzjura") epsilon II/3 (Fleins)
Dorygnathus banthensis	183	182	Early Toarcian		Padian	2008	Baden-WÃ¼rttenburg	Esslingen	27.01	39.43	305	DE	Posidonia Shale		Lias Epsilon II/3	bed	tenuicostatum	Lias ("Schwarzjura") epsilon II/3 (Fleins)
Dorygnathus banthensis	183	182	Early Toarcian		Padian	2008	Baden-WÃ¼rttenburg	Esslingen	27.01	39.43	305	DE	Posidonia Shale		Lias Epsilon II/6	group of beds		Lias ("Schwarzjura") epsilon II/6. Hauff Quarry I
Dorygnathus banthensis	183	182	Early Toarcian		Padian	2008	Baden-WÃ¼rttenburg	Zollernalbkreis	26.61	38.92	305	DE	Posidonia Shale		Lias Epsilon II	bed		Lias ("Schwarzjura") epsilon; 'Stinkkalkebank' portion of the Posidonienschiefer
Dorygnathus banthensis	183	182	Early Toarcian		Padian	2008	Baden-WÃ¼rttenburg	Zollernalbkreis	27.04	39.46	305	DE	Posidonia Shale		Lias Epsilon II	bed		Lias ("Schwarzjura") epsilon 2
Dorygnathus banthensis	183	182	Early Toarcian		Padian	2008	Baden-WÃ¼rttenburg	Esslingen	27.01	39.43	305	DE	Posidonia Shale		Lias epsilon II/4	bed		Lias ("Schwarzjura") epsilon II/4 (Unterer Schiefer)
Dorygnathus banthensis	183	182	Early Toarcian		Padian	2008	Baden-WÃ¼rttenburg		27.01	39.45	305	DE	Posidonia Shale		Lias Epsilon II/6b	bed	falcifer	Lias ("Schwarzjura") epsilon II/6b (Schieferklotz)
Dorygnathus banthensis	183	182	Early Toarcian		Padian	2008	Baden-WÃ¼rttenburg	Zollernalbkreis	27.04	39.46	305	DE	Posidonia Shale		Lias Epsilon II/5	bed	falcifer	Lias ("Schwarzjura") epsilon 2/5 (shale layer in the Unterer Stein)
Dorygnathus banthensis	183	182	Early Toarcian		Padian	2008	Baden-WÃ¼rttenburg	Zollernalbkreis	27.04	39.46	305	DE	Posidonia Shale		Lias Epsilon II/3	bed	tenuicostatum	Lias ("Schwarzjura") epsilon 2/3 (Fleins)
Dorygnathus banthensis	183	182	Early Toarcian		Padian	2008	Baden-WÃ¼rttenburg		27.01	39.45	305	DE	Posidonia Shale		Lias Epsilon II/6	bed	falcifer	Lias ("Schwarzjura") epsilon II/6
Dorygnathus banthensis	183	182	Early Toarcian		Padian	2008	Baden-WÃ¼rttenburg	Zollernalbkreis	27.04	39.45	305	DE	Posidonia Shale		Lias Epsilon II/4	bed		Lias ("Schwarzjura") epsilon 2/3 (Unterer Schiefer)
Dorygnathus banthensis	183	182	Early Toarcian		Padian	2008	Baden-WÃ¼rttenburg	Esslingen	27.01	39.43	305	DE	Posidonia Shale		Lias Epsilon II/1	bed	tenuicostatum	Lias ("Schwarzjura") epsilon II/1 (Koblenzer)
Dorygnathus banthensis	183	182	Early Toarcian		Padian	2008	Baden-WÃ¼rttenburg		27.01	39.45	305	DE	Posidonia Shale		Epsilon II/4	bed		Lias ("Schwarzjura") epsilon II/4 (Unterer Schiefer) = Lias Epsilon 2
Dorygnathus banthensis	183	182	Early Toarcian		Padian	2008	Baden-WÃ¼rttenburg	Zollernalbkreis	27.04	39.46	305	DE	Posidonia Shale		Lias Epsilon II/4	bed		Lias ("Schwarzjura") epsilon II/4 (Unterer Schiefer)
Dorygnathus banthensis	183	182	Early Toarcian		Wellnhofer and Vahldiek	1986	Niedersachsen	Helmstedt	26.23	43.19	315	DE	Posidonia Shale				exaratum
Dorygnathus banthensis	183	182	Early Toarcian		Wellnhofer and Vahldiek	1986	Niedersachsen	WolfenbÃ¼ttel	26.23	43.1	315	DE	Posidonia Shale			bed	exaratum	lower exaratum Zone
Dorygnathus banthensis	183	182	Early Toarcian		Delsate and Wild	2000	Lorraine	Meurthe-et-Moselle	24.32	38.75	305	FR				member
Doswellia kaltenbachi	237	228	Carnian		Weems	1980	Virginia	Hanover	-8.66	12.99	109	US	Falling Creek	Doswell	Poor Farm	bed		late middle Carnian (Weems 1980); Sandfordian LVF (Lucas & Huber 2003); Carnian (Dilkes & Sues 2009)
Doswellia kaltenbachi	237	228	Carnian		Weems	1980	Virginia	Hanover	-8.66	12.99	109	US	Falling Creek	Doswell		bed		late middle Carnian (Weems 1980); Sandfordian LVF (Lucas & Huber 2003); Carnian (Dilkes & Sues 2009)
Doswellia kaltenbachi	237	228	Carnian		Weems	1980	Virginia	Hanover	-8.69	12.95	109	US	Falling Creek	Doswell		bed		late middle Carnian (Weems 1980); Sandfordian LVF (Lucas & Huber 2003); Carnian (Dilkes & Sues 2009)
Doswellia kaltenbachi	237	228	Carnian		Dilkes and Sues	2009	Virginia	Hanover	-8.69	12.92	109	US	Falling Creek	Doswell
Doswellia sixmilensis	228	208.5	Norian		Heckert et al.	2012	New Mexico	McKinley	-36.53	10.8	101	US	Chinle		Bluewater Creek	bed		"Lower Bluewater Creek Formation, Chinle Group (Upper Triassic: Adamanian) [= Bluewater Creek Member of Chinle Formation of other authors]. The fossils were found weathering from a purple mudstone unit immediately below the first prominent red band of Bluewater Creek strata in Sixmile Canyon, in the middle of unit 4 of the Sixmile Canyon I measured section of Heckert and Lucas (2002a, 2003; Fig. …
Dracoraptor hanigani	201.3	199.3	Hettangian		Martill et al.	2016	Wales	Vale of Glamorgan	12.43	26.37	301	UK	Blue Lias	Lower Lias	Bull Cliff	bed	Psiloceras erugatum	"The cliff at this locality is ~7 m high and exposes the top of the Late Triassic Penarth Group on the east side, and the Blue Lias Formation of the Lower Lias Group forming the point. Structurally this is the southwest dipping limb of the Lavernock syncline in the Bristol Channel Basin. The cliff fall in which Dracoraptor was discovered comprises material restricted to the lowest two to three me…
Dracovenator regenti	201.3	190.8	Hettangian	Sinemurian	Yates	2005	Free State	Ladybrand	15.79	-41	701	ZA	Elliot	Stormberg	Upper	bed
Dracovenator regenti	201.3	190.8	Hettangian	Sinemurian	Yates	2005	Eastern Cape	Barkly East	14.8	-44.8	701	ZA	Elliot	Stormberg	Upper	bed
Drepanosauridae indet.	228	208.5	Norian		Renesto et al.	2009	Arizona	Apache	-37.44	9.88	101	US	Chinle		Mesa Redondo	group of beds		One of two nearly adjacent quarries (the second is the Downs Quarry, 30 metres from the Placerias Quarry). Early workers placed the Placerias Quarry low in the Blue Mesa Member, while Lucas et al. (1997) assigned it to the Mesa Redondo (= Bluewater Creek) Member. Parker (2005) noted that the lithology of the beds and the local presence of the Shinarump Member (the basal member of the Chinle Forma…
Drepanosauridae indet.	228	208.5	Norian		Martz	2008	Texas	Garza	-30.86	7.83	101	US	Cooper Canyon	Dockum		bed		About 50 metres above the contact between the top of the Trujillo Sandstone and the base of the Cooper Canyon Formation and can be correlated to lithologic unit 9 of the nearby type section of the Cooper Canyon Formation.
Drepanosaurus sp.	208.5	201.3	Rhaetian		Renesto et al.	2010	New Mexico	Rio Arriba	-35.96	10.83	101	US	Chinle		Siltstone	group of beds		Apachean LVF. Has been placed variously previously in the "upper Petrified Forest Member", in the "siltstone member" of the Chinle Formation, the Owl Rock Member and the Rock Point Member.
Drepanosaurus unguicaudatus	215.56	212	Alaunian		Dalla Vecchia	1991	Friuli-Venezia Giulia		29.97	21.21	307	IT	Dolomia di Forni		lower	group of beds		Outcrop F1 in the middle part of the lower member of the Dolomia di Forni Formation; lowermost part of Alaunian 3 (middle Norian)\r\nDolmomia di Forni "spans the Alaunian 2 - Sevatian 1 interval"; middle-late Norian (Dalla Vecchia 2006)
Drepanosaurus unguicaudatus	215.56	212	Alaunian		Renesto et al.	2010	Lombardia		27.89	22.45	307	IT	Zorzino Limestone			formation		material from a sequence of 3 levels, each bearing bones. Unclear which fossils are from which layers. Uppermost part of the Zorzino Limestones (Calcare di Zorzino) of latest Alaunian age (dated by palynomorphs)
Dromicosuchus grallator	237	208.5	Carnian	Norian	Sues et al.	2003	North Carolina	Durham	-11.58	9.32	109	US				bed		Late Carnian or early Norian. \nAll fossils found together in one bed within the "Lithofacies Association II". "Huber et al. (1993) regarded Lithofacies Association II as the stratigraphic equivalent of the lower Sanford Formation in the neighboring Sanford sub-basin. Based on the occurrence of the palaeonisciform fish Turseodus, Olsen et al. (1989) correlated Lithofacies Association II of the De…
Dromomeron gigas	228	208.5	Norian		Martinez et al.	2016	San Juan Province		-15.03	-33.25	291	AR	Quebrada de la Barro Formation
Dromomeron gregorii	228	208.5	Norian		Nesbitt et al.	2009	Arizona	Apache	-37.44	9.88	101	US	Chinle		Mesa Redondo	group of beds		One of two nearly adjacent quarries (the second is the Downs Quarry, 30 metres from the Placerias Quarry). Early workers placed the Placerias Quarry low in the Blue Mesa Member, while Lucas et al. (1997) assigned it to the Mesa Redondo (= Bluewater Creek) Member. Parker (2005) noted that the lithology of the beds and the local presence of the Shinarump Member (the basal member of the Chinle Forma…
Dromomeron gregorii	228	208.5	Norian		Nesbitt et al.	2009	Texas	Howard	-36.4	8.98	101	US	Colorado City	Dockum		bed		variously referred to the Iatan or Colorado City of the Dockum Group; low in formation
Dromomeron romeri	228	208.5	Norian		Irmis et al.	2007	New Mexico	Rio Arriba	-34.65	11.27	101	US	Chinle		Petrified Forest	group of beds		lower part of the member; "The Hayden Quarry has been dated to ~215 to 213 million years ago." \r\n"Determining absolute ages of the Chinle Formation is difficult because of a lack of available radiometric dates and comprehensive paleomagnetic records. The best age estimates come from palynological and vertebrate biostratigraphy. Litwin and his colleagues (1986; Litwin et al. 1991) described Nori…
Dromomeron romeri	228	208.5	Norian		Nesbitt et al.	2009	New Mexico	Rio Arriba	-34.56	11.13	101	US	Chinle			bed		Rock Point or Petrified Forest member
Dromomeron romeri	228	201.3	Norian	Rhaetian	Small	2009	Colorado				101	US	Chinle	Eagle Basin
Dromomeron romeri	221.5	212	Lacian	Alaunian	Irmis et al.	2007	New Mexico	Rio Arriba	-34.76	11.12	101	US	Petrified Forest	Chinle		bed		early-mid Norian = Revueltian
Dvinia prima	259.9	252.17	Wuchiapingian	Changhsingian	Benton et al. (supplementary)	2013	Arkhangelsk					RU					Sokoli
Dyskritodon indicus	182.7	170.3	Toarcian	Aalenian	Prasad and Manhas	2002	Andhra Pradesh	Adilabad	44.6	-31.21	501	IN	Kota	Gondwana	Upper	member		"On the basis of fishes, the Kota Formation has long been considered to be of Liassic age (King 1881; Robinson 1970). However, several workers noticed the similarity of Kota fishes with the European Toarcian fishes (Schaeffer and Patterson 1984). Patterson and Owen (1991) suggested that the major marine transgression during the Toarcian might have been instrumental for the invasion of the Europea…
Eagle Basin Silesaurid	228	201.3	Norian	Rhaetian	Small	2009	Colorado				101	US	Chinle	Eagle Basin
Ebrachosuchus neukami	237	228	Carnian		Kuhn	1936	Bayern	Bamberg	26.27	29.61	305	DE	Hassberge	Middle Keuper	Blasensandstein	bed		Bed 9 within the Ebrach quarry (see Kuhn 1932, 1936:93), with 20-70 cm thickness; Blasensandstein locally overlies the Lehrbergschichten and underlies the Coburger Sandstein and is laterally equivalent to the Kieselsandstein of Baden-WÃ¼rttemberg which is now the lower Hassberge Formation, Middle Keuper Subgroup, and is considered late Carnian in age (see Deutsche Stratigraphische Kommission 2005…
Ecteninion lunensis	237	208.5	Carnian	Norian	Martinez et al.	1996	San Juan		-24.45	-39.32	291	AR	Ischigualasto		Cancha de Bochas	bed	Scaphonyx-Exaeretodon-Herrerasaurus	90 metres above the base of the formation, probably late Carnian in age
Edaphosaurus boanerges	298.9	290.1	Asselian	Sakmarian	Sander	1987	Texas	Archer	-30.37	-1.69	101	US	Nocona	Wichita		group of beds		The Geraldine Bonebed has been placed in the Nocona Formation, the old assignment to the Admiral Formation has been revised, as the Admiral is now restriced to a marine limestone and shale unit lying to the southwest of the same age as the Nocona.
Edaphosaurus boanerges	296.4	268	Wolfcamp		Sander	1989	Texas		-30.01	-1.59	101	US	Archer City	Wichita				ETE dating method: time_unit, ETE age comment: . radiometric intage_max, radiometric intage_min\r\noriginally entered as Asselian to Olenekian
Edaphosaurus novomexicanus	296.4	268	Wolfcamp		Williston and Case	1913	New Mexico	Rio Arriba	-34.08	4.53	101	US	Abo/Cutler
Effigia okeeffeae	208.5	201.3	Rhaetian		Nesbitt and Norell	2006	New Mexico	Rio Arriba	-35.96	10.83	101	US	Chinle		Siltstone	group of beds		Apachean LVF. Has been placed variously previously in the "upper Petrified Forest Member", in the "siltstone member" of the Chinle Formation, the Owl Rock Member and the Rock Point Member.
Efraasia minor	228	208.5	Norian		Yates	2003	Baden-WÃ¼rttemberg	Stuttgart	21.02	30.26	305	DE	LÃ¶wenstein	Middle Keuper	Lower Stubensandstein	bed		Lower Stubensandstein = lower part of LÃ¶wenstein Fm. (Norian). Specimen comes from single level within layers 18â€“20 of the profile of Ochsenbach published by Brenner (1978, Arb. Inst. Geol. Palaont. Univ. Stuttgart 72:103â€“203)
Efraasia minor	215.56	212	Alaunian		Fraas	1912	Baden-WÃ¼rttemberg		19.97	31.29	305	DE	LÃ¶wenstein			bed		from "untere FÃ¤ule", originally assigned to lowermost marl band of Middle Stubensandstein. Middle Keuper, Middle Norian; now middle part of LÃ¶wenstein Fm.
Efraasia minor	215.56	212	Alaunian		Huene	1908	Baden-WÃ¼rttemberg		19.97	31.29	305	DE	LÃ¶wenstein			bed		from "untere FÃ¤ule", originally assigned to lowermost marl band of Middle Stubensandstein. Middle Keuper, Middle Norian; now middle part of LÃ¶wenstein Fm.
Efraasia minor	215.56	212	Alaunian		Yates	2003	Baden-WÃ¼rttemberg		19.97	31.29	305	DE	LÃ¶wenstein			bed		from "untere FÃ¤ule", originally assigned to lowermost marl band of Middle Stubensandstein. Middle Keuper, Middle Norian; now middle part of LÃ¶wenstein Fm.
Elginia mirabilis	254.17	252.17	Changhsingian		Spencer and Lee	2000	Scotland	Moray	19.65	32.54	313	UK	Cutties Hillock Sandstone			group of beds		This [i.e., the Cutties Hillock Quarry] exposes sections in predominently aeolian units of the Cutties Hillock Sandstone Formation, and is part of the type locality for this formation (sensu Benton and Walker, 1985, p. 215â€“26). Benton and Walker (1985) dated the formation as latest Permian (Tatarian) based on equivalent independently dated faunas in Russia and southern Africa." (Spencer & Lee, …
Elginia mirabilis	254.17	252.17	Changhsingian		Newton	1893	Scotland	Moray	19.65	32.54	313	UK	Cutties Hillock Sandstone			group of beds		This [i.e., the Cutties Hillock Quarry] exposes sections in predominently aeolian units of the Cutties Hillock Sandstone Formation, and is part of the type locality for this formation (sensu Benton and Walker, 1985, p. 215â€“26). Benton and Walker (1985) dated the formation as latest Permian (Tatarian) based on equivalent independently dated faunas in Russia and southern Africa." (Spencer & Lee, …
Elliotherium kersteni	228	201.3	Norian	Rhaetian	Sidor and Hancox	2006	Free State	Rosendal	10.97	-50.55	701	ZA	Elliot	Stormberg	Lower	bed
Elliotsmithia longiceps	265.1	259.9	Capitanian		Broom	1937	Western Cape	Prince Albert	-28.49	-53.08	701	ZA	Abrahamskraal	Beaufort		member	Tapinocephalus Assemblage	"Tapinocephalus Assemblage Zone, Late Permian" (Dilkes & Reisz, 1996);\r\nThe Tapinocephalus AZ is Capitanian in age according to Catuneanu et al. (2005, J. Afr. Earth Sci., 43). Lithostratigraphic informations are from Catuneanu et al. (2005) as well.
Elph borealis	259	252.3	Vyatkian		Kurkin	1999	Arkhangelsk	Kotlas	47.62	41.69	302	RU	Salarevo			group of beds		"Vyatka Regional Stage" (Kurkin, 1999).\nChronostratigraphy originally entered as >>Zechstein<<.\nLithostratigraphic data are from Ivakhnenko (2008); Salarevo Formation therein referred to as "Salarevskaya Svita" (TL).
Emausaurus ernsti	183	182	Tenuicostatum		Haubold	1990	Mecklenburg-Vorpommern	RÃ¶stock	27.09	45.36	315	DE				bed		unnamed "bituminous shale bed" equivalent to Posidonian Shale (Posidonienschiefer); Lias epsilon level = lowest Toarcian; also lower part of Harpoceras falcifer Zone
Embrithosaurus schwarzi	268.8	259.9	Capitanian	Capitanian	Benton et al. (supplementary)	2013						ZA
Emeroleter levis	265	254	Severodvinian		Ivakhnenko	1997	Kirov	Kotelnich	49.65	36.86	302	RU	Urpalov	Kotelnich		formation	Deltavjatia vjatkensis Assemblage	"The geological age of the beds of the Kotelnitch locality is younger than that of the zone III (series I, acc. to Kassin --Urdzum series, acc. to A. N. Mazarovitich), and apparently they are synchronous with the lower horizons of Zone IV, or the Pareiasaurian zone, i. e., with the lower layers of the Sarmin series of Mazarovitch." (Efremov, 1940).\n"The detailed geology and stratigraphy of the l…
Emydops arctatus	259.9	254.17	Wuchiapingian		Kitching	1977	Eastern Cape	Camdeboo	-19.44	-51.94	701	ZA	Balfour	Beaufort		bed	Cistecephalus Assemblage Zone	Direct dates for the Cistecephalus Assemblage Zone from Rubidge et al., 2013
Emydops arctatus	259.9	254.17	Wuchiapingian		Sidor and Smith	2007	Western Cape	Beaufort West	-21.36	-50.12	701	ZA	Teekloof	Beaufort	Hoedemaker	group of beds	Tropidostoma Assemblage	"[...] middle of the Tropidostoma AZ [...] middle of the locally named Hoedemaker Member of the Teekloof Formation (Smith and Keyser, 1995), which we estimate to be late Middle Permian in age" (Sidor & Smith, 2007)\r\nIn Botha et al. (2007) the Hoedemaker Member is said to be entirely Wuchiapingian in age. According to Catuneanu et al. (2005, J. Afr. Earth Sci., 43) the Hoedemaker is Late Capitan…
Emydops arctatus	259.9	254.17	Wuchiapingian		Sidor and Smith	2007	Western Cape	Beaufort West	-21.35	-50.11	701	ZA	Teekloof	Beaufort	Hoedemaker	group of beds	Tropidostoma Assemblage	"[...] middle of the Tropidostoma AZ [...] middle of the locally named Hoedemaker Member of the Teekloof Formation (Smith and Keyser, 1995), which we estimate to be late Middle Permian in age" (Sidor & Smith, 2007)\r\nIn Botha et al. (2007) the Hoedemaker Member is said to be entirely Wuchiapingian in age. According to Catuneanu et al. (2005, J. Afr. Earth Sci., 43) the Hoedemaker is Late Capitan…
Emydops arctatus	259.9	254.17	Wuchiapingian		Sidor and Smith	2007	Western Cape	Beaufort West	-21.38	-50.1	701	ZA	Teekloof	Beaufort	Hoedemaker	group of beds	Tropidostoma Assemblage	"[...] middle of the Tropidostoma AZ [...] middle of the locally named Hoedemaker Member of the Teekloof Formation (Smith and Keyser, 1995), which we estimate to be late Middle Permian in age" (Sidor & Smith, 2007)\r\nIn Botha et al. (2007) the Hoedemaker Member is said to be entirely Wuchiapingian in age. According to Catuneanu et al. (2005, J. Afr. Earth Sci., 43) the Hoedemaker is Late Capitan…
Emydops arctatus	259.9	252.17	Wuchiapingian	Changhsingian	Kitching	1977	Eastern Cape	Graaff-Reinet	-18.4	-51.78	701	ZA		Beaufort		bed	Dicynodon Assemblage Zone	Direct dates for Dicynodon Assemblage Zone from Rubidge et al., 2013
Emydops arctatus	259.9	254.17	Wuchiapingian		Kitching	1977	Eastern Cape	Graaf-Reinet	-16.13	-53.63	701	ZA					Cistecephalus Assemblage Zone	Direct dates for Cistecephalus Assemblage Zone from Rubidge et al., 2013
Emydops arctatus	259.9	254.17	Wuchiapingian		Kitching	1977	Western Cape	Beaufort West	-19.42	-50.44	701	ZA					Cistecephalus Assemblage Zone	Direct dates for the Cistecephalus Assemblage Zone from Rubidge et al., 2013
Emydops oweni	259.9	254.17	Wuchiapingian		FrÃ¶bisch and Reisz	2008	Eastern Cape	Graaff-Reinet	-19.57	-51.99	701	ZA	Balfour	Beaufort	Oudeberg	member	Cistecephalus
Emydops sp.	259.9	254.17	Wuchiapingian		Ray and Bandyopadhyay	2003	Andhra Pradesh	Adilabad	36.89	-48.39	501	IN	Kundaram	Gondwana		formation	Tropidostoma - Cistecephalus Assemblage	"The dicynodont composition of the Kundaram Formation allows it to be correlated with the Late Permian (Tatarian) Tropidostoma and Cistecephalus Assemblage Zones of the Beaufort Group of South Africa"\r\nTropidostoma & Cistecephalus Assemblage Zones are regarded as Wuchiapingian according to correlation chart on p. 240 in Catuneanu et al. (2005, J. African Earth Sci. 43, pp. 211-253)
Endothiodon bathystoma	298.9	252.17	Permian		Cox and Angielczyk	2015			7.89	-60.43	701	TZ	Ruhuhu	Songea				middle Permian; middle tetrapod-bearing horizon
Endothiodon bathystoma	268.8	254.17	Capitanian	Wuchiapingian	Frobisch	2009						TZ	Ruhuhu				Tapinocephalus-Tropidostoma Assemblage? (Frobisch, 2009)
Endothiodon bathystoma	259.9	254.17	Wuchiapingian	Wuchiapingian	Frobisch	2009						ZA					Tropidostoma Assemblage
Endothiodon bathystoma	259.9	254.17	Wuchiapingian	Wuchiapingian	Jacobs et al.	2005						MW		Chiweta		beds
Endothiodon mahalanobisi	259.9	254.17	Wuchiapingian		Ray and Bandyopadhyay	2003	Andhra Pradesh	Adilabad	36.89	-48.39	501	IN	Kundaram	Gondwana		formation	Tropidostoma - Cistecephalus Assemblage	"The dicynodont composition of the Kundaram Formation allows it to be correlated with the Late Permian (Tatarian) Tropidostoma and Cistecephalus Assemblage Zones of the Beaufort Group of South Africa"\r\nTropidostoma & Cistecephalus Assemblage Zones are regarded as Wuchiapingian according to correlation chart on p. 240 in Catuneanu et al. (2005, J. African Earth Sci. 43, pp. 211-253)
Endothiodon sp.	259.9	254.17	Wuchiapingian	Wuchiapingian	Boos et al.	2013	Parana					BZ	Rio do Rasto
Endothiodon tolani	268.8	254.17	Capitanian	Wuchiapingian	Cox and Angielczyk	2015			7.89	-60.43	701	TZ	Ruhuhu	Songea				middle Permian; middle tetrapod-bearing horizon
Endothiodon uniseries	268.8	254.17	Capitanian	Wuchiapingian	Frobisch	2009						TZ	Ruhuhu				Tapinocephalus-Tropidostoma Assemblage? (Frobisch, 2009)
Endothiodon uniseries	268.8	254.17	Capitanian	Wuchiapingian	Frobisch	2009						ZA					Pristeroganthus Assemblage
Endothiodon uniseries	259.9	254.17	Wuchiapingian		Ray and Bandyopadhyay	2003	Andhra Pradesh	Adilabad	36.89	-48.39	501	IN	Kundaram	Gondwana		formation	Tropidostoma - Cistecephalus Assemblage	"The dicynodont composition of the Kundaram Formation allows it to be correlated with the Late Permian (Tatarian) Tropidostoma and Cistecephalus Assemblage Zones of the Beaufort Group of South Africa"\r\nTropidostoma & Cistecephalus Assemblage Zones are regarded as Wuchiapingian according to correlation chart on p. 240 in Catuneanu et al. (2005, J. African Earth Sci. 43, pp. 211-253)
Endothiodon uniseries	259.9	254.17	Wuchiapingian	Wuchiapingian	Frobisch	2009						ZM	Madumabsia Mudstone
Endothiodon uniseries	259.9	254.17	Wuchiapingian	Wuchiapingian	Frobisch	2009						ZA					Cistecephalus Assemblage
Endothiodon whaitsi	259.9	254.17	Wuchiapingian	Wuchiapingian	Frobisch	2009						ZA					Tropidostoma Assemblage
Ennatosaurus tecton	268	252.3	Late Urzhumian	Early Severodvinian	Maddin et al.	2008	Arkhangelsk	Leshukonskoe	43.58	41.89	302	RU	Krasnoshchel'			formation		data from Ivakhnenko (2008)
Ennatosaurus tecton	265	254	Severodvinian		Reisz	1986	Arkhangelsk		42.27	40.35	302	RU				group of beds		Zone II
Eocursor parvus	228	201.3	Norian	Rhaetian	Butler et al.	2007	Free State		9.75	-50.91	701	ZA	Elliot	Stormberg	Lower	bed
Eodicynodon oelofseni	272.3	259.9	Guadalupian		Rubidge	1990	Eastern Cape	Prince Albert	-32.79	-54.65	701	ZA	Abrahamskraal	Beaufort		bed
Eodicynodon oosthuizeni	272.3	259.9	Guadalupian		Rubidge et al.	1994	Eastern Cape	Prince Albert	-32.79	-54.65	701	ZA	Abrahamskraal	Beaufort		bed
Eodicynodon oosthuizeni	268.8	265.1	Wordian		Rubidge et al.	1994	Western Cape	Prince Albert	-34.14	-55.03	701	ZA	Abrahamskraal	Beaufort		bed	Eodicynodon Assemblage	Rubidge et al. (1994) solely state that the locality is assigned to the "Eodicynodon-Tapinocaninus assemblage zone" (renamed Eodicynodon AZ by Rubidge et al., 1995 SACS Biostrat. Ser. 1). Beds belonging to this biozone are lithostratigraphically classified as the deepest part of the Abrahamskraal Fm. of the Beaufort Group and are regarded to be Wordian in age (see comments on stratigraphy in PBDB…
Eodicynodon oosthuizeni	268.8	265.1	Wordian		Rubidge et al.	1994	Western Cape	Prince Albert	-33.94	-55.74	701	ZA	Abrahamskraal	Beaufort		bed	Eodicynodon Assemblage	"The outcrops on Modderdrift are assigned to the Eodicynodon AZ, which is part of the Abrahamskraal Formation, Beaufort Group, Karoo Supergroup; Middle Permian. [...] Considering the geologic time scale proposed by the International Commission of Stratigraphy (Gradstein and Ogg 2004), we follow Catuneanu et al. (2005) and Rubidge (2005) who assign a Wordian age to this assemblage zone." (Abdala e…
Eodicynodon oosthuizeni	268.8	265.1	Wordian		Rubidge et al.	1994	Eastern Cape		-34	-55.27	701	ZA		Beaufort		bed		200 m from base of Eodicynodon Zone
Eodromaeus murphi	237	228	Carnian		Martinez et al.	2011	San Juan		-26.45	-36.24	291	AR	Ischigualasto		Valle de la Luna	bed	Scaphonyx-Exaeretodon-Herrerasaurus
Eohyosaurus wolvaardti	247.2	242	Anisian		Butler et al.	2015	Free State		-7.39	-54.59	701	ZA	Burgersdorp	Beaufort		group of beds		Cynognathus Assemblage Zone, Subzone B: early Anisian
Eopneumatosuchus colberti	199.3	182.7	Sinemurian	Pliensbachian	Crompton and Smith	1980	Arizona	Coconino	-39.78	15.21	101	US	Kayenta	Glen Canyon		bed		Palynoflorulle, Scelidosaurus scutes, and magnetostratigraphy suggests Kayenta may be Sinemurian and/or Pliensbachian. The Eopneumatosuchus type locality samples the "blue layer", which is stratigraphically lower than the Harvard Gold Spring Quarry to the south.
Eopneumatosuchus colberti	199.3	182.7	Sinemurian	Pliensbachian	Curtis and Padian	1999	Arizona	Coconino	-39.78	15.21	101	US	Kayenta	Glen Canyon		bed		Palynoflorulle, Scelidosaurus scutes, and magnetostratigraphy suggests Kayenta may be Sinemurian and/or Pliensbachian. Text states that the Eopneumatosuchus West locality is in the same "blue" layer that the Eopneumatosuchus type locality samples; that layer is stratigraphically lower than the Harvard Gold Spring Quarry to the south.
Eoraptor lunensis	237	228	Carnian		Sereno et al.	1993	San Juan		-27.45	-37.31	291	AR	Ischigualasto		Cancha de Bochas	bed	Scaphonyx-Exaeretodon-Herrerasaurus	lower third of formation. Collected from the "Scaphonyx-Exaeretodon-Herrerasaurus\r\nbiozone" of Martinez et al. (2011: Science 331: 206) which reportedly represents "a narrow temporal interval from 231.5 to 229 Ma in the latter half of the Carnian stage".
Eorasaurus olsoni	265.1	254.17	Capitanian	Wuchiapingian	Sennikov	1997	Tatarstan	Tetyushi	51.93	34.33	302	RU				group of beds	IV	"Upper Permian, Upper Tatarian Substage, Severodvinian Horizon" (Kurkin, 2008).\r\nIlinskoe Subassemblage of the Sokolki Assemblage is regarded as Late Severodvinian to Early Vyatkian in Golubev (2005, New Mexico Mus. Nat. Hist. Sci. Bull. 30). \r\n\r\nEorasaurus olsoni comes from the upper substage of the Severodvinian regional stage (Sennikov 1997, 2011). Recent magnetostratigraphic evidence su…
Eosimops newtoni	259.9	254.17	Wuchiapingian		Kitching	1977	Eastern Cape	Graaff-Reinet	-19.38	-52.13	701	ZA		Beaufort		bed	Cistecephalus Assemblage Zone	Direct dates for Cistecephalus Assemblage Zone from Rubidge et al., 2013
Eothyris parkeyi	290.1	279.3	Artinskian		Romer	1937	Texas	Archer	-30.18	-1.06	101	US	Belle Plains	Wichita		group of beds		"about 500 feet above the Coleman Junction." Details for Faunal Zone 2 of Romer 1928: "Beyond the horizon of Godwin Creek is found a series of beds about 200 feet in thickness, of a transitional character, in which thin and impure limestones are occasionally present."\r\nthe base of the Artinskian is just above Coleman Junction Formation (Wardlaw 2005, Permophiles), and the "Belle Plains" = Petro…
Eozostrodon parvus	208.5	201.3	Rhaetian		Parrington	1941	England	Somerset	9.21	34.01	315	UK				bed		Rhaetian fissure infill, "Lower Rhaetic"
Ericiolacerta parva	252.17	247.2	Early Triassic		Colbert and Kitching	1981			20.67	-72.34	802	AA	Fremouw	Beacon	Lower	group of beds		"lower portion of the Fremouw Formation, of Early Triassic age" (Colbert & Kitching, 1975);\r\n"The lowest vertebrate horizon is 13 m above the base. The Permian-Triassic boundary lies at the base or within the lower 13 m of the Fremouw Formation. [...] In the 1970 field season, [...] specimens were collected at 6 levels on bedding-plane surfaces, but exact stratigraphic position of each fossil w…
Ericiolacerta parva	252.17	247.2	Early Triassic		Kitching	1977	Free State	Maluti-A-Phofung	-4.64	-50.81	701	ZA	Normandien	Beaufort	Harrismith	member		"levels corresponding to the Harrismith Member of the Normandien Formation (Rubidge et al. 1995), which record a fauna biostratigraphically known as the Lystrosaurus AZ, Induanâ€“early Olenekian in age." (Abdala 2007)
Eriphostoma microdon	265.1	254.17	Capitanian	Wuchiapingian	Broom	1913	Western Cape	Beaufort West	-27.68	-52.85	701	ZA	Abrahamskraal	Beaufort		group of beds	Tapinocephalus -Pristerognathus Assemblage (see Kammerer et al., 2015)	Kitching (1977, "Distribution of the Karroo Vertebrate Fauna") assigns this locality to the lower and middle Tapinocephalus Zone. Kammerer et al. (2015) and Angielczyk et al. (2016) list this locality as Tapinocephalus Zone, and the latter note that "Day (2013) suggested that strata on this farm likely fall in the stratigraphic interval between 2350 and 2450 m above the base of the Abrahamskraal …
Eriphostoma microdon	265.1	254.17	Capitanian	Wuchiapingian	Haughton	1915	Western Cape	Prince Albert	-28.49	-53.08	701	ZA	Abrahamskraal	Beaufort		member	Tapinocephalus -Pristerognathus Assemblage (see Kammerer et al., 2015)	"Tapinocephalus Assemblage Zone, Late Permian" (Dilkes & Reisz, 1996);\r\nThe Tapinocephalus AZ is Capitanian in age according to Catuneanu et al. (2005, J. Afr. Earth Sci., 43). Lithostratigraphic informations are from Catuneanu et al. (2005) as well.
Eriphostoma microdon	265.1	254.17	Capitanian	Wuchiapingian	Haughton	1929	Western Cape	Prince Albert	-28.49	-53.08	701	ZA	Abrahamskraal	Beaufort		member	Tapinocephalus -Pristerognathus Assemblage (see Kammerer et al., 2015)	"Tapinocephalus Assemblage Zone, Late Permian" (Dilkes & Reisz, 1996);\r\nThe Tapinocephalus AZ is Capitanian in age according to Catuneanu et al. (2005, J. Afr. Earth Sci., 43). Lithostratigraphic informations are from Catuneanu et al. (2005) as well.
Erpetosuchus granti	237	208.5	Carnian	Norian	Newton	1894	Scotland	Moray	10.71	34.8	313	UK	Lossiemouth Sandstone			group of beds		Specimens were found at the base of the Lossiemouth Sandstone, near to the transition between the fluviatile Burghead Sandstone Formation and the aeolian Lossiemouth Sandstone Formation. \r\n\r\nAge of the Lossiemouth Sandstone Formation is based upon vertebrate biostratigraphy, with comparisons made to the faunal assemblages from the lower part of the Maleri Formation (India), the upper part of …
Erpetosuchus sp.	228	208.5	Norian		Olsen	2005	Connecticut	New Haven	-7.75	15.15	101	US	New Haven	Chatham		bed		lower part (45 m above base) of the New Haven Formation of the Hartford Basin (Newark Supergroup). "The stratigraphic age of the Connecticut record of Erpetosuchus has been constrained as Norian by three independent lines of evidence. First, the basal portion of the New Haven Formation has yielded a palynoflorule dated as latest Carnian to early Norian. Second, using U-Pb dating, Wang et al. (199…
Erythrosuchus africanus	247.2	242	Anisian		Broom	1906	Eastern Cape	Maletswai	-7.25	-50.83	701	ZA	Burgersdorp	Beaufort		bed	Cynognathus Assemblage	"Upper Beaufort age" (Broom, 1906). Kitching (1977) lists the locality among those of the Cynognathus Assemblage Zone. The Cynognathus AZ ranges from the Upper Olenekian to the Upper Anisian and (in the Eastern Cape Province) is entirely in the Burgersdorp Formation (see figs. 24 & 25 in Catuneanu et al., 2005, J. Afr. Earth Sci. 43(1-3)). Erythrosuchus is from the Anisian part of the Cynognathus…
Erythrosuchus africanus	247.2	242	Anisian		Brink	1955	Eastern Cape		-8.08	-51.77	701	ZA	Burgersdorp	Beaufort		member	Cynognathus subzone B	Only stratigraphic information provided was "middle Cynognathus zone". The Cynognathus zone spans the Olenekian-Anisian, but its middle part (subzone B) is early Anisian in age.
Erythrosuchus africanus	247.2	242	Anisian		Huene	1911	Eastern Cape	Ukhahlamba	-8.09	-50.52	701	ZA	Burgersdorp	Beaufort			Cynognathus assemblage, subzone B	"Subzone B of the Cynognathus Assemblage Zone, Beaufort Group, Middle Triassic (Anisian)." (Modesto & Damiani, 2003). This biostratigraphic assignment corresponds to the Burgersdorp Formation (see Catuneanu et al., 2005, J. African Earth Sci. 43).
Erythrosuchus africanus	247.2	242	Anisian		Butler et al.	2015	Free State		-7.39	-54.59	701	ZA	Burgersdorp	Beaufort		group of beds		Cynognathus Assemblage Zone, Subzone B: early Anisian
Erythrosuchus africanus	237	201.3	Late Triassic		Seeley	1908	Eastern Cape		5.69	-52.89	701	ZA		Stormberg		bed
Eshanosaurus deguchiianus	201.3	199.3	Hettangian		Xu et al.	2001	Yunnan	Eshan	120.71	36.86	611	CN	Lufeng		Shawan	bed		200 m below Dull Purplish Beds with prosauropods at same site; site in lower part of Lower Lufeng Fm.\r\nThe Lufeng Formation has been divided into lower dark/dull purple beds (= Shawan Member) and upper dark/deep red beds (= Zhangjiawa Member). Luo & Wu (1994: In the Shadow of the Dinosaurs, pp. 251â€“270) argue on the basis of vertebrate biostratigraphy for a probable Sinemurian age for the Zha…
Estemmenosuchus mirabilis	268	265	Urzhumian	Urzhumian	Olson	1962	Perm	Ocher	49.13	33.38	302	RU				group of beds		Late Kazanian to Earliest Tatarian. In Modesto & Rybczynski (2000) the Ezhovo Fauna is assigned to an absolute age of about 266 Ma. This corresponds to the Urzhumian stage of the Russian Permian.
Estemmenosuchus uralensis	268.8	265.1	Wordian	Wordian	Benton et al. (supplementary)	2013						ZA		Beaufort			Eodicynodon assemblage zone
Eubrachiosaurus browni	237	228	Carnian		Williston	1904	Wyoming	Fremont	-34.62	24.87	127	US	Popo Agie	Chugwater		group of beds
Euchambersia mirabilis	259.9	252.17	Wuchiapingian	Wuchiapingian	Benton et al. (supplementary)	2013						ZA					Cistecephalus Assemblage
Eucnemesaurus entaxonis	228	201.3	Norian	Rhaetian	McPhee et al.	2015	Eastern Cape		-7.36	-54.96	701	ZA	Elliot	Stormberg	Lower	bed		Approximately 10â€“15 m above the Elliot-Molteno contact at the base of the lower Elliot Formation
Eucnemesaurus fortis	228	201.3	Norian	Rhaetian	van Hoepen	1920	Free State	Fouriesburg	11.36	-50.61	701	ZA	Elliot	Stormberg	Lower	bed		"Red Beds" = lower part of Elliot Fm.
Eucnemesaurus fortis	228	201.3	Norian	Rhaetian	Galton	1985	Eastern Cape		7.58	-52.16	701	ZA	Elliot	Stormberg	Lower	bed		base of formation ("Red Beds")
Eucnemesaurus fortis	228	201.3	Norian	Rhaetian	Yates	2007	Free State	Rosendal	10.98	-50.5	701	ZA	Elliot	Stormberg	Lower	bed
Eucoelophysis baldwini	228	208.5	Norian		Sullivan and Lucas	1999	New Mexico	Rio Arriba	-34.62	11.25	101	US	Chinle		Petrified Forest	bed		29 m below contact with the Rock Point Formation/Member; also known as the "Painted Desert" Member of the Petrified Forest Formation
Eudibamus cursoris	290.1	279.3	Artinskian		Berman et al.	2000	Thuringia	Gotha	21.71	7.41	305	DE		Tambach	Rotliegend	Tambach-Sandstein	group of beds
Eudimorphodon ranzii	215.56	212	Alaunian		Zambelli	1973	Lombardia	Bergamo	28.02	22.45	307	IT	Zorzino Limestone			bed		uppermost Zorzino Limestone (Calcare di Zorzino); uppermost Alaunian on the basis of palynomorphs; most specimens collected from a single 15 cm thick bed 20-30 m below the overlying Argilliti di Riva di Solta
Eudimorphodon ranzii	215.56	212	Alaunian		Renesto	1993	Lombardia		27.89	22.45	307	IT	Zorzino Limestone			formation		material from a sequence of 3 levels, each bearing bones. Unclear which fossils are from which layers. Uppermost part of the Zorzino Limestones (Calcare di Zorzino) of latest Alaunian age (dated by palynomorphs)
Eudimorphodon ranzii	212	205.6	Sevatian		Wild	1994	Lombardia	Bergamo	27.34	25.32	307	IT	Argilliti di Riva di Solto			bed		earliest late Norian (earliest Sevatian); overlies the Calcare di Zorzino; specimen found near the base of the Argilliti di Riva di Solto
Eudimorphodon rosenfeldi	215.56	212	Alaunian		Dalla Vecchia	1995	Friuli-Venezia Giulia	Udine	30.01	21.18	307	IT	Dolomia di Forni					"Lower part of the Dolomia di Forni Formation, H. hogarti Zone - H. macer Zone, Alaunian 2-3, Middle Norian"\r\nDolmomia di Forni "spans the Alaunian 2 - Sevatian 1 interval"; middle-late Norian (Dalla Vecchia 2006)
Eumetabolodon bathycephalus	251.2	242	Olenekian	Anisian	Li	1983	Nei Mongol	Zhuengeerqi	118.58	15.85	604	CN	Heshanggou			bed		Original formation name spelling >>He-Shang-Gou<< is replaced by the much more common spelling >>Heshanggou<<. (TL)\n"Lower assemblage" of the Heshanggou Formation of the Ordos Basin, the age of which is based entirely upon biostratigraphy (see Nesbitt et al. 2011, Earth Env. Sci. Trans. Roy. Soc. Edinburgh). Vertebrate biostratigraphy (presence of the Anisian taxon Kannemeyeria in the overlying …
Eumetabolodon bathycephalus	251.2	242	Olenekian	Anisian	Li	1983	Shaanxi	Fugu	118.46	15.74	604	CN	Heshanggou			bed		Original formation name spelling >>He-Shang-Gou<< is replaced by the much more common spelling >>Heshanggou<<. (TL)\n"Lower assemblage" of the Heshanggou Formation of the Ordos Basin, the age of which is based entirely upon biostratigraphy (see Nesbitt et al. 2011, Earth Env. Sci. Trans. Roy. Soc. Edinburgh). Vertebrate biostratigraphy (presence of the Anisian taxon Kannemeyeria in the overlying …
Eumetabolodon bathycephalus	247.2	242	Anisian		Li	1983	Nei Mongol	Zhuengeerqi	119.09	16.34	604	CN	Ermaying		Lower	group of beds		The lower Ermaying Formation is of probable early Anisian age (e.g. FrÃ¶bisch 2009: Earth-Science Reviews 95, 119-157). It overlies the Heshanggou Formation of inferred Olenekian to earliest Anisian age, and underlies the upper Ermaying Formation of inferred Anisian age. The presence of the dicynodont Kannemeyeria within the lower Ermaying suggests correlation with Cynognathus Assemblage Zone Sub…
Eumetabolodon dongshengensis	252.17	247.2	Early Triassic		Li	1983	Nei Mongol		117.4	15.81	604	CN	"Shihtienfeng"			formation		Since 1956 when the holotype specimen was found at Dongsheng, the Shih-Tien-Feng Formation has been subdivided into the Er-Ma-Ying, He-Shang-Gou, and Liu-Jia-Gou Formations (Li, 1983). Unfortunately the author does not state from which of the three new subdivisions the fossil actually comes (TL).\nThe originally entered formational name >>Shih-Tien-Feng<< was replaced by the more common spelling …
Eunotosaurus africanus	265.1	259.9	Capitanian		Rubidge et al.	1999	Northern Cape	Kareeberg	-25.6	-52.67	701	ZA		Abrahamskraal	Beaufort		group of beds
Eunotosaurus africanus	265.1	259.9	Capitanian		Seeley	1892	Western Cape	Prince Albert	-28.67	-52.85	701	ZA		Abrahamskraal	Beaufort		member
Eunotosaurus africanus	265.1	259.9	Capitanian		Gow and de Klerk	1997	Eastern Cape	Makana	-26.3	-56.81	701	ZA			Beaufort		bed
Eunotosaurus africanus	265.1	259.9	Capitanian		Cox	1969	Western Cape	Prince Albert	-28.55	-52.95	701	ZA		Abrahamskraal	Beaufort		bed
Eunotosaurus africanus	265.1	259.9	Capitanian		Cox	1969	Western Cape	Beaufort West	-27.74	-53.14	701	ZA		Abrahamskraal	Beaufort		bed
Eunotosaurus africanus	265.1	259.9	Capitanian		Cox	1969	Western Cape	Beaufort West	-27.95	-52.72	701	ZA		Abrahamskraal	Beaufort		member
Euparkeria capensis	247.2	242	Anisian		Ewer	1965	Eastern Cape	Maletswai	-7.31	-50.77	701	ZA	Burgersdorp	Beaufort		group of beds	Cynognathus Assemblage	"Cynognathus assemblage zone" (Ewer, 1965);\r\n"Middle zone of Cynognathus Assemblage Zone (Hancox et al. 1995) correlating with the upper two-thirds of the Burgersdorp Formation (Tarkastad Subgroup; Beaufort Group) according to Keyser & Smith (1979)" (Dilkes, 1998).\r\nThe middle Cynognathus AZ in the Aliwal North District is entirely within the Anisian Stage of the Middle Triassic (Catuneanu et…
Euptychognathus bathyrhynchus	259.9	252.17	Wuchiapingian	Changhsingian	Huene	1942	Ruvuma	Songea	16.37	-44.66	701	TZ	Usili	Songea		formation
Exaeretodon argentinus	237	228	Carnian		Sereno et al.	1993	San Juan		-27.45	-37.31	291	AR	Ischigualasto		Cancha de Bochas	bed	Scaphonyx-Exaeretodon-Herrerasaurus	lower third of formation. Collected from the "Scaphonyx-Exaeretodon-Herrerasaurus\r\nbiozone" of Martinez et al. (2011: Science 331: 206) which reportedly represents "a narrow temporal interval from 231.5 to 229 Ma in the latter half of the Carnian stage".
Exaeretodon argentinus	228	208.5	Norian		Reig	1963	San Juan	Valle FertÃ­l	-23.61	-39.15	291	AR	Ischigualasto			group of beds		middle beds of formation
Exaeretodon major	242	237	Ladinian		Huene	1936	Rio Grande do Sul		-13.32	-35.17	201	BR	Santa Maria	Rosario do Sul		bed	Dinodontosaurus	Santa Maria Sequence 1 of the Santa Maria Supersequence (Rosario do Sul Group), corresponding to the "Dinodontosaurus Assemblage Zone" of the lower Santa Maria Formation (Langer et al. 2007)
Exaeretodon riograndensis	237	208.5	Carnian	Norian	de Oliveira et al.	2007	Rio Grande do Sul	Agudo	-8.46	-38.64	201	BR	Santa Maria	RosÃ¡rio do Sul	Alemoa	group of beds	Hyperodapedon	Santa Maria 2 (upper half of Santa Maria Formation), from the so-called "Rhynchosaur Cenozone" or "Hyperodapedon Assemblage Zone" in a stratigraphic level "with great abundance of the traversodontid Exaeretodon riograndensis." The Hyperodapedon Assemblage Zone is generally considered late Carnian in age, but could extend into the early Norian. \r\n\r\n
Exaeretodon riograndensis	237	208.5	Carnian	Norian	Abdala et al.	2002	Rio Grande do Sul	Candelaria	-19.05	-38.6	201	BR	Santa Maria	RosÃ¡rio do Sul	Alemoa	group of beds		Santa Maria 2 (upper half of Santa Maria Formation), from the so-called "Rhynchosaur Cenozone" or "Hyperodapedon Assemblage Zone". The Hyperodapedon Assemblage Zone is generally considered late Carnian in age, but could extend into the early Norian.
Exaeretodon statisticae	237	208.5	Carnian	Norian	Chatterjee	1982	Andhra Pradesh	Adilabad	45.06	-37.57	501	IN	Lower Maleri	Gondwana		group of beds		The lower Maleri Formation has been correlated on the basis of vertebrate biostratigraphy with the Scaphonyx-Exaeretodon-Herrerasaurus biozone of the Ischigualasto Formation of Argentina and the Hyperodapedon Assemblage Zone of the Santa Maria Formation of Brazil (e.g. Novas et al. 2011. Earth Env. Sci. Trans. Roy. Soc. Edin. 101:333-349). The relevant part of the Ischigualasto Formation has been…
Fasolasuchus tenax	228	208.5	Norian		Bonaparte	1981	La Rioja	Lavalle	-22.73	-39.67	291	AR	Los Colorados	Agua de la PeÃ±a		bed	Coloradian	"upper levels" of the formation; 100 metres below top of formation; formation is considered to be latest Triassic in age
Feeserpeton oklahomensis	290.1	268	Leonard		MacDougall and Reisz	2012	Oklahoma	Comanche	-28.89	0.32	101	US		Garber	Sumner		member
Fleming Fjord Rauisuchid	215.56	212	Alaunian		Jenkins et al.	1994			7.82	44.5	102	GL	Fleming Fjord		Ã˜rsted Dal	group of beds		upper part of member, from the informal Tait Bjerg Beds; middle Norian
FMNH CUP 2089-2090	199.3	190.8	Sinemurian		Irmis	2004	Yunnan		122.22	37.38	611	CN	Lufeng		Zhangjiawa	bed		Tati sites supposedly from a single stratum within the "Dark Red Beds"\r\nThe Lufeng Formation has been divided into lower dark/dull purple beds (= Shawan Member) and upper dark/deep red beds (= Zhangjiawa Member). Luo & Wu (1994: In the Shadow of the Dinosaurs, pp. 251â€“270) argue on the basis of vertebrate biostratigraphy for a probable Sinemurian age for the Zhangjiawa Member and a Hettangian…
FMNH CUP 2338	199.3	190.8	Sinemurian		Irmis and Knoll	2008	Yunnan		122.22	37.38	611	CN	Lufeng		Zhangjiawa	group of beds		Sites reported by Simmons supposedly from a single stratum within the "Dark Red Beds", just below the Ta Ti layer.\r\nThe Lufeng Formation has been divided into lower dark/dull purple beds (= Shawan Member) and upper dark/deep red beds (= Zhangjiawa Member). Luo & Wu (1994: In the Shadow of the Dinosaurs, pp. 251â€“270) argue on the basis of vertebrate biostratigraphy for a probable Sinemurian ag…
Fodonyx spenceri	247.2	242	Anisian		Benton	1990	England	Devon	19.38	27.79	315	UK	Otter Sandstone	Sherwood Sandstone		formation		late Anisian: "The unit is dated as Anisian on the basis of faunal comparisons and matching with palynologically dated units in the English Midlands... This has since been confirmed by magnetostratigraphy (Hounslow and McIntosh 2003), who found that the lower parts of the Otter Sandstone Formation correspond to the early and mid Anisian, and the upper parts, which contain the majority of the macr…
Fodonyx spenceri	247.2	242	Anisian		Benton	1990	England	Devon	19.38	27.8	315	UK	Otter Sandstone	Sherwood Sandstone		formation		late Anisian: "The unit is dated as Anisian on the basis of faunal comparisons and matching with palynologically dated units in the English Midlands... This has since been confirmed by magnetostratigraphy (Hounslow and McIntosh 2003), who found that the lower parts of the Otter Sandstone Formation correspond to the early and mid Anisian, and the upper parts, which contain the majority of the macr…
Fodonyx spenceri	247.2	242	Anisian		Benton	1990	England	Devon	19.39	27.8	315	UK	Otter Sandstone	Sherwood Sandstone		formation		late Anisian: "The unit is dated as Anisian on the basis of faunal comparisons and matching with palynologically dated units in the English Midlands... This has since been confirmed by magnetostratigraphy (Hounslow and McIntosh 2003), who found that the lower parts of the Otter Sandstone Formation correspond to the early and mid Anisian, and the upper parts, which contain the majority of the macr…
Fodonyx spenceri	247.2	242	Anisian		Benton	1990	England	Devon	19.41	27.81	315	UK	Otter Sandstone	Sherwood Sandstone		formation		late Anisian: "The unit is dated as Anisian on the basis of faunal comparisons and matching with palynologically dated units in the English Midlands... This has since been confirmed by magnetostratigraphy (Hounslow and McIntosh 2003), who found that the lower parts of the Otter Sandstone Formation correspond to the early and mid Anisian, and the upper parts, which contain the majority of the macr…
Fodonyx spenceri	247.2	242	Anisian		Benton	1990	England	Devon	19.37	27.76	315	UK	Otter Sandstone	Sherwood Sandstone		formation		lower part of the formation, early-mid Anisian: "The unit is dated as Anisian on the basis of faunal comparisons and matching with palynologically dated units in the English Midlands... This has since been confirmed by magnetostratigraphy (Hounslow and McIntosh 2003), who found that the lower parts of the Otter Sandstone Formation correspond to the early and mid Anisian, and the upper parts, whic…
Fugusuchus hejiapanensis	251.2	242	Olenekian	Anisian	Cheng	1980	Shaanxi		118.15	15.44	604	CN	Heshanggou			bed		"Lower assemblage" of the Heshanggou Formation of the Ordos Basin, the age of which is based entirely upon biostratigraphy (see Nesbitt et al. 2011, Earth Env. Sci. Trans. Roy. Soc. Edinburgh). Vertebrate biostratigraphy (presence of the Anisian taxon Kannemeyeria in the overlying "upper assemblage" of the Heshanggou and presence of the Early Triassic Proterosuchus in the "lower assemblage") as w…
Galechirus scholtzi	265.1	259.9	Capitanian		Broom	1907	Northern Cape	Victoria West (Ubuntu)	-25.59	-53.36	701	ZA	Abrahamskraal	Beaufort		formation	? Tapinocephalus assemblage	"The horizon is uncertain because, like many of Robert Broomâ€™s localities, the type locality, â€˜Victoria West and Districtâ€™ (Kitching, 1977), is not well established [...] " (Reisz & Modesto, 2007 p. 735). The authors argue that the horizon in question is either in the Teekloof Formation (Tapinocephalus Assemblage Zone) or in the Abrahamskraal Formation (Tropidostoma Assemblage Zone). Both F…
Galeops whaitsi	265.1	259.9	Capitanian		Kitching	1977	Western Cape	Beaufort West	-27.57	-53.16	701	ZA		Beaufort		group of beds	Tapinocephalus Assemblage Zone	Radioisotopic data constrains the likely age of the Tapinocephalus Zone to Capitanian (Rubidge et al. 2013).
Galepus joberti	259.9	254.17	Wuchiapingian	Wuchiapingian	Benton et al. (supplementary)	2013						ZA					Cistecephalus Assemblage
Galesauridae indet.	251.2	247.2	Olenekian		Tverdokhlebov et al.	2003	Orenburg	Belyaevka	61.23	39.16	302	RU	Petropavlovka			group of beds		Vetlugian, upper Zone V (Ochev, 1958).\r\n"Petropavlovskaya Svita. Lower Triassic." (Tverdokhlebov et al., 2003). The Petropavlovka "Formation" is uppermost Olenekian according to fig. 2 in Tverdokhlebov et al. (2003).
Galesaurus planiceps	252.17	251.2	Induan		Kitching	1977	Eastern Cape	Graaff-Reinet	-14.24	-50.24	701	ZA	Katberg	Beaufort		bed	Lystrosaurus Assemblage Zone
Galesaurus planiceps	252.17	247.2	Early Triassic		Kitching	1977	Free State	Maluti-A-Phofung	-4.64	-50.81	701	ZA	Normandien	Beaufort	Harrismith	member		"levels corresponding to the Harrismith Member of the Normandien Formation (Rubidge et al. 1995), which record a fauna biostratigraphically known as the Lystrosaurus AZ, Induanâ€“early Olenekian in age." (Abdala 2007)
Galesaurus planiceps	252.17	247.2	Early Triassic		Kitching	1977	Eastern Cape		-10.54	-50.08	701	ZA		Beaufort		group of beds	Lystrosaurus	Low in Lystrosaurus zone (Cruickshank 1972)
Galesaurus planiceps	252.17	247.2	Early Triassic		Kitching	1977	Free State	Maluti-A-Phofung	-4.64	-50.81	701	ZA	Normandien	Beaufort	Harrismith	member		"levels corresponding to the Harrismith Member of the Normandien Formation (Rubidge et al. 1995), which record a fauna biostratigraphically known as the Lystrosaurus AZ, Induanâ€“early Olenekian in age." (Abdala 2007)
Galesaurus planiceps	252.17	247.2	Early Triassic		Kitching	1977	Eastern Cape		-10.54	-50.08	701	ZA		Beaufort		group of beds	Lystrosaurus	Low in Lystrosaurus zone (Cruickshank 1972)
Galesaurus planiceps	252.17	251.2	Induan		Kitching	1977	Eastern Cape	Graaff-Reinet	-14.24	-50.24	701	ZA	Katberg	Beaufort		bed	Lystrosaurus Assemblage Zone
Galesphyrus capensis	259.9	254.17	Wuchiapingian		Carroll	1976	Northern Cape	Calvinia	-21.79	-48.14	701	ZA		Beaufort		bed		base of the Cistecephalus Assemblage Zone
Galesphyrus capensis	259.9	254.17	Wuchiapingian		Carroll	1976	Eastern Cape		-16.75	-52.09	701	ZA		Beaufort		bed		Cistecephalus Assemblage Zone
Gansurhinus qingtoushanensis	272.3	268.8	Roadian		Reisz et al.	2011	Gansu		109.15	26.65	604	CN	Qingtoushan			group of beds		Currently, the Dashankou locality is attributed to the early Roadian based on the occurence of basal members of different therapsid clades and a very basal therapsid as well as forms characteristic for the Middle Permian of Russia (Belebey, Anakamacops) (Liu et al., 2009, APP).\r\nFormerly called the Xidagou Formation, but now referred to as the Qingtoushan Formation - see Liu et al. (2012) for d…
Gansurhinus qingtoushanensis	259.9	252.17	Lopingian		Reisz et al.	2011	Nei Mongol		114.39	14.22	604	CN	Naobaogou			bed
Garjainia madiba	251.3	247.2	Spathian		Gower et al.	2014	Free State		-5.55	-50.04	701	ZA	Burgersdorp	Beaufort		group of beds	Cynognathus Assemblage Zone Subzone A
Garjainia prima	251.2	247.2	Olenekian		Tverdokhlebov et al.	2003	Orenburg	Belyaevka	61.23	39.16	302	RU	Petropavlovka			group of beds		Vetlugian, upper Zone V (Ochev, 1958).\r\n"Petropavlovskaya Svita. Lower Triassic." (Tverdokhlebov et al., 2003). The Petropavlovka "Formation" is uppermost Olenekian according to fig. 2 in Tverdokhlebov et al. (2003).
Garjainia prima	251.2	247.2	Olenekian		Huene	1960	Orenburg	Ilekskii	60.5	39.92	302	RU	Petropavlovka			group of beds		Yarenskian Gorizont; uppermost part of the Olenekian Stage, Yarengian Regional Superstage, Gamian Regional Stage, Petropavlovka Formation
Gecatogomphius kavejevi	272.5	268	Kazanian		Vjushkov and Chudinov	1957	Kirov	Malmyzh	46.14	28.86	302	RU	Belebei			formation		Geological age is taken from Modesto & Rybczynski (2000)
Gecatogomphius kavejevi	272.5	268	Kazanian		Ivakhnenko	1990	Tatarstan	Mamadysh	47.2	28.34	302	RU	Belebei			formation		Geological age is taken from Ivakhnenko (2008) who states "same age" as type locality of Gecatogomphius (see collection (79166)).
Geikia elginensis	254.17	252.17	Changhsingian		Newton	1893	Scotland	Moray	19.65	32.54	313	UK	Cutties Hillock Sandstone			group of beds		This [i.e., the Cutties Hillock Quarry] exposes sections in predominently aeolian units of the Cutties Hillock Sandstone Formation, and is part of the type locality for this formation (sensu Benton and Walker, 1985, p. 215â€“26). Benton and Walker (1985) dated the formation as latest Permian (Tatarian) based on equivalent independently dated faunas in Russia and southern Africa." (Spencer & Lee, …
Geikia locusticeps	254.17	252.17	Changhsingian	Changhsingian	Frobisch	2009						TZ	Usili				Early Platbergian
Gephyrosaurus bridensis	201.3	190.8	Hettangian	Sinemurian	Evans	1980	Wales	Glamorgan	9.22	37.31	315	UK				group of beds		Fossils come from several fissure systems within the Pontalun Quarry. Fissure fills in Late Carboniferous (Dinantian) limestone. Deposits resulting from Liassic transgression over Carboniferous limestones. Kermack, Mussett, and Rigney (1981) note that a Lower Sinemurian age for the Welsh fissures is supported by evidence in David Pacey's (1978) thesis, which is apparently as yet unpublished.
Glacialisaurus hammeri	199.3	182.7	Sinemurian	Pliensbachian	Smith and Pol	2007			51.97	-53.72	802	AA	Hanson			group of beds		collected within 1 m stratigraphically and 5 m laterally, except for "3 bones", including pterosaur (which came from 50 m below). Often described as from high in the Falla Fm. but actually from low in the Hanson.\r\n\r\n"The presence of Dicroidium odontopteroides in the Falla Formation 300 meters below the vertebrate bearing layers of the Hanson Formation, and pollen and spore assemblages from th…
Glanosuchus macrops	265.1	259.9	Capitanian		Kitching	1977	Western Cape	Prince Albert	-28.6	-53.09	701	ZA	Abrahamskraal	Beaufort		group of beds	Tapinocephalus or Pristerognathus Assemblage	"This locality is considered to be low in the Beaufort Group (middle of the 'Tapinocephalus zone,' Upper Permian) [...] " (Reisz & Dilkes, 1992). The middle Tapinocephalus Zone corresponds to the transition of the Tapinocephalus and Pristerognathus Assemblage Zones of Rubidge et al. (1995, South African Committee for Stratigraphy, Biostratigraphic Series No. 1).\r\nBoth Tapinocephalus and Prister…
Glanosuchus macrops	265.1	259.9	Capitanian		Broom	1904	Western Cape	Beaufort West	-28.36	-52.58	701	ZA	Abrahamskraal	Beaufort		bed	? Tapinocephalus Assemblage	Kitching (1977, "Distribution of the Karroo Vertebrate Fauna") assigns Knofloksfontein to the Tapinocephalus Zone which was split into a lower part (Tapinocephalus or Deinocephalian Assemblage Zone) and an upper part (Pristerognathus Assemblage Zone) by later authors. The presence of Glanosuchus and Bradysaurus suggests an assignment to the Tapinocephalus AZ and thus, the Abrahamskraal Fm. (cf. f…
Glaucosaurus megalops	290.1	272.3	Artinskian	Kungurian	Williston	1915	Texas	Baylor	-30.27	-1	101	US	Waggoner Ranch	Wichita		group of beds		"about 100 feet above the Beaverburk" Limestone. Details for Faunal Zone 3 of Romer 1928: "approximately 230 feet in thickness...The total thickness of the Wichita group, as thus defined is, in this region, approximately 780 feet." Clyde Formation is approx. equivalent to Waggoner Ranch Formation (Hetz and Brown 1987).\nthe Waggoner Ranch Formation is equivalent to the Bead Mountain through Luede…
Godavarisaurus lateefi	182.7	170.3	Toarcian	Aalenian	Evans et al.	2001	Andhra Pradesh	Adilabad	44.6	-31.21	501	IN	Kota	Gondwana	Upper	member		"On the basis of fishes, the Kota Formation has long been considered to be of Liassic age (King 1881; Robinson 1970). However, several workers noticed the similarity of Kota fishes with the European Toarcian fishes (Schaeffer and Patterson 1984). Patterson and Owen (1991) suggested that the major marine transgression during the Toarcian might have been instrumental for the invasion of the Europea…
Gojirasaurus quayi	228	208.5	Norian		Carpenter	1997	New Mexico	Quay	-32.29	9.9	101	US	Bull Canyon	Dockum		bed		late Early Norian; initially referred to "Cooper Canyon Formation" and later considered Bull Canyon
Gomphiosauridion baileyae	237	228	Carnian		Sues and Olsen	1993	Virginia	Chesterfield	-8.87	12.64	109	US	Vinita	Newark	Tomahawk Creek	bed		"Based on conchostracans, Kozur & Weems (2007) recently dated much of the succession in the Richmond Basin and correlative units in the adjacent Taylorsville basin as early Carnian (Cordevolian), but earlier Huber et al. (1993) had argued for a late Carnian age of these strata. At the present time this controversy cannot be resolved" (Sues & Hopson 2010)\r\n"Turkey Branch Formation" was previousl…
Gomphodontosuchus brasiliensis	237	208.5	Carnian	Norian	Huene	1936	Rio Grande do Sul		-8.99	-38.72	201	BR	Santa Maria	Rosario do Sul	Alemoa	group of beds	Hyperodapedon	Santa Maria 2 (upper half of Santa Maria Formation), from the so-called "Rhynchosaur Cenozone" or "Hyperodapedon Assemblage Zone". The Hyperodapedon Assemblage Zone has generally considered been late Carnian in age, but could extend into the early Norian. \r\nSpecimens come from approximately 11 metres above the base of the section at Wald Sanga (see Montefeltro et al. 2010: fig. 1)\r\n
Gondwanadon tapani	237	228	Carnian		Datta and Das	1996	Madhya Pradesh	Shadol	49.11	-39.66	501	IN	Tiki	Gondwana		bed		"lower part of the Tiki Formation"\n\nThe Tiki Formation is considered a temporal equivalent of the lower Maleri Formation, and both have been correlated on the basis of vertebrate biostratigraphy with the Scaphonyx-Exaeretodon-Herrerasaurus biozone of the Ischigualasto Formation of Argentina and the Hyperodapedon Assemblage Zone of the Santa Maria Formation of Brazil (e.g. Novas et al. 2011. Ear…
Gongxianosaurus shibeiensis	182.7	174.1	Toarcian		He et al.	1998	Sichuan	Gongxian	126.41	32.38	611	CN	Ziliujing		Dongyuemiao	bed		middle to upper part of member. A Toarcian age for this member is supported on the basis of macroplants (e.g. Meng et al. 2003. Acta Palaeontologica Sinica 42: 525-536)
Gordonia traquairi	254.17	252.17	Changhsingian		Newton	1893	Scotland	Moray	19.65	32.54	313	UK	Cutties Hillock Sandstone			group of beds		This [i.e., the Cutties Hillock Quarry] exposes sections in predominently aeolian units of the Cutties Hillock Sandstone Formation, and is part of the type locality for this formation (sensu Benton and Walker, 1985, p. 215â€“26). Benton and Walker (1985) dated the formation as latest Permian (Tatarian) based on equivalent independently dated faunas in Russia and southern Africa." (Spencer & Lee, …
Gorgetosuchus pekinensis	237	228	Carnian		Heckert et al.	2015			-10.83	10.5	109	USA	Pekin	Newark
Gorgonops capensis	259.9	252.17	Wuchiapingian	Wuchiapingian	Sigogneau	1989	Eastern Cape					ZA		Beaufort			Cistecephalus Assemblage
Gorgonops dixeyi	259.9	254.17	Wuchiapingian	Wuchiapingian	Jacobs et al.	2005						MW	Chiweta		Lower Bone Bed (B1)	group of beds	Correlated with the Cistecephalus Assemblage Zone
Gorgonops eupachygnathus	259.9	254.17	Wuchiapingian	Wuchiapingian	Benton et al. (supplementary)	2013						ZA					Cistecephalus Assemblage
Gorgonops kaiseri	265.1	259.9	Capitanian		Kitching	1977	Western Cape	Beaufort West	-27.57	-53.16	701	ZA		Beaufort		group of beds	Tapinocephalus Assemblage Zone	Radioisotopic data constrains the likely age of the Tapinocephalus Zone to Capitanian (Rubidge et al. 2013).
Gorgonops torvus	259.9	254.17	Wuchiapingian	Wuchiapingian	Benton et al. (supplementary)	2013						ZA					Cistecephalus Assemblage
Gracilisuchus stipanicicorum	237	228	Carnian		Rogers et al.	2001	La Rioja		-35.55	-38.17	201	AR	ChaÃ±ares	Agua de la PeÃ±a		formation		The Chanares Formation is considered primarily Carnian in age, following Horn et al. (2014) and Mariscano et al. (2016)
Gracilisuchus stipanicicorum	237	228	Carnian		Romer	1972	La Rioja		-27.03	-33.79	291	AR	ChaÃ±ares	Agua de la PeÃ±a		bed		The Chanares Formation is considered primarily Carnian in age, following Horn et al. (2014) and Mariscano et al. (2016)
Gryponyx africanus	201.3	190.8	Hettangian	Sinemurian	Broom	1911	Free State	Fouriesburg	16.44	-42.89	701	ZA	Elliot	Stormberg	Upper	member		top of "Red Beds" = Elliot Fm.
Guaibasauridae indet.	228	208.5	Norian		Novas et al.	2011	Andhra Pradesh		45.9	-35.4	501	IN	Upper Maleri	Gondwana		bed		The upper Maleri Formation overlies the lower Maleri and underlies the lower Dharmaram Formation. The underlying lower Maleri Formation has been correlated on the basis of vertebrate biostratigraphy with the Scaphonyx-Exaeretodon-Herrerasaurus biozone of the Ischigualasto Formation of Argentina and the Hyperodapedon Assemblage Zone of the Santa Maria Formation of Brazil (e.g. Novas et al. 2011. E…
Guaibasaurus candelariensis	228	208.5	Norian		Bonaparte et al.	1999	Rio Grande do Sul		-6.18	-38.54	201	BR	Caturrita	Rosario do Sul		bed	Ictidosauria	upper layers of the Santa Maria 2 Sequence of the Santa Maria Supersequence, corresponding lithostratigraphically to the Caturrita Formation. Ictidosauria or Mammaliamorpha Assemblage Zone (= Jachaleria Interval)\r\n\r\nCaturrita was originally considered Carnian-Norian in age; however, recent recalibration of the Triassic timescale suggests a Norian age (e.g. Langer et al. 2010; Brusatte et al. …
Guaibasaurus candelariensis	228	208.5	Norian		Brea et al.	2005	Rio Grande do Sul	Faxinal do Soturno County	-6.74	-38.52	201	BR	Caturrita	Rosario do Sul		group of beds	Ictidosauria	upper layers of the Santa Maria 2 Sequence of the Santa Maria Supersequence, corresponding lithostratigraphically to the Caturrita Formation. Ictidosauria or Mammaliamorpha Assemblage Zone (= Jachaleria Interval)\r\n\r\nCaturrita was originally considered Carnian-Norian in age; however, recent recalibration of the Triassic timescale suggests a Norian age (e.g. Langer et al. 2010; Brusatte et al. …
Gualosuchus reigi	237	228	Carnian		Rogers et al.	2001	La Rioja		-35.55	-38.17	201	AR	ChaÃ±ares	Agua de la PeÃ±a		formation		The Chanares Formation is considered primarily Carnian in age, following Horn et al. (2014) and Mariscano et al. (2016)
Gualosuchus reigi	237	228	Carnian		Romer	1971	La Rioja		-26.99	-33.79	291	AR	ChaÃ±ares	Agua de la PeÃ±a		bed		The Chanares Formation is considered primarily Carnian in age, following Horn et al. (2014) and Mariscano et al. (2016)
Guchengosuchus shiguaiensis	247.2	242	Anisian		Peng	1991	Shaanxi	Fugu	118.67	15.92	604	CN	Ermaying		Lower	bed		The lower Ermaying Formation is of probable early Anisian age (e.g. FrÃ¶bisch 2009: Earth-Science Reviews 95, 119-157). It overlies the Heshanggou Formation of inferred Olenekian to earliest Anisian age, and underlies the upper Ermaying Formation of inferred Anisian age. The presence of the dicynodont Kannemeyeria within the lower Ermaying suggests correlation with Cynognathus Assemblage Zone Sub…
Gyposaurus sinensis	201.3	199.3	Hettangian		Young	1941	Yunnan	Lufeng	120.17	37.81	611	CN	Lufeng		Shawan	group of beds		"Dull Purplish beds of the Lower Lufeng Formation"\r\nThe Lufeng Formation has been divided into lower dark/dull purple beds (= Shawan Member) and upper dark/deep red beds (= Zhangjiawa Member). Luo & Wu (1994: In the Shadow of the Dinosaurs, pp. 251â€“270) argue on the basis of vertebrate biostratigraphy for a Hettangianâ€“Sinemurian age for the Zhangjiawa Member and a Hettangian age for the Sha…
Hadrocodium wui	199.3	190.8	Sinemurian		Luo et al.	2001	Yunnan		122.17	37.35	611	CN	Lufeng		Zhangjiawa	bed		The Lufeng Formation has been divided into lower dark/dull purple beds (= Shawan Member) and upper dark/deep red beds (= Zhangjiawa Member). Luo & Wu (1994: In the Shadow of the Dinosaurs, pp. 251â€“270) argue on the basis of vertebrate biostratigraphy for a probable Sinemurian age for the Zhangjiawa Member and a Hettangian age for the Shawan Member.
Halazhaisuchus qiaoensis	247.2	242	Anisian		Wu	1982	Shaanxi		118.67	15.92	604	CN	Ermaying		Lower	bed		The lower Ermaying Formation is of probable early Anisian age (e.g. FrÃ¶bisch 2009: Earth-Science Reviews 95, 119-157). It overlies the Heshanggou Formation of inferred Olenekian to earliest Anisian age, and underlies the upper Ermaying Formation of inferred Anisian age. The presence of the dicynodont Kannemeyeria within the lower Ermaying suggests correlation with Cynognathus Assemblage Zone Sub…
Haligonia	237	201.3	Late Triassic		Edwards and Evans	2006	Wales	Glamorgan	11.7	29.43	315	UK				bed		Edwards & Evans (2006) argued for a late Carnian age based on biostratigraphy (similarity of procolophonids to those from Wolfville Fm of North America), whereas Whiteside & Marshall (2008) argued for a Rhaetian age based on the presence of Planocephalosaurus. At present, locality is therefore entered as Late Triassic.
Haligonia bolodon	237	228	Carnian		Sues and Baird	1998	Nova Scotia	Hants	2.03	20.41	108	CA	Wolfville	Chatham		bed		"The Wolfville Formation has been dated as late Carnian based on the presence of the temnospondyl amphibian "Metoposaurus" bakeri, which elsewhere occurs in the well-dated Dockum Group of Texas"
Haptodus baylei	301.2	298.9	Kuzel		Schroeder	1905	Lower Silesia	Kodzko (Glatz, Kladsko)	24.77	7.37	305	PL	Ludwikowice	Rotliegend		group of beds		Dathe (1900, cited in Schroeder, 1905) gives the stratigraphic horizon as "unterste Stufe der Unteren Kuseler Schichten, nÃ¤mlich die der rotbraunen Sandsteine und Konglomerate mit PorphyrgerÃ¶llen" ["lowermost Lower Kusel Beds, namely the reddish brown sandstones and conglomerates with porphyry pebbles"] and says that it represents the "Ã¤lteste und tiefste Rotliegend Stufe" ["oldest and lowermo…
Haptodus baylei	298.9	295	Autunian		Reisz	1986	Bourgogne	SaÃ´ne-et-Loire	18.15	1.96	305	FR
Haramiyavia clemmenseni	208.5	201.3	Rhaetian		Jenkins et al.	1997	East Greenland		3.77	48.1	102	GL	Fleming Fjord	Scoresby Land	Ã˜rsted Dal	bed		Tat Bjerg Beds of the Ã˜rsted Dal Member; appear to be Rhaetian in age according to Clemmensen et al. (1998: PPP 140: 135).
Haramiyidae indet. 1	228	201.3	Norian	Rhaetian	Sigogneau-Russell	1983	Lorraine	Meuthe-et-Moselle	18.62	29.91	305	FR	Gres Ã Avicula contorta			bed		Lower Rhaetian? Perhaps equivalent to Knollenmergel (Cuny & Ramboer 1991)
Haramiyidae indet. 2	199.3	182.7	Sinemurian	Pliensbachian	Jenkins et al.	1983	Arizona	Coconino	-39.65	15	101	US	Kayenta	Glen Canyon		bed		Palynoflorulle, Scelidosaurus scutes, and magnetostratigraphy suggests Kayenta may be Sinemurian and/or Pliensbachian (Curtis and Padian 1999). Oligokyphus collected from the middle third of the Kayenta sequence (Sues 1985).
Hayden Quarry tranystropheid	228	208.5	Norian		Pritchard et al.	2015	New Mexico	Rio Arriba	-34.65	11.27	101	US	From Hayden Quarry beds 2-4, see entry for Tawa also.
Hazhenia concava	251.2	242	Olenekian	Anisian	Sun and Hou	1981	Shaanxi	Fugu	118.32	15.75	604	CN	Heshanggou			group of beds		"Lower assemblage" of the Heshanggou Formation of the Ordos Basin, the age of which is based entirely upon biostratigraphy (see Nesbitt et al. 2011). Vertebrate biostratigraphy (presence of the Anisian taxon Kannemeyeria in the overlying "upper assemblage" of the Heshanggou and presence of the Early Triassic Proterosuchus in the "lower assemblage") as well as plant and microspore data suggests an…
Heleosaurus scholtzi	265.1	259.9	Capitanian		Reisz and Modesto	2007	Northern Cape	Victoria West (Ubuntu)	-25.59	-53.36	701	ZA	Abrahamskraal	Beaufort		formation	? Tapinocephalus assemblage	"The horizon is uncertain because, like many of Robert Broomâ€™s localities, the type locality, â€˜Victoria West and Districtâ€™ (Kitching, 1977), is not well established [...] " (Reisz & Modesto, 2007 p. 735). The authors argue that the horizon in question is either in the Teekloof Formation (Tapinocephalus Assemblage Zone) or in the Abrahamskraal Formation (Tropidostoma Assemblage Zone). Both F…
Heleosaurus scholtzi	265.1	259.9	Capitanian		Botha-Brink and Modesto	2007	Northern Cape	Karoo Hoogland	-27.7	-52.15	701	ZA	Abrahamskraal	Beaufort		group of beds	Tapinocephalus Assemblage Zone	"Upper Levels of the Abrahamskraal Formation, Beaufort Group, Karoo Supergroup. The strata on Beukesplaas are assigned to the Tapinocephalus Assemblage Zone, which is Middle Permian in age." (Modesto et al., 2009). Radioisotopic data constrains the likely age of the Tapinocephalus Zone to Capitanian (Rubidge et al. 2013). \r\n\r\n"Strata exposed at this locality include the uppermost Abrahamskraa…
Hemiprotosuchus leali	228	208.5	Norian		Bonaparte	1971	San Juan		-22.86	-39.69	291	AR	Los Colorados	Agua de la PeÃ±a		group of beds	Coloradian	"upper levels" of the formation; formation is considered to be latest Triassic in age
Henosferus molus	182.7	168.3	Toarcian	Bajocian	Rougier et al.	2007	Chubut		-16.15	-43.49	291	AR	CaÃ±adÃ³n Asfalto			bed		Usually given as Callovian, new work indicates that the CaÃ±adÃ³n Asfalto Formation is considerably older, with dates ranging from the late Toarcian to the earliest Bathonian (Salani 2007; Cabaleri et al. 2010; Cuneo & Bowring 2010). Since the Queso Rallado locality does not represent the highest part of the formation, a Bathonian age can be exluded.
Heptasuchus clarki	237	228	Carnian		Dawley et al.	1979	Wyoming	Natrona	-30.75	22.2	101	US	Popo Agie	Chugwater		bed		Located in the Lower Carbonate unit of the Popo Agie Formation, approximatelz 10 m above its base.
Herpetoskylax hopsoni	259.9	252.17	Wuchiapingian	Wuchiapingian	Sidor & Rubidge	2006						ZA
Herrerasaurus ischigualastensis	237	228	Carnian		Sereno and Novas	1994	San Juan		-26.82	-36.32	291	AR	Ischigalasto			bed
Herrerasaurus ischigualastensis	237	228	Carnian		Sereno et al.	1993	San Juan		-27.45	-37.31	291	AR	Ischigualasto		Cancha de Bochas	bed	Scaphonyx-Exaeretodon-Herrerasaurus	lower third of formation. Collected from the "Scaphonyx-Exaeretodon-Herrerasaurus\r\nbiozone" of Martinez et al. (2011: Science 331: 206) which reportedly represents "a narrow temporal interval from 231.5 to 229 Ma in the latter half of the Carnian stage".
Herrerasaurus ischigualastensis	237	228	Carnian		Reig	1963	San Juan	Valle FertÃ­l	-27.31	-35.42	291	AR	Ischigualasto			bed		lower beds of formation
Herrerasaurus ischigualastensis	237	208.5	Carnian	Norian	Reig	1963	San Juan	Valle FertÃ­l	-25.33	-38.43	291	AR	Ischigualasto			bed		lower beds of formation
Herrerasaurus ischigualastensis	237	201.3	Late Triassic		Reig	1963	San Juan	Valle FertÃ­l	-23.98	-39.04	291	AR				bed
Herrerasaurus ischigualastensis	228	208.5	Norian		Reig	1963	San Juan	Valle FertÃ­l	-23.61	-39.15	291	AR	Ischigualasto			group of beds		middle beds of formation
Herrerasaurus ischigualastensis	228	208.5	Norian		Reig	1963	San Juan	Valle FertÃ­l	-23.61	-39.15	291	AR	Ischigualasto			bed		middle beds of formation
Herrerasaurus ischigualastensis	228	208.5	Norian		Novas	1986	San Juan	Valle FÃ©rtil	-22.54	-39.88	291	AR	Ischigualasto			bed		lower section of the formation, near the middle third
Hesperosuchus agilis	228	208.5	Norian		Long and Murry	1995	Arizona	Apache	-37.62	10.53	101	US	Chinle		Petrified Forest	bed		"Upper Petrified Forest Formation"; now known as the Petrified Forest Member (Woody 2003) or the Painted Desert Member of the Petrified Forest Formation (Heckert & Lucas 2002). \r\n5-8 m above Painted Desert Sandstone 1.
Hesperosuchus agilis	228	208.5	Norian		Heckert et al.	2005	Arizona	Apache	-37.49	10.14	101	US	Chinle		Blue Mesa	bed		Blue Mesa Member, approximately 10-20 metres above the contact with the underlying Mesa Redondo Member
Hesperosuchus agilis	228	208.5	Norian		Jacobs and Murry	1980	Arizona	Apache	-37.44	9.88	101	US	Chinle		Petrified Forest	bed		3 m above upper level in the Placerias Quarry; also placed in the Petrified Forest Mb of the Chinle Fm. Also referred to the Bluewater Creek Formation
Hesperosuchus agilis	228	208.5	Norian		Colbert	1952	Arizona	Coconino	-38.64	11.57	101	US	Chinle		Blue Mesa	bed		"About 160 feet above the Moenkopi Formation"
Hesperosuchus agilis	228	208.5	Norian		Heckert et al.	2005	Arizona	Apache	-37.44	9.88	101	US	Chinle		Mesa Redondo	group of beds		One of two nearly adjacent quarries (the second is the Downs Quarry, 30 metres from the Placerias Quarry). Early workers placed the Placerias Quarry low in the Blue Mesa Member, while Lucas et al. (1997) assigned it to the Mesa Redondo (= Bluewater Creek) Member. Parker (2005) noted that the lithology of the beds and the local presence of the Shinarump Member (the basal member of the Chinle Forma…
Hesperosuchus unamed species	208.5	201.3	Rhaetian		Nesbitt	2011	New Mexico	Rio Arriba	-35.96	10.83	101	US	Chinle		Siltstone	group of beds		Apachean LVF. Has been placed variously previously in the "upper Petrified Forest Member", in the "siltstone member" of the Chinle Formation, the Owl Rock Member and the Rock Point Member.
Heterodontosaurus tucki	201.3	190.8	Hettangian	Sinemurian	Butler et al.	2008	Free State	Herschel	14.62	-44.45	701	ZA	Elliot	Stormberg	Upper	group of beds
Heterodontosaurus tucki	201.3	190.8	Hettangian	Sinemurian	Porro et al.	2011	Eastern Cape	Barkly East	15.1	-44.84	701	ZA		Stormberg		bed		Stratigraphic horizon unknown, but presumably upper Elliot or Clarens
Heterodontosaurus tucki	199.3	190.8	Sinemurian		Crompton and Charig	1962	Eastern Cape	Herschel	14.68	-44.12	701	ZA	Clarens	Stormberg		bed		"transitional beds of the Cave Sandstone, below the basal"; originally considered "probably of Upper Keuper age"
Hipposaurus boonstrai	268.8	259.9	Wordian	Capitanian	Sigogneau-Russell	1989					701	ZA
Hipposaurus brinki	265.1	259.9	Capitanian		Sigogneau-Russell	1989	Western Cape	Prince Albert	-28.55	-52.95	701	ZA	Abrahamskraal	Beaufort		group of beds	Tapinocephalus Assemblage	" [...] Middle Permian Tapinocephalus Zone of the Beaufort Series of South Africa." (Cox, 1969). Kitching (1977, "Distribution of the Karroo Vertebrate Fauna", p. 41), however, assigns this locality to the lower Tapinocephalus zone, which corresponds to the Tapinocephalus Assemblage Zone of Rubidge et al. (1995, South African Committee for Stratigraphy, Biostratigraphic Series No. 1).\r\nThe Tapi…
Hofmeyria atavus	268.8	252.17	Capitanian	Wuchiapingian	Benton et al. (supplementary)	2013						ZA		Beaufort			Pristerognathus-Cistecephalus Assemblages
Honania complicidentata	259.9	254.17	Wuchiapingian		Li et al.	2014	Henan		111.14	9.11	604	CN	Shangshihezi			group of beds		Shangshihezi Formation; also referred to as the upper portion of Upper Shihhotse Formation. Correlated to the Cistecephalus Assemblage Zone of South Africa, which is Wuchiapingian in age\r\n
Hovasaurus boulei	259.9	252.17	Lopingian		Piveteau	1926	Tulear		22.51	-42.93	702	MG	Lower Sakamena	Sakamena		member		"Recent work by Goubin (1965) on spores and pollen from numerous localities in Madagascar divides the Lower Sakamena into three zones, all of which are indicated as Upper Permian. The terrestrial vertebrates occur in the uppermost of the three zones recognized by Goubin, and so at the very top of the Permian." (Carroll, 1981 p. 318)
Howesia browni	247.2	242	Anisian		Dilkes	1995	Eastern Cape	Maletswai	-7.31	-50.76	701	ZA	Burgersdorp	Beaufort		member	Cynognathus Assemblage Zone Subzone B	Cynognathus Assemblage Zone Subzone B of early Anisian age
Huasteconodon wiblei	190.8	182.7	Pliensbachian		Montellano et al.	2008	Tamaulipas		-29.31	7.62	101	MX	La Boca			member		lower part of the La Boca Formation; originally dated as Middle Jurassic, but U-Pb isotopic data from zircon in a volcaniclastic rock from the lowest part of the formation yields an age of 189 plus/minus 0.2 Ma. The fossil-bearing sedimentary rocks are above this unit and conformable with it (see Montellano et al. 2008).
Hyperodapedon gordoni	247.2	237	Anisian	Ladinian	Walker	1969	England	Worcestershire	19.26	29.86	315	UK						"ol-an" (i.e. Lower to Middle Triassic, p. 295), BUT "Keuper" (p. 295) and "Thus, plant-bearing deposits of the English Midlands correspond to the Gres a Voltzia of Middle Triassic age" (p. 35) [Middle Triassic = Anisian + Ladinian]
Hyperodapedon gordoni	237	208.5	Carnian	Norian	Benton	1983	Scotland	Moray	10.71	34.8	313	UK	Lossiemouth Sandstone			group of beds		Specimens were found at the base of the Lossiemouth Sandstone, near to the transition between the fluviatile Burghead Sandstone Formation and the aeolian Lossiemouth Sandstone Formation. \r\n\r\nAge of the Lossiemouth Sandstone Formation is based upon vertebrate biostratigraphy, with comparisons made to the faunal assemblages from the lower part of the Maleri Formation (India), the upper part of …
Hyperodapedon gordoni	237	208.5	Carnian	Norian	Benton and Spencer	1995	Scotland	Moray	10.72	34.76	313	UK	Lossiemouth Sandstone			group of beds		Age of the Lossiemouth Sandstone Formation is based upon vertebrate biostratigraphy, with comparisons made to the faunal assemblages from the lower part of the Maleri Formation (India), the upper part of the Santa Maria Formation (Brazil) and the Ischigualasto Formation (Argentina). This is suggestive of a late Carnian to early Norian age (Benton & Walker 2011).
Hyperodapedon gordoni	237	208.5	Carnian	Norian	Benton and Spencer	1995	Scotland	Moray	10.71	34.76	313	UK	Lossiemouth Sandstone			bed		Age of the Lossiemouth Sandstone Formation is based upon vertebrate biostratigraphy, with comparisons made to the faunal assemblages from the lower part of the Maleri Formation (India), the upper part of the Santa Maria Formation (Brazil) and the Ischigualasto Formation (Argentina). This is suggestive of a late Carnian to early Norian age (Benton & Walker 2011). \r\n
Hyperodapedon gordoni	237	208.5	Carnian	Norian	Boulenger	1903	Scotland	Moray	10.71	34.8	313	UK	Lossiemouth Sandstone			group of beds		Specimens were found at the base of the Lossiemouth Sandstone, near to the transition between the fluviatile Burghead Sandstone Formation and the aeolian Lossiemouth Sandstone Formation. \r\n\r\nAge of the Lossiemouth Sandstone Formation is based upon vertebrate biostratigraphy, with comparisons made to the faunal assemblages from the lower part of the Maleri Formation (India), the upper part of …
Hyperodapedon huenei	237	208.5	Carnian	Norian	Langer and Schultz	2000	Rio Grande do Sul		-9.39	-38.69	201	BR	Santa Maria	Rosario do Sul	Alemoa	group of beds	Hyperodapedon	Santa Maria 2 (upper half of Santa Maria Formation), from the so-called "Rhynchosaur Cenozone" or "Hyperodapedon Assemblage Zone". The Hyperodapedon Assemblage Zone has generally considered been late Carnian in age, but could extend into the early Norian.
Hyperodapedon huxleyi	237	208.5	Carnian	Norian	Lydekker	1885	Andhra Pradesh	Adilabad	45.07	-37.48	501	IN	Lower Maleri	Gondwana		group of beds		The lower Maleri Formation has been correlated on the basis of vertebrate biostratigraphy with the Scaphonyx-Exaeretodon-Herrerasaurus biozone of the Ischigualasto Formation of Argentina and the Hyperodapedon Assemblage Zone of the Santa Maria Formation of Brazil (e.g. Novas et al. 2011. Earth Env. Sci. Trans. Roy. Soc. Edin. 101:333-349). The relevant part of the Ischigualasto Formation has been…
Hyperodapedon huxleyi	237	208.5	Carnian	Norian	Huene	1940	Andhra Pradesh	Adilabad	45.07	-37.48	501	IN	Lower Maleri	Gondwana		group of beds		The lower Maleri Formation has been correlated on the basis of vertebrate biostratigraphy with the Scaphonyx-Exaeretodon-Herrerasaurus biozone of the Ischigualasto Formation of Argentina and the Hyperodapedon Assemblage Zone of the Santa Maria Formation of Brazil (e.g. Novas et al. 2011. Earth Env. Sci. Trans. Roy. Soc. Edin. 101:333-349). The relevant part of the Ischigualasto Formation has been…
Hyperodapedon huxleyi	237	208.5	Carnian	Norian	Chatterjee	1974	Andhra Pradesh	Adilabad	45.06	-37.57	501	IN	Lower Maleri	Gondwana		group of beds		The lower Maleri Formation has been correlated on the basis of vertebrate biostratigraphy with the Scaphonyx-Exaeretodon-Herrerasaurus biozone of the Ischigualasto Formation of Argentina and the Hyperodapedon Assemblage Zone of the Santa Maria Formation of Brazil (e.g. Novas et al. 2011. Earth Env. Sci. Trans. Roy. Soc. Edin. 101:333-349). The relevant part of the Ischigualasto Formation has been…
Hyperodapedon huxleyi	237	208.5	Carnian	Norian	Chatterjee	1974	Andhra Pradesh	Adilabad	45.07	-37.48	501	IN	Lower Maleri	Gondwana		group of beds		The lower Maleri Formation has been correlated on the basis of vertebrate biostratigraphy with the Scaphonyx-Exaeretodon-Herrerasaurus biozone of the Ischigualasto Formation of Argentina and the Hyperodapedon Assemblage Zone of the Santa Maria Formation of Brazil (e.g. Novas et al. 2011. Earth Env. Sci. Trans. Roy. Soc. Edin. 101:333-349). The relevant part of the Ischigualasto Formation has been…
Hyperodapedon huxleyi	237	228	Carnian		Lydekker	1885	Madhya Pradesh	Shadol	49.11	-39.66	501	IN	Tiki	Gondwana		group of beds		The Tiki Formation is considered a temporal equivalent of the lower Maleri Formation, and both have been correlated on the basis of vertebrate biostratigraphy with the Scaphonyx-Exaeretodon-Herrerasaurus biozone of the Ischigualasto Formation of Argentina and the Hyperodapedon Assemblage Zone of the Santa Maria Formation of Brazil (e.g. Novas et al. 2011. Earth Env. Sci. Trans. Roy. Soc. Edin. 10…
Hyperodapedon mariensis	237	208.5	Carnian	Norian	Langer et al.	2007	Rio Grande do Sul	Santa Maria	-9	-38.72	201	BR	Santa Maria	Rosario do Sul	Alemoa	group of beds	Hyperodapedon	Locality is from the Santa Maria Sequence 2, Santa Maria Supersequence of the Rosario do Sul Group, corresponding to the Alemoa Member of the Santa Maria Formation, or so-called "Hyperodapedon Acme Zone" of late Carnian-early Norian age.
Hyperodapedon mariensis	237	208.5	Carnian	Norian	Langer and Schultz	2000	Rio Grande do Sul		-9.39	-38.69	201	BR	Santa Maria	Rosario do Sul	Alemoa	group of beds	Hyperodapedon	Santa Maria 2 (upper half of Santa Maria Formation), from the so-called "Rhynchosaur Cenozone" or "Hyperodapedon Assemblage Zone". The Hyperodapedon Assemblage Zone has generally considered been late Carnian in age, but could extend into the early Norian.
Hyperodapedon sanjuanensis	237	208.5	Carnian	Norian	Langer et al.	2007	Rio Grande do Sul		-9.39	-38.69	201	BR	Santa Maria	Rosario do Sul	Alemoa		Hyperodapedon	Santa Maria 2 (upper half of Santa Maria Formation), from the so-called "Rhynchosaur Cenozone" or "Hyperodapedon Assemblage Zone". The Hyperodapedon Assemblage Zone has generally considered been late Carnian in age, but could extend into the early Norian.
Hyperodapedon sanjuanensis	237	208.5	Carnian	Norian	Langer et al.	2007	Rio Grande do Sul		-8.98	-38.71	201	BR	Santa Maria	Rosario do Sul	Alemoa	group of beds	Hyperodapedon	Santa Maria 2 (upper half of Santa Maria Formation), from the so-called "Rhynchosaur Cenozone" or "Hyperodapedon Assemblage Zone". The Hyperodapedon Assemblage Zone has generally considered been late Carnian in age, but could extend into the early Norian.\r\n"stratified layers"
Hyperodapedon sanjuanensis	228	208.5	Norian		Montefeltro et al.	2010	Rio Grande do Sul		-6.04	-38.52	201	BR	Caturrita	Rosario do Sul		group of beds		Locality is from the upper part of the highstand system tract of the Santa Maria Sequence 2, Santa Maria Supersequence of the Rosario do Sul Group, representing the lower part of the Caturrita Formation of Norian age (see Langer et al. 2007; Montefeltro et al. 2010). Fossils are from a stratigraphically lower level than Teyumbaita sulcognathus from the same locality
Hyperodapedon sp. GSI	237	208.5	Carnian	Norian	Mukherjee and Ray	2015	Andhra Pradesh	Karimnagar	44.23	-40.39	501	IN	Maleri			bed
Hyperodapedon stockleyi	237	208.5	Carnian	Norian	Boonstra	1953	Ruvuma		28.8	-39.73	701	TZ						Specimens collected from unnamed strata of uncertain age. Referral of the rhynchosaurs to Hyperodapedon suggests a Carnian to early Norian age for the locality given the stratigraphic distribution of Hyperodapedon elsewhere
Hyperodapedon tikiensis	237	228	Carnian		Mukherjee and Ray	2015	Madhya Pradesh	Shahdol	50.73	-38.26	501	IN	Tiki			bed		The bonebed is about a meter thick
Hypselorhachis mirabilis	247.2	242	Anisian		Butler et al.	2009	Ruvuma		20.49	-40.44	701	TZ	Manda Beds		Lifua		Cynognathus subzone C	"Manda Beds are correlated with Subzone C of the Cynognathus Assemblage Zone of the Beaufort Group, South Africa, which has been dated as latest Anisian in age"\r\n
Hypsognathus	237	228	Carnian		Olsen and Baird	1986	Nova Scotia	Kings	1.41	20.27	108	CA	Wolfville	Chatham		bed		Approx. 8.7 m below the contact with the overlying Blomidon Formation; late Carnian
Hypsognathus fenneri	228	208.5	Norian		Sues et al.	2000	Nova Scotia	Kings County	-1.75	19.49	108	CA	Blomidon	Chatham	Red Head	bed		"The Blomidon Formation forms part of the Fundy Group in the Fundy basin of the Newark Supergroup and ranges in age from the Norian to the Hettangian. NSM 998GF45.1 was found in the basal portion of the Blomidon Formation, in the upper part of the Red Head Member, about 15 m below the base of the overlying undivided remainder of the formation. Based on stratigraphic correlation with the Newark ba…
Hypsognathus fenneri	228	201.3	Norian	Rhaetian	Sues et al.	2000	New Jersey	Passaic	-9.13	14.53	101	US	Passaic	Chatham		bed		"Upper Triassic 'Brunswick' (now upper Passaic) Formation. [...] Upper portion of Passaic Formation, Newark basin (Newark Supergroup) [...] Age: Late Triassic (late Norianâ€“Rhaetian)" (Sues et al. 2000).\r\nOriginally enterd group name >>Newark<< is replaced by >>Chatham<< since all Upper Triassic formations of the Newark Supergroup are assigned to the Chatham Group, according to Weems & Olsen (…
Hypsognathus fenneri	228	201.3	Norian	Rhaetian	Colbert	1946	New Jersey	Passaic	-9.1	14.5	101	US	Passaic	Chatham		group of beds		"upper" part of the formation; late Norian-Rhaetian (Sues et al. 2000); Newark Supergroup\r\nOriginally enterd group name >>Newark<< is replaced by >>Chatham<< since all Upper Triassic formations of the Newark Supergroup are assigned to the Chatham Group, according to Weems & Olsen (1997, GSA Bulletin 109(2)) (TL).
Hypsognathus fenneri	228	201.3	Norian	Rhaetian	Baird	1986	New Jersey	Passaic	-9.1	14.49	101	US	Passaic	Chatham		group of beds		"upper" part of the formation; late Norian-Rhaetian (Sues et al. 2000); Newark Supergroup\r\nOriginally enterd group name >>Newark<< is replaced by >>Chatham<< since all Upper Triassic formations of the Newark Supergroup are assigned to the Chatham Group, according to Weems & Olsen (1997, GSA Bulletin 109(2)) (TL).
Hypsognathus fenneri	208.5	201.3	Rhaetian		Sues et al.	2000	Connecticut	New Haven	-9.49	17.72	101	US	New Haven	Chatham		bed		"The original provenance of the block containing YPM 55831 is unknown, but heavy-mineral analysis (Griggs, 1973) and the coarseness of the sandstone matrix indicate its derivation from the upper part of the New Haven Formation (formerly New Haven Arkose). This formation in the Hartford basin of the Newark Supergroup ranges in age from the Norian to the Hettangian. Its upper portion can be correla…
Hypuronector limnaios	228	208.5	Norian		Colbert and Olsen	2001	New Jersey	Hudson	-8.55	14.34	101	US	Lockatong	Chatham	Ewing Creek	formation		The base of the section appears to be 38-46 m above the contact with the Palisade sill.\r\n"the Lockatong Formation is composed entirely of repetitive sedimentary cycles caused by the rise and fall of lakes controlled by climate changes...".
Hypuronector limnaios	228	208.5	Norian		Colbert and Olsen	2001	New Jersey	Hudson	-8.54	14.3	101	US	Lockatong	Chatham	Nursey	group of beds		"the Lockatong Formation is composed entirely of repetitive sedimentary cycles caused by the rise and fall of lakes controlled by climate changes...". The Weehawken quarry is in cycles w-5 and W-6 of the Nursery Member of the Lockatong. Reported as upper Carnian/late Tuvalian. "Conewagian" LVF
Ianthasaurus hardestiorum	305.9	303.4	Missourian		Reisz and Berman	1986	Kansas	Anderson	-27.44	-2.3	101	US	Stanton	Lansing	Rock Lake Shale	group of beds		"Rock Lake Member, Stanton Formation, Lansing Group, Missourian Series, Upper Pennsylvanian" (Reisz & Berman, 1996)\r\nall vertebrate remains seem to come exclusively from the basal part of the Rock Lake Shale (see Reisz et al., 1982)
Ianthodon schultzei	305.9	303.4	Missourian		Kissel and Reisz	2004	Kansas	Anderson	-27.44	-2.3	101	US	Stanton	Lansing	Rock Lake Shale	group of beds		"Rock Lake Member, Stanton Formation, Lansing Group, Missourian Series, Upper Pennsylvanian" (Reisz & Berman, 1996)\r\nall vertebrate remains seem to come exclusively from the basal part of the Rock Lake Shale (see Reisz et al., 1982)
Icarosaurus siefkeri	228	208.5	Norian		Colbert	1966	New Jersey	Hudson	-8.55	14.34	101	US	Lockatong	Chatham	Ewing Creek	formation		The base of the section appears to be 38-46 m above the contact with the Palisade sill.\r\n"the Lockatong Formation is composed entirely of repetitive sedimentary cycles caused by the rise and fall of lakes controlled by climate changes...".
Ichibengops munyamadziensis	259.9	252.17	Wuchiapingian	Wuchiapingian	Huttenlocker et al.	2015						ZM	Madumabsia Mudstone		Upper Beds	beds	Correlated with the Cistecephalus Assemblage zone by Frobisch (2009); Angielczyke et al. (2014)
Ictidochampsa platyceps	254.17	252.17	Changhsingian		Kitching	1977	Eastern Cape	Camdeboo	-15.15	-50.63	701	ZA	Balfour	Beaufort		formation	Dicynodon Assemblage	It is said that the fossils come from the "Daptocephalus zone" (Gow, 1972) which is equivalent to the Dicynodon Assemblage Zone. Geographic and stratigraphic data suggest that the locality is in the Balfour Formation of the Beaufort Group (see Catuneanu et al., 2005, J. Afr. Earth Sci., 43, figs. 24, 25). The Dicynodon AZ is Early and Middle Changhsingian according to Catuneanu et al. (2005).\r\n…
Ictidorhinus martinsi	259.9	252.17	Wuchiapingian	Changhsingian	Boonstra	1952	Eastern Cape	Graaff-Reinet	-29.3	-62.7	701	ZA
Ictidosaurus angusticeps	268.8	265.1	Wordian		Abdala et al.	2008	Western Cape	Prince Albert	-33.94	-55.74	701	ZA	Abrahamskraal	Beaufort		bed	Eodicynodon Assemblage	"The outcrops on Modderdrift are assigned to the Eodicynodon AZ, which is part of the Abrahamskraal Formation, Beaufort Group, Karoo Supergroup; Middle Permian. [...] Considering the geologic time scale proposed by the International Commission of Stratigraphy (Gradstein and Ogg 2004), we follow Catuneanu et al. (2005) and Rubidge (2005) who assign a Wordian age to this assemblage zone." (Abdala e…
Ictidostoma hemburyi	268.8	252.17	Capitanian	Wuchiapingian	Benton et al. (supplementary)	2013						ZA		Beaufort			Prosterognathus-Cistecephalus Assemblages (range in both based on synthesis of Benton et al. [2013] and Huttenlocker et al. [2011])
Ictidosuchoides longiceps	268.8	251.2	Capitanian	Indian	Abdala et al.	2008						ZA					Pristerognathus-Lystrosaurus Assemblages
Ictidosuchoides longiceps	259.9	254.17	Wuchiapingian		Sidor and Smith	2007	Western Cape	Beaufort West	-21.42	-50.07	701	ZA	Teekloof	Beaufort	Hoedemaker	group of beds	Tropidostoma Assemblage (also the Cistecephalus Assemblage Zone [Brink, 1961; Benton et al., 2013])	"[...] middle of the Tropidostoma AZ [...] middle of the locally named Hoedemaker Member of the Teekloof Formation (Smith and Keyser, 1995), which we estimate to be late Middle Permian in age" (Sidor & Smith, 2007)\r\nIn Botha et al. (2007) the Hoedemaker Member is said to be entirely Wuchiapingian in age. According to Catuneanu et al. (2005, J. Afr. Earth Sci., 43) the Hoedemaker is Late Capitan…
Ictidosuchops intermedius	259.9	254.17	Wuchiapingian		Kitching	1977	Western Cape	Central Karoo	-19.46	-51.64	701	ZA	Teekloof	Beaufort		bed	Cistecephalus Assemblage Zone	Direct maximum date for the Dicynodon Aseemblage Zone from Rubidge et al., 2013
Ictidosuchops intermedius	259.9	252.17	Wuchiapingian	Changhsingian	Abdala et al.	2008						ZA					Tropidostoma-Dicynodon Assemblages
Ictidosuchops intermedius	254.17	252.17	Changhsingian		Kitching	1977	Eastern Cape	Camdeboo	-15.15	-50.63	701	ZA	Balfour	Beaufort		formation	Dicynodon Assemblage	It is said that the fossils come from the "Daptocephalus zone" (Gow, 1972) which is equivalent to the Dicynodon Assemblage Zone. Geographic and stratigraphic data suggest that the locality is in the Balfour Formation of the Beaufort Group (see Catuneanu et al., 2005, J. Afr. Earth Sci., 43, figs. 24, 25). The Dicynodon AZ is Early and Middle Changhsingian according to Catuneanu et al. (2005).\r\n…
Ictidosuchops rubidgei	254.17	252.17	Changhsingian		Kitching	1977	Eastern Cape	Cacadu	-15.23	-50.82	701	ZA		Beaufort		formation	Dicynodon
Ictidosuchus baurioides	259.9	252.17	Wuchiapingian	Wuchiapingian	Brink	1961	Eastern Cape	Graaff-Reinet				ZA		Beaufort			Cistecephalus Assemblage
Ictidosuchus primaevus	259.9	252.17	Wuchiapingian	Wuchiapingian	Huttenlocker et al.	2011						ZA		Beaufort			Tropidstoma Assemblage
Idelesaurus tataricus	265.1	254.17	Capitanian	Wuchiapingian	Kurkin	2008	Tatarstan	Tetyushi	51.93	34.33	302	RU				group of beds	IV	"Upper Permian, Upper Tatarian Substage, Severodvinian Horizon" (Kurkin, 2008).\r\nIlinskoe Subassemblage of the Sokolki Assemblage is regarded as Late Severodvinian to Early Vyatkian in Golubev (2005, New Mexico Mus. Nat. Hist. Sci. Bull. 30). \r\n\r\nEorasaurus olsoni comes from the upper substage of the Severodvinian regional stage (Sennikov 1997, 2011). Recent magnetostratigraphic evidence su…
Ignavusaurus rachelis	201.3	199.3	Hettangian		Knoll	2010	Quacha's Nek		16.26	-45.75	701	LS	Elliot	Stormberg	Upper	bed
Ignotosaurus fragilis	237	228	Carnian		MartÃ­nez et al.	2013	San Juan		-26.41	-36.29	291	AR	Ischigualasto		Cancha de Bochas	bed	Scaphonyx-Exaeretodon-Herrerasaurus	ca. 95 m above base of formation, lower part of member, lower part of Scaphonyx-Exaeretodon-Herrerasaurus biozone; late Carnian
Indian Dilophosaur	199.3	190.8	Sinemurian		Kutty et al.	2007	Andhra Pradesh	Adilabad	47.18	-25.77	501	IN	Upper Dharmaram	Gondwana		bed
Indobaatar zofiae	182.7	170.3	Toarcian	Aalenian	Parmar et al.	2013	Andhra Pradesh	Adilabad	44.6	-31.21	501	IN	Kota	Gondwana	Upper	member		"On the basis of fishes, the Kota Formation has long been considered to be of Liassic age (King 1881; Robinson 1970). However, several workers noticed the similarity of Kota fishes with the European Toarcian fishes (Schaeffer and Patterson 1984). Patterson and Owen (1991) suggested that the major marine transgression during the Toarcian might have been instrumental for the invasion of the Europea…
Indotherium pranhitai	199.3	182.7	Sinemurian	Pliensbachian	Datta and Das	2001	Andhra Pradesh		47.09	-25.49	501	IN	Kota	Upper Gondwana	Upper			"On the basis of fishes, the Kota Formation has long been considered to be of Liassic age (King 1881; Robinson 1970). However, several workers noticed the similarity of Kota fishes with the European Toarcian fishes (Schaeffer and Patterson 1984). Patterson and Owen (1991) suggested that the major marine transgression during the Toarcian might have been instrumental for the invasion of the Europea…
Indotherium pranhitai	182.7	170.3	Toarcian	Aalenian	Yadagiri	1984	Andhra Pradesh	Adilabad	44.6	-31.21	501	IN	Kota	Gondwana	Upper	member		"On the basis of fishes, the Kota Formation has long been considered to be of Liassic age (King 1881; Robinson 1970). However, several workers noticed the similarity of Kota fishes with the European Toarcian fishes (Schaeffer and Patterson 1984). Patterson and Owen (1991) suggested that the major marine transgression during the Toarcian might have been instrumental for the invasion of the Europea…
Inostrancevia alexandri	265	252.3	Late Severodvinian	Early Vyatkian	Efremov	1940	Tatarstan	Tetyushi	52.2	34.99	302	RU				group of beds	IV	Chronostratigraphy originally entered as >>Zechstein<<. Klyutchevoy Ravine [Klyutchevoy Ovrag] is lower Vyatkian according to Ivakhnenko (2008). Ilinskoe Subassemblage of the Sokolki Assemblage is regarded as Late Severodvinian to Early Vyatkian in Golubev (2005, New Mexico Mus. Nat. Hist. Sci. Bull. 30).\nFormation name >>Sarmin series<< is removed for it never was a lithostratigraphic term and …
Insulophon morachovskayae	251.2	247.2	Olenekian		Novikov and Orlov	1992	Arkhangelsk	Nenetsia	43.07	53.06	302	RU	Charkabozh			group of beds		Lower Triassic, Charkabozhskaya Svita, usually correlated with the Induan or Lower Olenekian (Novikov & Orlov, 1992).\r\n? Sludkinian Gorizont, Lower Olenekian substage, Lower Triassic (Ivakhnenko, 2008).
Interpresosaurus blomi	254.17	252.17	Changhsingian	Changhsingian	Frobisch	2009						RU					Late Platbergian
Irajatherium hernandezi	228	208.5	Norian		Martinelli et al.	2005	Rio Grande do Sul		-6.17	-38.56	201	BR	Caturrita	Rosario do Sul		bed	Ictidosauria	Locality is from the upper part of the highstand system tract of the Santa Maria Sequence 2, Santa Maria Supersequence of the Rosario do Sul Group, representing the Caturrita Formation of Norian age (see Langer et al. 2007). Ictidosauria or Mammaliamorpha Assemblage Zone (= Jachaleria Interval)
Irajatherium hernandezi	228	208.5	Norian		Oliveira et al.	2011	Rio Grande do Sul	Faxinal do Soturno County	-6.74	-38.52	201	BR	Caturrita	Rosario do Sul		group of beds	Ictidosauria	upper layers of the Santa Maria 2 Sequence of the Santa Maria Supersequence, corresponding lithostratigraphically to the Caturrita Formation. Ictidosauria or Mammaliamorpha Assemblage Zone (= Jachaleria Interval)\r\n\r\nCaturrita was originally considered Carnian-Norian in age; however, recent recalibration of the Triassic timescale suggests a Norian age (e.g. Langer et al. 2010; Brusatte et al. …
Isalorhynchus genovefae	242	228	Ladinian	Carnian	Langer et al.	2000	Toliara	Ihosy	30.15	-35.76	702	MG	basal Isalo II or Makay	Isalo				Unit is known as either the Makay Formation or "Isalo II". This formation is of uncertain age and is generally considered Ladinian or Carnian; Langer et al. support a Carnian age based upon palynology and their interpretation of the phylogenetic position of the rhynchosaur material.
Isalorhynchus genovefae	242	228	Ladinian	Carnian	Buffetaut	1983	Toliara		30.45	-35.75	702	MG	basal Isalo II or Makay	Isalo		group of beds		Unit is known as either the Makay Formation or "Isalo II". This formation is of uncertain age and is generally considered Ladinian or Carnian; Langer et al. (2000) supported a Carnian age based upon palynology and their interpretation of the phylogenetic position of the rhynchosaur material.
Isalorhynchus genovefae	242	228	Ladinian	Carnian	Flynn et al.	1999	Toliara		29.17	-36.09	702	MG	basal Isalo II or Makay	Isalo		member		Unit is known as either the Makay Formation or "Isalo II"; basal part of unit. This formation is of uncertain age and is generally considered late Ladinian or early Carnian; Langer et al. (2000) support a Carnian age based upon palynology and their interpretation of the phylogenetic position of the rhynchosaur material.
Isanosaurus attavipachi	228	201.3	Norian	Rhaetian	Buffetaut et al.	2000	Chaiyaphum		111.87	20.32	615	TH	Nam Phong			bed		Nam Phong Formation has been dated as late Norianâ€“Rhaetian on the basis of palynomorphs (Racey et al. 1996. Journal of Petroleum Geology 19: 5â€“40), although new data based on subsurface observations and palynology suggests that the formation should be split into lower and upper parts, and that the upper part may be Jurassic in age, and possibly even Late Jurassic (Racey & Goodall 2009. Geol. …
Ischigualastia jenseni	237	228	Carnian		Cox	1962	San Juan		-26.52	-36.18	291	AR	Ischigualasto		Cancha de Bochas	group of beds	Scaphonyx-Exaeretodon-Herrerasaurus	~100 m above the base of the formation according to Cox (1965). This would place the locality within the "Scaphonyx-Exaeretodon-Herrerasaurus biozone" of Martinez et al. (2011: Science 331: 206) which reportedly represents "a narrow temporal interval from 231.5 to 229 Ma in the latter half of the Carnian stage". \r\n5 specimens from "about" the same horizon (Cox 1965).
Jachaleria candelariensis	228	208.5	Norian		Langer et al.	2007	Rio Grande do Sul		-6.17	-38.55	201	BR	Caturrita	Rosario do Sul		group of beds	Riograndia	Locality is from the upper part of the highstand system tract of the Santa Maria Sequence 2, Santa Maria Supersequence of the Rosario do Sul Group, representing the lower part of the Caturrita Formation of Norian age (see Langer et al. 2007). Riograndia, Ictidosauria or Mammaliamorpha Assemblage Zone (= Jachaleria Interval)\r\n\r\nCaturrita was originally considered Carnian-Norian in age; however…
Jachaleria colorata	228	208.5	Norian		Arcucci et al.	2004	San Juan		-22.88	-39.67	291	AR	Los Colorados	Agua de la PeÃ±a		bed	Coloradian	"basal part" of the formation; formation is considered to be latest Triassic in age
Jachaleria platygnathus	237	228	Carnian		Rogers et al.	2001	La Rioja		-35.55	-38.17	201	AR	ChaÃ±ares	Agua de la PeÃ±a		formation		The Chanares Formation is considered primarily Carnian in age, following Horn et al. (2014) and Mariscano et al. (2016)
Jachaleria platygnathus	237	228	Carnian		Cox	1968	La Rioja		-27.02	-33.79	291	AR	ChaÃ±ares	Agua de la PeÃ±a		bed		The Chanares Formation is considered primarily Carnian in age, following Horn et al. (2014) and Mariscano et al. (2016)
Jaklapallisaurus asymmetrica	228	201.3	Norian	Rhaetian	Novas et al.	2011	Andhra Pradesh		46.36	-34.16	501	IN	Lower Dharmaram	Gondwana		group of beds		The lower Dharmaram Formation overlies the upper Maleri Formation of Norian age and contains typical Triassic pseudosuchians (aetosaurs, phytosaurs) but lacks rhynchosaurs and therapsids. As a result, the Dharmaram is inferred to be of late Norian to Rhaetian age.
Jaklapallisaurus asymmetrica	228	208.5	Norian		Novas et al.	2011	Andhra Pradesh		45.95	-35.41	501	IN	Upper Maleri	Gondwana		bed		The upper Maleri Formation overlies the lower Maleri and underlies the lower Dharmaram Formation. The underlying lower Maleri Formation has been correlated on the basis of vertebrate biostratigraphy with the Scaphonyx-Exaeretodon-Herrerasaurus biozone of the Ischigualasto Formation of Argentina and the Hyperodapedon Assemblage Zone of the Santa Maria Formation of Brazil (e.g. Novas et al. 2011. E…
Jaxtasuchus salomoni	242	235	Longobardian		Schoch and Sues	2014	Baden-WÃ¼rttemberg	SchwÃ¤bisch Hall	27.89	28.77	305	DE	Erfurt	Lower Keuper	Upper Lettenkeuper	bed		Collected from the "Untere Graue Mergel" of the Upper Lettenkeuper, now formally the Erfurt Formation of the Lower Keuper (see Deutsche Stratigraphische Kommission 2005: Cour. Forsch.-Inst. Senckenberg 253:1-296). This locality is Longobardian (late Ladinian) in age. \r\n\r\nLocality consists of "a 1.5-m thick sequence of dark grey mudstones wedged \r\nin between two hard carbonate layers, each 0…
Jaxtasuchus salomoni	242	235	Longobardian		Schoch and Sues	2014	Baden-WÃ¼rttemberg	SchwÃ¤bisch Hall	27.9	28.77	305	DE	Erfurt	Lower Keuper	Upper Lettenkeuper	group of beds		Collected from the "Untere Graue Mergel" of the Upper Lettenkeuper, now formally the Erfurt Formation of the Lower Keuper (see Deutsche Stratigraphische Kommission 2005: Cour. Forsch.-Inst. Senckenberg 253:1-296). This locality is Longobardian (late Ladinian) in age.
Jaxtasuchus salomoni	242	235	Longobardian		Schoch and Sues	2014	Baden-WÃ¼rttemberg	Hohenlohekreis	27.71	28.87	305	DE	Erfurt	Lower Keuper	Upper Lettenkeuper	group of beds		Collected from the "Untere Graue Mergel" of the Upper Lettenkeuper, now formally the Erfurt Formation of the Lower Keuper (see Deutsche Stratigraphische Kommission 2005: Cour. Forsch.-Inst. Senckenberg 253:1-296). This locality is Longobardian (late Ladinian) in age. Fossils collected from a 30 cm thick unit. Schoch (1999: fig. 5) provides a stratigraphic section through the Kupferzell section.
Jaxtasuchus salomoni	242	235	Longobardian		Schoch and Sues	2014	Baden-WÃ¼rttemberg		27.56	28.57	305	DE	Erfurt	Lower Keuper		group of beds
Jesairosaurus lehmani	251.3	242	Spathian	Anisian	Jalil	1997	Illizi		19.29	4.68	715	DZ	Lower ZarzaÃ¯tine	ZarzaÃ¯tine	Lower Sandstone	group of beds		Assemblage is from the base of the Lower Sandstone of the Lower ZarzaÃ¯tine. Dating of the occurrences is based upon vertebrate biostratigraphy, particularly comparisons to the Moenkopi Formation of Arizona
Jimusaria sinkianensis	254.17	252.17	Changhsingian	Changhsingian	Frobisch	2009						CN	Guodiken				Late Platbergian LVF
Jimusaria sinkianensis	254.17	252.17	Changhsingian	Changhsingian	Frobisch	2009						CN	Wontonggou				Middle Platbergian LVF
Jingshanosaurus xinwaensis	201.3	199.3	Hettangian		Zhang and Yang	1994	Yunnan	Lufeng	120.18	37.77	611	CN	Lufeng		Shawan	bed		lower part of dark purple mudstone\r\n\r\nThe Lufeng Formation has been divided into lower dark/dull purple beds (= Shawan Member) and upper dark/deep red beds (= Zhangjiawa Member). Luo & Wu (1994: In the Shadow of the Dinosaurs, pp. 251â€“270) argue on the basis of vertebrate biostratigraphy for a Hettangianâ€“Sinemurian age for the Zhangjiawa Member and a Hettangian age for the Shawan Member.
Jonkeria truculenta	265.1	259.9	Capitanian	Capitanian	Benton et al. (supplementary)	2013						ZA					Tapinocephalus Assemblage
Kadimakara australiensis	252.17	251.2	Induan		Bartholomai	1979	Queensland		124.8	-69.82	801	AU	Arcadia	Rewan		member		Warren et al. (2006) argued that the Arcadia Formation is likely earliest Triassic in age based upon SHRIMP, U/Pb and microflora evidence that the conformably underlying Sagittarius Sandstone of the Rewan Group is largely Permian in age. \r\n\r\n"Lower beds of the upper part of the Rewan Formation of the Mimosa Group [...] Howie (1972) has fully discussed the geological provenance and the reasons…
Kalisuchus rewanensis	252.17	251.2	Induan		Thulborn	1979	Queensland		124.8	-69.82	801	AU	Arcadia	Rewan		member		Warren et al. (2006) argued that the Arcadia Formation is likely earliest Triassic in age based upon SHRIMP, U/Pb and microflora evidence that the conformably underlying Sagittarius Sandstone of the Rewan Group is largely Permian in age. \r\n\r\n"Lower beds of the upper part of the Rewan Formation of the Mimosa Group [...] Howie (1972) has fully discussed the geological provenance and the reasons…
Kannemeyeria lophorhinus	247.2	242	Anisian		FrÃ¶bisch	2009			17.9	-39.65	701	ZM	Lower N'tawere, Ntawere				Cynognathus subzone B	The lower N'tawere Formation is reported to be equivalent in age with subzone B of the Cynognathus AZ by FrÃ¶bisch (2009: Earth-Science Reviews 95: 119-157), and was referred by him to the Nonesian LVF, lower Anisian
Kannemeyeria simocephalus	251.2	247.2	Olenekian	Anisian	Frobisch	2009						TZ	Kingori sanstone				Nonesian LVF
Kannemeyeria simocephalus	247.2	242	Anisian		Kitching	1977	Eastern Cape		-8.08	-51.77	701	ZA	Burgersdorp	Beaufort		member	Cynognathus subzone B	Original description did not provide details of the stratigraphic horizon; however, recent work has demonstrated that Cynognathus is the diagnostic fossil of the Cynognathus Assemblage Zone (Olenekian-Anisian), which is divided into three subzones (e.g. Abdala et al. 2005. JVP 25). Bolotridon is known only from subzone B (Abdala & Ribeiro 2010: PPP 286: 202), as are Cynognathus crateronotus and D…
Kannemeyeria simocephalus	247.2	242	Anisian		Kitching	1977	Eastern Cape		-8.08	-51.77	701	ZA	Burgersdorp	Beaufort		member	Cynognathus subzone B	Only stratigraphic information provided was "middle Cynognathus zone". The Cynognathus zone spans the Olenekian-Anisian, but its middle part (subzone B) is early Anisian in age
Kannemeyeria simocephalus	247.2	242	Anisian		Kitching	1977	Eastern Cape		-8.08	-51.77	701	ZA	Burgersdorp	Beaufort		member	Cynognathus subzone B	Only stratigraphic information provided was "middle Cynognathus zone". The Cynognathus zone spans the Olenekian-Anisian, but its middle part (subzone B) is early Anisian in age.
Kannemeyeria simocephalus	247.2	242	Anisian		Kitching	1977	Eastern Cape	Ukhahlamba	-8.09	-50.52	701	ZA	Burgersdorp	Beaufort			Cynognathus assemblage, subzone B	"Subzone B of the Cynognathus Assemblage Zone, Beaufort Group, Middle Triassic (Anisian)." (Modesto & Damiani, 2003). This biostratigraphic assignment corresponds to the Burgersdorp Formation (see Catuneanu et al., 2005, J. African Earth Sci. 43).
Kannemeyeria simocephalus	247.2	242	Anisian		Keyser	1973			-6.35	-37.5	701	NA	Omingonde	Karoo		group of beds	Cynognathus subzone B	Referred to as the "Lower Etjo Beds" by Keyser (1973) but now called the Omingonde Formation. "Based on the co-occurrence of Kannemeyeria and Erythrosuchus in subzone B of the Cynognathus Assemblage Zone, the Omingonde Formation may be broadly assigned an Anisian age." (Damiani et al. 2007. Palaeontology 50: 1531-1546)\r\n\r\nAbdala & Smith (2009) suggest the possibility of two different faunas i…
Kapes amaenus	251.3	247.2	Yarengian		Spencer and Storrs	2002	Komi	Ust-Vymskii	49.48	47.11	302	RU	Yarenskian	Gamskaya		group of beds		"Upper Yarenskian Gorizont" of late Olenekian age (Gower & Sennikov 2000)
Kapes bentoni	247.2	242	Anisian		Spencer and Storrs	2002	England	Devon	19.41	27.81	315	UK	Otter Sandstone	Sherwood Sandstone		formation		"The unit is dated as Anisian on the basis of faunal comparisons and matching with palynologically dated units in the English Midlands... This has since been confirmed by magnetostratigraphy (Hounslow and McIntosh 2003), who found that the lower parts of the Otter Sandstone Formation correspond to the early and mid Anisian, and the upper parts, which contain the majority of the macrofossils corre…
Kapes bentoni	247.2	242	Anisian		Spencer and Storrs	2002	England	Devon	19.39	27.81	315	UK	Otter Sandstone	Sherwood Sandstone		formation		late Anisian: "The unit is dated as Anisian on the basis of faunal comparisons and matching with palynologically dated units in the English Midlands... This has since been confirmed by magnetostratigraphy (Hounslow and McIntosh 2003), who found that the lower parts of the Otter Sandstone Formation correspond to the early and mid Anisian, and the upper parts, which contain the majority of the macr…
Kapes komiensis	251.3	247.2	Yarengian		Ivakhnenko	1975	Komi	Ust-Vymskii	49.48	47.11	302	RU	Yarenskian	Gamskaya		group of beds		"Upper Yarenskian Gorizont" of late Olenekian age (Gower & Sennikov 2000)
Kapes majmesculae	251.2	247.2	Olenekian		Novikov and Sues	2004	Orenburg		60.71	40.33	302	RU	Petropavlovka		Yarensk	member		"Petropavlovskaya Svita, upper part of the Yarenskian Gorizont (Parotosuchus fauna; Early Triassic: 0lenekian)" (Novikov & Sues, 2004)
Kapes majmesculae	251.2	247.2	Olenekian		Novikov	1991	Orenburg		60.71	40.33	302	RU	Petropavlovka		Yarensk	member		"Petropavlovskaya Svita, upper part of the Yarenskian Gorizont (Parotosuchus fauna; Early Triassic: 0lenekian)" (Novikov & Sues, 2004)
Kapes majmesculae	251.2	247.2	Olenekian		Tverdokhlebov et al.	2003	Orenburg		60.71	40.33	302	RU	Petropavlovka		Yarensk	member		"Petropavlovskaya Svita, upper part of the Yarenskian Gorizont (Parotosuchus fauna; Early Triassic: 0lenekian)" (Novikov & Sues, 2004)
Kapes majmesculae	247.2	242	Anisian		Tverdokhlebov et al.	2003	Orenburg	Sol'-Iletsk	60.36	41	302	RU	Donguz			group of beds		The Donguz Svita/Gorizont is the "characteristic" tetrapod assemblage for the Perovkan Land Vertebrate Faunachron of Lucas, considered to be of Anisian age (see Lucas 2010). By contrast, FrÃ¶bisch (2009) suggested that the lower part of the Donguz Svita/Gorizont is referable to the Nonesian LVF, is of early Anisian age, and can be correlated which subzone B of the Cynognathus AZ of South Africa, …
Karenites ornamentatus	268.8	259.9	Capitanian	Capitanian	Benton et al. (supplementary)	2013	Kirov					RU
Katumbia parringtoni	254.17	252.17	Changhsingian	Changhsingian	Frobisch	2009						TZ	Usili				Early Platbergian
Kawingasaurus fossilis	254.17	252.17	Changhsingian	Changhsingian	Frobisch	2009						TZ	Usili				Early Platbergian
Kayenta heterodontosaurid	199.3	182.7	Sinemurian	Pliensbachian	Sues et al.	1994	Arizona	Coconino	-39.65	15	101	US	Kayenta	Glen Canyon		bed		Palynoflorulle, Scelidosaurus scutes, and magnetostratigraphy suggests Kayenta may be Sinemurian and/or Pliensbachian (Curtis and Padian 1999). Oligokyphus collected from the middle third of the Kayenta sequence (Sues 1985).
Kayentasuchus walkeri	199.3	182.7	Sinemurian	Pliensbachian	Clark and Sues	2002	Arizona	Coconino	-39.64	14.97	101	US	Kayenta	Glen Canyon	Silty Facies	group of beds
Kayentatherium wellesi	199.3	182.7	Sinemurian	Pliensbachian	Lewis	1986	Arizona	Navajo	-38.75	16.02	101	US	Kayenta			group of beds		Outcrop is in the upper part of the Kayenta Formation, 2.5 to 3 m below the base of the overlying Navajo Sandstone. Here the Kayenta is about 44.5 m thick
Kayentatherium wellesi	199.3	182.7	Sinemurian	Pliensbachian	Kermack	1982	Arizona	Apache	-38.4	15.54	101	US	Kayenta	Glen Canyon		group of beds		"The fossils were found approximately 10 m above the base of the formation, which is approximately 30 m thidk in this area (S. P. Welles field notes, August 12, 1968)" (Clark and Fastovsky 1986).
Kayentatherium wellesi	199.3	182.7	Sinemurian	Pliensbachian	Clark and Fastovsky	1986	Arizona	Coconino	-39.73	15.14	101	US	Kayenta	Glen Canyon	Silty facies	bed
Kayentatherium wellesi	199.3	182.7	Sinemurian	Pliensbachian	Clark and Fastovsky	1986	Arizona	Coconino	-39.61	14.91	101	US	Kayenta	Glen Canyon		bed
Keratocephalus moloch	268.8	259.9	Capitanian	Capitanian	Benton et al. (supplementary)	2013						ZA					Tapinocephalus Assemblage
Keyseria benjamini	259.9	252.17	Wuchiapingian	Changhsingian	Kitching	1977	Western Cape	Murraysburg	-18.59	-51.14	701	ZA					Dicynodon Assemblage Zone	Direct maximum date for Dicynodon Assemblage Zone from Rubidge et al., 2013
Kinelia broomi	268	252.3	Urzhumian	Vyatkian	Bulanov	2002	Orenburg	Asekeevo	55.55	34.15	302	RU	Kutulukskaya			formation		Opinions on stratigraphic position of the locality are contradictory: Tverdokhlebov et al. (2005) say that the Vozdvizhenka locality is Vyatkian (Upper Tatarian) in age, whereas Bulanov (2002) says that is is Lower Tatarian ("nizhnetatarskii pod'yarus"), and Ivakhnenko (2008) says that it is Urzhumian (Upper Middle Permian). There is no doubt that all three references refer to the same locality. …
Kitchinganomodon crassus	259.9	254.17	Wuchiapingian	Wuchiapingian	Frobisch	2009						ZA					Cistecephalus Assemblage
Kitchingnathus untabeni	251.2	247.2	Olenekian		Cisneros	2008	Eastern Cape	Amatole	-10.94	-51.93	701	ZA	Katberg	Beaufort			Lystrosaurus Assemblage, Procolophon subzone	"middle-upper Katberg Formation, Beaufort Group, Karoo Supergroup, uppermost\r\nLystrosaurus AZ (Kitching, 1977), late Early Triassic (Olenekian). [...] Kitchingnathus untabeni was most likely collected in the middle or upper horizons of the Katberg Formation, a stratigraphic assessment that is consistent with the presence of the index genus Procolophon at the locality. The occurrence of Procolop…
Koilamasuchus gonzalezdiazi	242	228	Ladinian	Carnian	Ezcurra et al.	2010	Mendoza		-36.84	-43.17	201	AR	Quebrada de Los Fosiles	Puesto Viejo		bed		The Quebrada de Los Fosiles Formation has been dated as Early Triassic on the basis of biostratigraphy. However, Ottone et al. (2014) provided a SHRIMP U-Pb age for an ignimbrite at the top of the Quebrada de los Fosiles Formation. This date of 235.8 Â± 2.0 Ma suggests a Ladinian-Carnian age for the Quebrada de Los Fosiles Formation, in contrast to the biostratigraphic age estimates provided by p…
Kombuisia antarctica	252.17	247.2	Early Triassic		FrÃ¶bisch et al.	2010			20.22	-72.48	802	AA	Fremouw	Beacon		bed	Lystrosaurus	"Rocks at Shenk Peak represent the best-exposed section of the lower and middle members of the Fremouw Formation. Although the exact level of AMNH 9562 in this section is unknown, it was most likely recovered in the Early Triassic (Induan) lower member of the Fremouw Formation, as only indeterminate pieces of bone have been recovered from the middle member (Collinson et al. 2006)."
Kombuisia antarctica	252.17	247.2	Early Triassic		FrÃ¶bisch et al.	2010			23.46	-72.04	802	AA	Fremouw	Beacon		group of beds		According to Collinson et al. (2006, GSA Bull. 118(5/6) fig. 6) Lystrosaurus, Prolacerta and Thrinaxodon come from the lower part of the lower Fremouw Fm., about 13 m above formational base.
Kombuisia frerensis	247.2	242	Anisian		FrÃ¶bisch	2007	Eastern Cape		-8.08	-51.77	701	ZA	Burgersdorp	Beaufort		member	Cynognathus subzone B	Original description did not provide details of the stratigraphic horizon; however, recent work has demonstrated that Cynognathus is the diagnostic fossil of the Cynognathus Assemblage Zone (Olenekian-Anisian), which is divided into three subzones (e.g. Abdala et al. 2005. JVP 25). Bolotridon is known only from subzone B (Abdala & Ribeiro 2010: PPP 286: 202), as are Cynognathus crateronotus and D…
Kotasaurus yamanpalliensis	199.3	182.7	Sinemurian	Pliensbachian	Yadagiri	1988	Andhra Pradesh		47.05	-25.43	501	IN	Kota	Gondwana	Lower	bed		ETE dating method: time_unit, ETE age comment: . radiometric intage_max, radiometric intage_min\r\n\r\n"On the basis of fishes, the Kota Formation has long been considered to be of Liassic age (King 1881; Robinson 1970). However, several workers noticed the similarity of Kota fishes with the European Toarcian fishes (Schaeffer and Patterson 1984). Patterson and Owen (1991) suggested that the majo…
Kuehneosauridae indet.	208.5	201.3	Rhaetian		Kirby	1993	Arizona	Coconino	-39.83	10.46	101	US	Chinle		Owl Rock	bed
Kuehneosaurus latus	208.5	201.3	Rhaetian		Robinson	1962	England	Somerset	9.08	34.01	315	UK				bed		Whiteside & Marshall (2008) argue for a Rhaetian age for this locality
Kuehneosuchus latissimus	208.5	201.3	Rhaetian		Robinson	1962	England	Somerset	8.91	33.99	315	UK				bed		Whiteside & Marshall (2008) argued for a Rhaetian age for the Batscombe quarry based on the similarity of Kuehneosuchus to Kuehneosaurus from the Emborough quarry, which they date as Rhaetian in age.
Kuehneotherium praecursoris	201.3	190.8	Hettangian	Sinemurian	Kermack et al.	1968	Wales	Glamorgan	9.22	37.31	315	UK				group of beds		Fossils come from several fissure systems within the Pontalun Quarry. Fissure fills in Late Carboniferous (Dinantian) limestone. Deposits resulting from Liassic transgression over Carboniferous limestones. Kermack, Mussett, and Rigney (1981) note that a Lower Sinemurian age for the Welsh fissures is supported by evidence in David Pacey's (1978) thesis, which is apparently as yet unpublished.
Kuehneotherium praecursoris	201.3	190.8	Hettangian	Sinemurian	Saila	2005	South Wales	Glamorgan	9.22	37.3	315	UK				bed		Fissure fills in Late Carboniferous (Dinantian) limestone. Deposits resulting from Liassic transgression over Carboniferous limestones. Kermack, Mussett, and Rigney (1981) note that a Lower Sinemurian age for the Welsh fissures is supported by evidence in David Pacey's unpublished thesis (1978).
Kuehneotherium sp.	208.5	201.3	Rhaetian		Jenkins et al.	1994			3.92	48.09	102	GL	Fleming Fjord		Ã˜rsted Dal	group of beds		informally called the Tait Bjerg Beds
Kunmingosaurus wudingensis	201.3	190.8	Hettangian	Sinemurian	Zhao	1985	Yunnan	Wuding	122.09	37.86	611	CN	Lufeng			bed		"Lower Lufeng Series"\r\nThe Lufeng Formation has been divided into lower dark/dull purple beds (= Shawan Member) and upper dark/deep red beds (= Zhangjiawa Member). Luo & Wu (1994: In the Shadow of the Dinosaurs, pp. 251â€“270) argue on the basis of vertebrate biostratigraphy for a Hettangianâ€“Sinemurian age for the Zhangjiawa Member and a Hettangian age for the Shawan Member. It is not clear w…
Kwazulusaurus shakai	259.9	252.17	Wuchiapingian	Changhsingian	Maisch	2002	KwaZulu-Natal	Polela				ZA		Beaufort			Dicynodon Assemblage
Kyrgyzsaurus bukhanchenkoi	242	228	Ladinian	Carnian	Alifanov and Kurochkin	2011	Batken		77.39	39.51	402	KG	Madygen		Upper Grey-coloured	group of beds		Upper Grey-coloured Member (T4), about 50 m below the top of the unit, dated as Ladinian or Carnian on the basis of macrofloral records (see Unwin et al. 2000)
Lagerpeton chanarensis	242	228	Ladinian	Carnian	Romer	1972	La Rioja		-27.03	-33.78	291	AR	ChaÃ±ares	Agua de la PeÃ±a		bed		The Chanares Formation is considered primarily Carnian in age, following Horn et al. (2014) and Mariscano et al. (2016)
Lagerpeton chanarensis	242	228	Ladinian	Carnian	Rogers et al.	2001	La Rioja		-35.55	-38.17	201	AR	ChaÃ±ares	Agua de la PeÃ±a		formation		The Chanares Formation is considered primarily Carnian in age, following Horn et al. (2014) and Mariscano et al. (2016)
Lagerpeton chanarensis	242	228	Ladinian	Carnian	Romer	1971	La Rioja		-26.99	-33.8	291	AR	ChaÃ±ares	Agua de la PeÃ±a		bed		The Chanares Formation is considered primarily Carnian in age, following Horn et al. (2014) and Mariscano et al. (2016)
Lagerpeton chanarensis	242	228	Ladinian	Carnian	Arcucci	1986	La Rioja		-27.04	-33.74	291	AR	ChaÃ±ares	Agua de la PeÃ±a		bed		The Chanares Formation is considered primarily Carnian in age, following Horn et al. (2014) and Mariscano et al. (2016)
Lagerpetonidae indet.	237	228	Carnian		MartÃ­nez et al.	2013	San Juan		-26.39	-36.31	291	AR	Ischigualasto		La PeÃ±a	bed	Scaphonyx-Exaeretodon-Herrerasaurus	40 m above base of formation; approx same level as ash dated at 228.3 Ma; upper part of member, lower portion of Panphagia type, lower portion of Scaphonyx-Exaeretodon-Herrerasaurus biozone; late Carnian
Lamplughsaura dharmaramensis	199.3	190.8	Sinemurian		Kutty et al.	2007	Andhra Pradesh	Adilabad	47.18	-25.77	501	IN	Upper Dharmaram	Gondwana		bed
Langbergia modisei	251.3	247.2	Spathian		Abdala et al.	2006	Free State	Paul Roux	-5.09	-49.96	701	ZA	Burgersdorp	Beaufort		group of beds	Cynognathus Assemblage Zone Subzone A	Lower horizons of the Burgersdorp Formation; Cynognathus Assemblage Zone Subzone A; late Olenekian age
Langbergia modisei	251.3	247.2	Spathian		Abdala et al.	2006	Free State	Rouxville	-8.77	-50.62	701	ZA	Burgersdorp	Beaufort		group of beds	Cynognathus Assemblage Zone Subzone A	Lower horizons of the Burgersdorp Formation; Cynognathus subzone A; late Olenekian age
Langbergia modisei	251.2	247.2	Olenekian		Abdala et al.	2006	Free State	Paul Roux	-5.14	-50	701	ZA	Burgersdorp	Beaufort			Cynognathus subzone A	Lower horizons of the Burgersdorp Formation; Cynognathus subzone A; late Olenekian age
Langbergia modisei	251.2	247.2	Olenekian		Abdala et al.	2006	Free State	Paul Roux	-5.24	-50.03	701	ZA	Burgersdorp	Beaufort		bed	Cynognathus subzone A	Lower horizons of the Burgersdorp Formation; Cynognathus subzone A; late Olenekian age
Langbergia modisei	251.2	247.2	Olenekian		Abdala et al.	2006	Free State	Kestell	-4.6	-50.55	701	ZA	Burgersdorp	Beaufort		bed	Cynognathus subzone A	Lower horizons of the Burgersdorp Formation; Cynognathus subzone A; late Olenekian age
Langbergia modisei	251.2	247.2	Olenekian		Abdala et al.	2006	Free State	Bethlehem	-4.81	-50.2	701	ZA	Burgersdorp	Beaufort		bed	Cynognathus subzone A	Lower horizons of the Burgersdorp Formation; Cynognathus subzone A; late Olenekian age
Langbergia modisei	251.2	247.2	Olenekian		Abdala et al.	2006	Free State	Marquard	-6.14	-49.92	701	ZA	Burgersdorp	Beaufort		bed	Cynognathus subzone A	Lower horizons of the Burgersdorp Formation; Cynognathus subzone A; late Olenekian age
Langbergia modisei	251.2	247.2	Olenekian		Abdala et al.	2006	Free State	Senekal	-5.56	-49.82	701	ZA	Burgersdorp	Beaufort		bed	Cynognathus subzone A	Lower horizons of the Burgersdorp Formation; Cynognathus subzone A; late Olenekian age
Langbergia modisei	251.2	247.2	Olenekian		Abdala et al.	2006	Free State	Rouxville	-8.77	-50.62	701	ZA	Burgersdorp	Beaufort		bed	Cynognathus subzone A	Lower horizons of the Burgersdorp Formation; Cynognathus subzone A; late Olenekian age
Langbergia modisei	251.2	247.2	Olenekian		Abdala et al.	2006	Eastern Cape	Tarkastad	-11.26	-51.18	701	ZA	Burgersdorp	Beaufort		bed	Cynognathus subzone A	Lower horizons of the Burgersdorp Formation; Cynognathus subzone A; late Olenekian age
Langeronyx brodiei	247.2	242	Anisian		Benton	1990	England	Warwickshire	20.31	29.55	315	UK	Bromsgrove Sandstone	Sherwood Sandstone		group of beds		equate with the former 'Waterstones' and 'Building Stones'. Reptile specimens were found mostly in the 'Building Stones' and 'Dirt-bed' horizons while most amphibians were found in the 'Waterstones'\r\nPalynological data indicates an Anisian age (Benton et al. 1994)
Langeronyx brodiei	247.2	237	Middle Triassic		Benton	1990	England	Warwickshire	19.71	30.02	315	UK	Bromsgrove Sandstone	Sherwood Sandstone		group of beds		top of the Building Stones beds
Langeronyx brodiei	247.2	242	Anisian		Benton	1990	England	Worcestershire	19.96	29.55	315	UK	Bromsgrove Sandstone		Finstall	member		Bromsgrove Sandstone dated as Anisian on the basis of palynology (Benton et al. 1994); Finstall Member formerly known as the "Building Stones"
Langobardisaurus pandolfii	215.56	212	Alaunian		Renesto	1994	Lombardia	Bergamo	28.02	22.45	307	IT	Zorzino Limestone			bed		uppermost Zorzino Limestone (Calcare di Zorzino); uppermost Alaunian on the basis of palynomorphs; most specimens collected from a single 15 cm thick bed 20-30 m below the overlying Argilliti di Riva di Solta
Langobardisaurus tonelloi	215.56	205.6	Alaunian	Sevatian	Renesto and Dalla Vecchia	2000	Friuli-Venezia Giulia	Udine	29.69	22.87	307	IT	Dolomia di Forni		lower	member		"Lower Member of Dolomia di Forni, Alaunian 2/3, [middle] Norian";\r\nDolmomia di Forni "spans the Alaunian 2 - Sevatian 1 interval"; middle-late Norian (Dalla Vecchia 2006)
Lanthaniscus efremovi	272.5	265	Kazanian	Urzhumian	Ivakhnenko	2008	Arkhangelsk	Mezen'	37.62	34.99	302	RU	Krasnoshchel'			formation		data from Ivakhnenko (2008)
Lanthaniscus efremovi	268	252.3	Late Urzhumian	Early Severodvinian	Ivakhnenko	2008	Arkhangelsk	Leshukonskoe	43.58	41.89	302	RU	Krasnoshchel'			formation		data from Ivakhnenko (2008)
Lanthanolania ivakhnenkoi	272.5	265	Kazanian	Urzhumian	Modesto and Reisz	2002	Arkhangelsk	Mezen'	37.62	34.99	302	RU	Krasnoshchel'			formation		data from Ivakhnenko (2008)
Lanthanostegus mohoii	265.1	259.9	Capitanian		Modesto et al.	2002	Eastern Cape	Ikwezi	-27.35	-54.95	701	ZA	Koonap	Beaufort		bed	? Tapinocephalus Assemblage	" [...] 52 m above the contact with the underlying Ecca Group. [...] Lowermost strata of the Koonap Formation (probably Tapinocephalus Assemblage Zone: Modesto et al. 2001 [S. Afr. J. Sci. 97(3-4)]), Beaufort Group, Upper Permian." (Modesto et al., 2002).\r\nNote: The lowermost Koonap Fm. overlaps with the Eodicynodon AZ and is Wordian in age according to Catuneanu et al. (2005, Afr. J. Earth Sci…
Lanthanosuchus qualeni	268	252.3	Late Urzhumian	Early Severodvinian	Olson	1957			52.85	34.38	302	RU						ETE dating method: time_unit, ETE age comment: . radiometric intage_max, radiometric intage_min\r\noriginally entered as Asselian to Olenekian (but see Golubev 2005)
Lanthanosuchus watsoni	268	252.3	Late Urzhumian	Early Severodvinian	Olson	1957			52.85	34.38	302	RU						ETE dating method: time_unit, ETE age comment: . radiometric intage_max, radiometric intage_min\r\noriginally entered as Asselian to Olenekian (but see Golubev 2005)
Laquintasaura venezuelae	201.3	196.5	Early Hettangian		Barrett et al.	2014	TÃ¡chira		-31.31	-3.69	203	VE	La Quinta					our new analyses based on CA-TIMS Uâ€“Pb zircon analysis demonstrate that the bonebed has a maximum depositional age of 200.91+0.55 Ma placing it in the earliest Jurassic (Hettangian) within as little as 0.5 Ma of the ETE
Lasasaurus beltanae	252.17	247.2	Induan	Smithian	Falconnet et al.	2012			37.75	-34.42	702	MG		Middle Sakamena			bed
Lemurosaurus pricei	259.9	254.17	Wuchiapingian	Wuchiapingian	Sidor & Welman	2003	Eastern Cape	Graaff-Reinet	-29.3	-62.7	701	ZA		Beaufort			Cistecephalus assemblage zone	Note that the holotype and referred specimen, although only 50km apart, are of uncertain stratigraphic relationship to each other (Sidor & Welman, 2003).
Lende chiweta	259.9	254.17	Wuchiapingian	Wuchiapingian	Kruger et al.	2015						MW	Chiweta		Lower Bone Bed (B1)	group of beds	Correlated with the Cistecephalus Assemblage Zone
Leonerasaurus taquetrensis	196.5	174.1	Late Sinemurian	Toarcian	Pol et al.	2011	Chubut		-11.46	-44.11	291	AR	Las Leoneras		Upper	bed		42 m below top of formation and 137 m above base; lower age constraint is not well established; Late Triassic remains a possibility
Leontosaurus vanderhorsti	259.9	252.17	Wuchiapingian	Changhsingian	Kammerer	2016	Eastern Cape					ZA		Beaufort			Dicynodon Assemblage
Leptopleuron lacertinum	237	208.5	Carnian	Norian	Benton and Spencer	1995	Scotland	Moray	10.71	34.8	313	UK	Lossiemouth Sandstone			group of beds		Specimens were found at the base of the Lossiemouth Sandstone, near to the transition between the fluviatile Burghead Sandstone Formation and the aeolian Lossiemouth Sandstone Formation. \r\n\r\nAge of the Lossiemouth Sandstone Formation is based upon vertebrate biostratigraphy, with comparisons made to the faunal assemblages from the lower part of the Maleri Formation (India), the upper part of …
Leptopleuron lacertinum	237	208.5	Carnian	Norian	Mantell	1852	Scotland	Moray	10.72	34.76	313	UK	Lossiemouth Sandstone			bed		Age of the Lossiemouth Sandstone Formation is based upon vertebrate biostratigraphy, with comparisons made to the faunal assemblages from the lower part of the Maleri Formation (India), the upper part of the Santa Maria Formation (Brazil) and the Ischigualasto Formation (Argentina). This is suggestive of a late Carnian to early Norian age (Benton & Walker 2011). \r\n
Leptopleuroninae indet.	237	201.3	Late Triassic		Edwards and Evans	2006	Wales	Glamorgan	11.7	29.43	315	UK				bed		Edwards & Evans (2006) argued for a late Carnian age based on biostratigraphy (similarity of procolophonids to those from Wolfville Fm of North America), whereas Whiteside & Marshall (2008) argued for a Rhaetian age based on the presence of Planocephalosaurus. At present, locality is therefore entered as Late Triassic.
Leptopleuroninae indet.	208.5	201.3	Rhaetian		Fraser et al.	2005	Utah	San Juan	-38.34	12.48	101	US	Chinle		Owl Rock	bed		Loose block recovered as float.
Leptosuchus crosbiensis	237	208.5	Carnian	Norian	Long and Murry	1995	Texas	Crosby	-30.2	8.67	101	US	Tecovas	Dockum		bed
Leptosuchus crosbiensis	237	208.5	Carnian	Norian	Long and Murry	1995	Texas	Oldham	-30.7	10.57	101	US	Tecovas	Dockum		group of beds
Leptosuchus crosbiensis	228	208.5	Norian		Long and Murry	1995	Arizona	Navajo	-37.64	10.53	101	US	Chinle		Petrified Forest	group of beds		6 to 8 metre below Sonsela Sandstone according to Long & Murry (1995); may be in the Solsela Member of the Chinle Formation as currently defined - must mean *above* Sonsela Sandstone however, to be in the lower part of the PF member\r\n
Leptosuchus crosbiensis	228	208.5	Norian		Long and Murry	1995	Arizona	Navajo	-37.67	10.52	101	US	Chinle		Petrified Forest	bed		lower part of member
Leptosuchus crosbiensis	228	208.5	Norian		Long and Murry	1995	Arizona	Navajo	-37.69	10.31	101	US	Chinle		Sonsela			Approximate level of the basal Rainbow Forest bed of the Sonsela Member, about 11 to 12 m below Flattops Sandstone 1; originally referred to as lower Petrified Forest Member by Long & Murry (1995)
Leptosuchus crosbiensis	228	208.5	Norian		Long and Murry	1995	Arizona	Apache	-36.93	11.8	101	US	Chinle		Petrified Forest	group of beds		lower part of member
Leptosuchus crosbiensis	228	208.5	Norian		Martz	2008	Texas	Garza	-30.86	7.83	101	US	Cooper Canyon	Dockum		bed		About 50 metres above the contact between the top of the Trujillo Sandstone and the base of the Cooper Canyon Formation and can be correlated to lithologic unit 9 of the nearby type section of the Cooper Canyon Formation.
Leptosuchus imperfecta	237	208.5	Carnian	Norian	Case	1922	Texas	Crosby	-30.13	8.66	101	US	Tecovas	Dockum		bed
Leptosuchus studeri	237	208.5	Carnian	Norian	Case and White	1934	Texas	Oldham	-30.7	10.57	101	US	Tecovas	Dockum		group of beds
Lesothosaurus diagnosticus	201.3	190.8	Hettangian	Sinemurian	Galton	1978	Mafeteng		14.76	-43.76	701	LS	Elliot	Stormberg	Upper	formation		"Upper Triassic Red Beds of the Stormberg Series" = "Red Beds" of upper Elliot Fm.
Lesothosaurus diagnosticus	201.3	190.8	Hettangian	Sinemurian	Galton	1978	Quthing		14.61	-45.26	701	LS	Elliot	Stormberg	Upper	bed		from the "Red Beds of the Stormberg Series" which are "generally supposed to be of Upper Triassic age." = upper Elliot Fm.
Lessemsaurus sauropoides	228	208.5	Norian		Bonaparte	1999	La Rioja	Independencia	-20.43	-39.92	291	AR	Los Colorados	Agua de la PeÃ±a		bed	Coloradian	upper part of formation, Upper Norian, Coloradian Reptile Age; "same levels" as most other fossils in this unit from the same area; formation is considered to be latest Triassic in age
Lestanshoria massiva	251.2	247.2	Olenekian		Novikov	1991	Arkhangelsk	Nenetsia	49.68	55.62	302	RU	Lestanshor			group of beds		Lower Triassic, upper Vetlugian (?), lower subformation of Lestanshor Formation (Novikov, 1991).\r\nUstmylian, Lower Olenekian, Lower Triassic (Ivakhnenko, 2008).\r\n\r\n
Lewisuchus admixtus	237	228	Carnian		Romer	1972	La Rioja		-27.03	-33.78	291	AR	ChaÃ±ares	Agua de la PeÃ±a		bed		The Chanares Formation is considered primarily Carnian in age, following Horn et al. (2014) and Mariscano et al. (2016)
Lewisuchus admixtus	237	228	Carnian		Rogers et al.	2001	La Rioja		-35.55	-38.17	201	AR	ChaÃ±ares	Agua de la PeÃ±a		formation		The Chanares Formation is considered primarily Carnian in age, following Horn et al. (2014) and Mariscano et al. (2016)
Lewisuchus admixtus	237	228	Carnian		Arcucci	1987	La Rioja		-27.04	-33.74	291	AR	ChaÃ±ares	Agua de la PeÃ±a		bed		The Chanares Formation is considered primarily Carnian in age, following Horn et al. (2014) and Mariscano et al. (2016)
Leyesaurus marayensis	201.3	174.1	Early Jurassic		Apaldetti et al.	2011	San Juan	Caucete Department	-13.51	-33.94	291	AR	Quebrada del Barro	Marayes				near the top of the Quebrada del Barro Formation\r\nage is currently based only on close relationship of this taxon with the Lower Jurassic Massospondylus
Libognathus sheddi	228	208.5	Norian		Small	1997	Texas	Garza	-30.95	7.49	101	US	Cooper Canyon	Dockum		bed
Liliensternus liliensterni	228	208.5	Norian		Huene	1934	Thuringia		21.44	31.92	305	DE	Trossingen	Middle Keuper		bed		Steinmergelbank, Knollenmergel
Litargosuchus leptorhynchus	201.3	190.8	Hettangian	Sinemurian	Clark and Sues	2002	Eastern Cape		14.61	-44.91	701	ZA	Elliot	Stormberg	Upper	bed		Upper Elliot Formation, 2 m below the contact with the Clarens Formation
Lobalopex mordax	259.9	254.17	Wuchiapingian		Sidor et al.	2004	Northern Cape	Victoria West (Ubuntu)	-20.02	-50.49	701	ZA	Teekloof	Beaufort	Hoedemaker	bed	Tropidostoma Assemblage	" [...] Hoedemaker Member of the Teekloof Formation. The beds in this area contain fossils representative of the Tropidostoma Assemblage Zone" Recent radioisotopic dates constrain the Tropidostoma AZ to Wuchiapingian.
Longosuchus meadei	228	208.5	Norian		Sawin	1947	Texas	Howard	-36.41	8.99	101	US	Colorado City	Dockum		bed		variously referred to te Iatan or Colorado City Members of the Dockum Group
Longosuchus meadei	228	208.5	Norian		Sawin	1947	Texas	Howard	-36.4	8.98	101	US	Colorado City	Dockum		bed		variously referred to the Iatan or Colorado City of the Dockum Group; low in formation
Lophorhinus willodenensis	259.9	254.17	Wuchiapingian		Sidor and Smith	2007	Western Cape	Beaufort West	-21.38	-50.1	701	ZA	Teekloof	Beaufort	Hoedemaker	group of beds	Tropidostoma Assemblage	"[...] middle of the Tropidostoma AZ [...] middle of the locally named Hoedemaker Member of the Teekloof Formation (Smith and Keyser, 1995), which we estimate to be late Middle Permian in age" (Sidor & Smith, 2007)\r\nIn Botha et al. (2007) the Hoedemaker Member is said to be entirely Wuchiapingian in age. According to Catuneanu et al. (2005, J. Afr. Earth Sci., 43) the Hoedemaker is Late Capitan…
Lophostropheus airelensis	208.5	199.3	Rhaetian	Hettangian	Cuny and Galton	1993	Basse-Normandie	Manche	12.43	33.62	305	FR	Moon-Airel			bed		uppermost Rhaetian to Hettangian, "ConglomÃ©rat et argiles d'Airel"
Lotosaurus adentus	247.2	242	Anisian		Zhang	1975	Hunan	Sangzhi	111.9	-6.3	611	CN	Xinlingzhen	Badong		group of beds		Formation also referred to as the "Batung" Formation by Zhang (1975) but Liu & Wang (2005) refer to it as the Xinlingzhen
Lower Maleri Typothorax sp.	237	208.5	Carnian	Norian	Huene	1940	Andhra Pradesh	Adilabad	45.07	-37.48	501	IN	Lower Maleri	Gondwana		group of beds		The lower Maleri Formation has been correlated on the basis of vertebrate biostratigraphy with the Scaphonyx-Exaeretodon-Herrerasaurus biozone of the Ischigualasto Formation of Argentina and the Hyperodapedon Assemblage Zone of the Santa Maria Formation of Brazil (e.g. Novas et al. 2011. Earth Env. Sci. Trans. Roy. Soc. Edin. 101:333-349). The relevant part of the Ischigualasto Formation has been…
Luangwa drysdalli	247.2	242	Anisian		Brink	1963	Eastern		17.9	-39.65	701	ZM	Upper N'tawere, Ntawere				Cynognathus subzone C	The upper N'tawere Formation is reported to be equivalent in age with subzone C of the Cynognathus AZ by FrÃ¶bisch (2009: Earth-Science Reviews 95: 119-157), and was referred by him to the Perovkan LVF, lower Anisian
Luangwa sudamericana	247.2	237	Anisian	Ladinian	Abdala and Sa-Teixeira	2004	Rio Grande do Sul		-12.03	-35.11	201	BR	Santa Maria	Rosario do Sul		bed		From an unknown horizon in the Santa Maria Formation. The synapsid Luangwa is known from Anisian age outcrops in Africa (Ntawere Formation), and Abdala & Sa-Teixeira suggest that this might indicate an Anisian age for at least part of the Santa Maria Formation (usually considered Ladinian-Norian in age), but this remains uncertain
Lucasuchus hunti	237	228	Carnian		Long and Murry	1995	North Carolina	Chatham	-10.32	10.82	109	US	Pekin	Newark		group of beds		"localized deposit" near middle of formation, about 40 m below "Pomona A" level; type of "Sanfordian" LVF
Lucasuchus hunti	228	208.5	Norian		Long and Murry	1995	Texas	Howard	-36.4	8.98	101	US	Colorado City	Dockum		bed		variously referred to the Iatan or Colorado City of the Dockum Group; low in formation
Lucasuchus hunti	228	208.5	Norian		Long and Murry	1995	Texas	Howard	-36.41	8.99	101	US	Colorado City	Dockum		bed		variously referred to te Iatan or Colorado City Members of the Dockum Group
Lufengia delicata	199.3	190.8	Sinemurian		Chow and Hu	1959	Yunnan		122.22	37.38	611	CN	Lufeng		Zhangjiawa	group of beds		Sites reported by Simmons supposedly from a single stratum within the "Dark Red Beds", just below the Ta Ti layer.\r\nThe Lufeng Formation has been divided into lower dark/dull purple beds (= Shawan Member) and upper dark/deep red beds (= Zhangjiawa Member). Luo & Wu (1994: In the Shadow of the Dinosaurs, pp. 251â€“270) argue on the basis of vertebrate biostratigraphy for a probable Sinemurian ag…
Lufengosaurus huenei	201.3	199.3	Hettangian		Young	1947	Yunnan	Lufeng	120.17	37.81	611	CN	Lufeng		Shawan	group of beds		"Dull Purplish beds of the Lower Lufeng Formation"\r\nThe Lufeng Formation has been divided into lower dark/dull purple beds (= Shawan Member) and upper dark/deep red beds (= Zhangjiawa Member). Luo & Wu (1994: In the Shadow of the Dinosaurs, pp. 251â€“270) argue on the basis of vertebrate biostratigraphy for a Hettangianâ€“Sinemurian age for the Zhangjiawa Member and a Hettangian age for the Sha…
Lufengosaurus huenei	201.3	199.3	Hettangian		Young	1947	Yunnan	Lufeng	120.18	37.81	611	CN	Lufeng		Shawan	group of beds		The Lufeng Formation has been divided into lower dark/dull purple beds (= Shawan Member) and upper dark/deep red beds (= Zhangjiawa Member). Luo & Wu (1994: In the Shadow of the Dinosaurs, pp. 251â€“270) argue on the basis of vertebrate biostratigraphy for a Hettangianâ€“Sinemurian age for the Zhangjiawa Member and a Hettangian age for the Shawan Member.
Lufengosaurus huenei	201.3	199.3	Hettangian		Young	1940	Yunnan	Lufeng	120.18	37.81	611	CN	Lufeng		Shawan	group of beds		The Lufeng Formation has been divided into lower dark/dull purple beds (= Shawan Member) and upper dark/deep red beds (= Zhangjiawa Member). Luo & Wu (1994: In the Shadow of the Dinosaurs, pp. 251â€“270) argue on the basis of vertebrate biostratigraphy for a Hettangianâ€“Sinemurian age for the Zhangjiawa Member and a Hettangian age for the Shawan Member.
Lufengosaurus huenei	201.3	190.8	Hettangian	Sinemurian	Young	1947	Yunnan	Lufeng	121.8	37.48	611	CN	Lufeng			group of beds		The Lufeng Formation has been divided into lower dark/dull purple beds (= Shawan Member) and upper dark/deep red beds (= Zhangjiawa Member). Luo & Wu (1994: In the Shadow of the Dinosaurs, pp. 251â€“270) argue on the basis of vertebrate biostratigraphy for a probable Sinemurian age for the Zhangjiawa Member and a Hettangian age for the Shawan Member. It is not clear which member this locality bel…
Lufengosaurus huenei	201.3	199.3	Hettangian		Xing et al.	2015	Yunnan	Lufeng	119.96	51.66	301	CN	Lufeng		Shawan	bed
Lufengosaurus huenei	201.3	174.1	Early Jurassic		Dong	1992	Guizhou		129.46	36.9	611	CN	Zhenzhuchong			bed
Lufengosaurus huenei	199.3	190.8	Sinemurian		Young	1948	Yunnan		122.23	37.39	611	CN	Lufeng		Zhangjiawa	member		The Lufeng Formation has been divided into lower dark/dull purple beds (= Shawan Member) and upper dark/deep red beds (= Zhangjiawa Member). Luo & Wu (1994: In the Shadow of the Dinosaurs, pp. 251â€“270) argue on the basis of vertebrate biostratigraphy for a probable Sinemurian age for the Zhangjiawa Member and a Hettangian age for the Shawan Member.
Lufengosaurus huenei	199.3	190.8	Sinemurian		Young	1947	Yunnan		122.21	37.37	611	CN	Lufeng		Zhangjiawa	bed		within the "Dark Red Beds"\r\nThe Lufeng Formation has been divided into lower dark/dull purple beds (= Shawan Member) and upper dark/deep red beds (= Zhangjiawa Member). Luo & Wu (1994: In the Shadow of the Dinosaurs, pp. 251â€“270) argue on the basis of vertebrate biostratigraphy for a probable Sinemurian age for the Zhangjiawa Member and a Hettangian age for the Shawan Member.
Lufengosaurus huenei	199.3	190.8	Sinemurian		Young	1947	Yunnan		122.23	37.39	611	CN	Lufeng		Zhangjiawa	bed		The Lufeng Formation has been divided into lower dark/dull purple beds (= Shawan Member) and upper dark/deep red beds (= Zhangjiawa Member). Luo & Wu (1994: In the Shadow of the Dinosaurs, pp. 251â€“270) argue on the basis of vertebrate biostratigraphy for a probable Sinemurian age for the Zhangjiawa Member and a Hettangian age for the Shawan Member.
Lufengosaurus huenei	199.3	190.8	Sinemurian		Hu	1961	Yunnan	Lufeng	122.18	37.38	611	CN	Lufeng		Zhangjiawa	member		The Lufeng Formation has been divided into lower dark/dull purple beds (= Shawan Member) and upper dark/deep red beds (= Zhangjiawa Member). Luo & Wu (1994: In the Shadow of the Dinosaurs, pp. 251â€“270) argue on the basis of vertebrate biostratigraphy for a probable Sinemurian age for the Zhangjiawa Member and a Hettangian age for the Shawan Member.
Lufengosaurus huenei	199.3	190.8	Sinemurian		Carroll and Galton	1977	Yunnan		122.22	37.38	611	CN	Lufeng		Zhangjiawa	bed		Tati sites supposedly from a single stratum within the "Dark Red Beds"\r\nThe Lufeng Formation has been divided into lower dark/dull purple beds (= Shawan Member) and upper dark/deep red beds (= Zhangjiawa Member). Luo & Wu (1994: In the Shadow of the Dinosaurs, pp. 251â€“270) argue on the basis of vertebrate biostratigraphy for a probable Sinemurian age for the Zhangjiawa Member and a Hettangian…
Lufengosaurus huenei	199.3	190.8	Sinemurian		Simmons	1965	Yunnan		122.22	37.38	611	CN	Lufeng		Zhangjiawa	bed		Tati sites supposedly from a single stratum within the "Dark Red Beds"\r\nThe Lufeng Formation has been divided into lower dark/dull purple beds (= Shawan Member) and upper dark/deep red beds (= Zhangjiawa Member). Luo & Wu (1994: In the Shadow of the Dinosaurs, pp. 251â€“270) argue on the basis of vertebrate biostratigraphy for a probable Sinemurian age for the Zhangjiawa Member and a Hettangian…
Lufengosaurus huenei	199.3	190.8	Sinemurian		Simmons	1965	Yunnan		122.22	37.38	611	CN	Lufeng		Zhangjiawa	group of beds		Sites reported by Simmons supposedly from a single stratum within the "Dark Red Beds", just below the Ta Ti layer.\r\nThe Lufeng Formation has been divided into lower dark/dull purple beds (= Shawan Member) and upper dark/deep red beds (= Zhangjiawa Member). Luo & Wu (1994: In the Shadow of the Dinosaurs, pp. 251â€“270) argue on the basis of vertebrate biostratigraphy for a probable Sinemurian ag…
Lufengosaurus huenei	199.3	190.8	Sinemurian		Simmons	1965	Yunnan		122.22	37.38	611	CN	Lufeng		Zhangjiawa	bed		The Lufeng Formation has been divided into lower dark/dull purple beds (= Shawan Member) and upper dark/deep red beds (= Zhangjiawa Member). Luo & Wu (1994: In the Shadow of the Dinosaurs, pp. 251â€“270) argue on the basis of vertebrate biostratigraphy for a probable Sinemurian age for the Zhangjiawa Member and a Hettangian age for the Shawan Member.
Lufengosaurus huenei	199.3	190.8	Sinemurian		Sekiya and Dong	2010	Yunnan		119.96	31.73	615	CN	Lufeng		Zhangjiawa	bed		The Lufeng Formation has been divided into lower dark/dull purple beds (= Shawan Member) and upper dark/deep red beds (= Zhangjiawa Member). Luo & Wu (1994: In the Shadow of the Dinosaurs, pp. 251â€“270) argue on the basis of vertebrate biostratigraphy for a probable Sinemurian age for the Zhangjiawa Member and a Hettangian age for the Shawan Member.
Lumkuia fuzzi	247.2	242	Anisian		Hopson and Kitching	2001	Eastern Cape		-8.09	-51.78	701	ZA	Burgersdorp	Beaufort			Cynognathus	Subzone B of the Cynognathus Assemblage Zone
Lupeosaurus kayi	298.9	295.5	Asselian		Romer	1937	Texas	Archer	-30.65	-2.02	101	US	Archer City	Wichita		group of beds		"about 50 feet below the Sedwick limestone equivalent" (Clark & Carroll, 1973)\r\nThe former Moran Formation comprises the lower part of the Archer City Formation (Hentz, 1988, The University of Texas at Austin, Bureau of Economic Geology, Report of Investigations, 170).
Luperosuchus fractus	242	228	Ladinian	Carnian	Rogers et al.	2001	La Rioja		-35.55	-38.17	201	AR	ChaÃ±ares	Agua de la PeÃ±a		formation		The Chanares Formation is considered primarily Carnian in age, following Horn et al. (2014) and Mariscano et al. (2016)
Luperosuchus fractus	242	228	Ladinian	Carnian	Romer	1971	La Rioja		-26.99	-33.78	291	AR	ChaÃ±ares	Agua de la PeÃ±a		bed		The Chanares Formation is considered primarily Carnian in age, following Horn et al. (2014) and Mariscano et al. (2016)
Luperosuchus fractus	242	228	Ladinian	Carnian	Desojo and Arcucci	2009	La Rioja		-27.02	-33.79	291	AR	ChaÃ±ares	Agua de la PeÃ±a		group of beds		The Chanares Formation is considered primarily Carnian in age, following Horn et al. (2014) and Mariscano et al. (2016)
Lutungutali sitwensis	247.2	242	Anisian		Peecook et al.	2013	Eastern		17.95	-39.77	701	ZM	Ntawere			formation
Lycaenodon longiceps	259.9	254.17	Wuchiapingian		Kitching	1977	Eastern Cape	Camdeboo	-19.08	-52.17	701	ZA	Balfour	Beaufort		group of beds	Cistecephalus Assemblage Zone	Direct dates for Cistecephalus Assemblage Zone from Rubidge et al., 2013
Lycaenops angusticeps	259.9	252.17	Wuchiapingian	Changhsingian	Benton et al. (supplementary)	2013						ZA		Beaufort			Dicynodon Assemblage
Lycaenops angusticeps	259.9	254.17	Wuchiapingian	Wuchiapingian	Sigogneau	1989						ZA		Beaufort			Cistecephalus Assemblage
Lycaenops attenuatus	259.9	254.17	Wuchiapingian	Wuchiapingian	Sigogneau	1989						ZA		Beaufort			Cistecepahlus Assemblage
Lycaenops ornatus	259.9	254.17	Wuchiapingian	Wuchiapingian	Benton et al. (supplementary)	2013						ZA		Beaufort			Cistecephalus Assemblage
Lycaenops ornatus	259.9	252.17	Wuchiapingian	Changhsingian	Sigogneau	1989	Eastern Cape					ZA		Beaufort			Daptocephalus Assemblage
Lycaenops quadrata	259.9	254.17	Wuchiapingian	Wuchiapingian	Sigogneau	1989						MW	Chiweta		Lower Bone Bed (B1)	group of beds	Correlated with the Cistecephalus Assemblage Zone
Lycaenops quadrata	259.9	254.17	Wuchiapingian	Wuchiapingian	Sigogneau	1989						ZM					Cistecephalus Assemblage
Lycaenops sollasi	259.9	252.17	Wuchiapingian	Changhsingian	Kitching	1977	East Cape	Graaff-Reinet	-18.01	-51.81	701	ZA		Beaufort			Dicynodon Assemblage Zone	Direct maximum date for the Dicynodon Assemblage Zone from Rubidge et al., 2013
Lycaenops sollasi	259.9	254.17	Wuchiapingian		Kitching	1977	Western Cape	Murraysburg	-19.55	-51.48	701	ZA					Cistecephalus Assemblage Zone	Direct dates for Cistecephalus Assemblage Zone from Rubidge et al., 2013
Lycaenops sollasi	259.9	254.17	Wuchiapingian		Kitching	1977	Western Cape	Beaufort West	-19.42	-50.44	701	ZA					Cistecephalus Assemblage Zone	Direct dates for the Cistecephalus Assemblage Zone from Rubidge et al., 2013
Lycideops longiceps	259.9	252.17	Wuchiapingian	Changhsingian	Abdala et al.	2008						ZA					Dicynodon Assemblage
Lycorhinus angustidens	201.3	190.8	Hettangian	Sinemurian	Gow	1975	Free State	Bethlehem	16.94	-42.92	701	ZA	Elliot	Stormberg	Upper	bed		"Red Beds" = Elliot Fm.
Lycorhinus angustidens	201.3	190.8	Hettangian	Sinemurian	Sereno	2012	Eastern Cape	Mt. Fletcher	15.91	-44.69	701	ZA	Elliot	Stormberg	Upper	bed		upper part of Elliot Formation
Lycorhinus angustidens	201.3	190.8	Hettangian	Sinemurian	Haughton	1924	Eastern Cape	Mt. Fletcher	15.91	-44.69	701	ZA	Elliot	Stormberg	Upper	group of beds		upper part of Elliot Formation, "Red Beds"
Lycosuchus vanderrieti	268.8	252.17	Capitanian	Wuchiapingian	Abdala et al.	2014						ZA					Tapinocephalus and Pristerognathus Assemblages
Lystrosaurus curvatus	252.17	251.2	Induan		Kitching	1977	Eastern Cape	Inxuba Yethemba	-13.72	-50.46	701	ZA	Balfour	Beaufort	Palingkloof	member	Lystrosaurus Assemblage	"Palingkloof Member of the Balfour Formation, Lystrosaurus Assemblage Zone, Beaufort Group; lowermost Triassic" (Modesto et al., 2007)
Lystrosaurus curvatus	252.17	247.2	Early Triassic		Frobisch	2009			20.22	-72.48	802	AA	Fremouw	Beacon		bed	Lystrosaurus	"28 m above formational base (for WSU 0974)." (Cosgriff et al., 1982);\nIn Collinson et al. (2006, GSA Bull. 118(5/6) pp. 755/756) it is said that the base of the Fremouw Fm. is not exposed in the section and that the lowest vertebrate-bearing bed (incl. Lystrosaurus maccaigi) is 28 m above the base of the section.
Lystrosaurus curvatus	252.17	251.2	Induan		Liu et al.	2002	Xinjiang		93.81	46.17	407	CN	Guodikeng			bed		Discovered within bed "54" of the section across the Dalongkou Anticline. 67 m below the boundary with the overlying Jiucaiyuan Formation
Lystrosaurus curvatus	252.17	251.2	Induan		Sun	1964	Xinjiang		94.53	46.55	407	CN	Jiucaiyuan	Cangfanggou		bed	Lystrosaurus
Lystrosaurus curvatus	252.17	247.2	Induan	Olenekian	Frobisch	2009						CN	Jiucaiyuan				Lootsbergian LVF
Lystrosaurus curvatus	252.17	251.2	Induan		Kitching	1977	Free State		-11.4	-50.45	701	ZA	Katberg	Beaufort		member	Lystrosaurus	Lystrosaurus Assemblage Zone, lower part.
Lystrosaurus curvatus	252.17	251.2	Induan		Kitching	1977	Free State	Kopanong	-11.29	-50.5	701	ZA	Katberg	Beaufort		member	Lystrosaurus Assemblage	Lystrosaurus Assemblage Zone; informations on lithostratigraphy are from Abdala et al. (2006, PALAIOS, 21(5)); the Katberg Fm. is Induan in age, according to Catuneanu et al. (2005, J. Afr. Earth Sci., 35(1))
Lystrosaurus curvatus	252.17	247.2	Early Triassic		Kitching	1977	Free State		-10.04	-50.07	701	ZA	Katberg	Beaufort		group of beds	Lystrosaurus
Lystrosaurus curvatus	252.17	251.2	Induan		Kitching	1977	Eastern Cape	Graaff-Reinet	-14.24	-50.24	701	ZA	Katberg	Beaufort		bed	Lystrosaurus Assemblage Zone
Lystrosaurus curvatus	252.17	247.2	Early Triassic		Owen	1876	Eastern Cape	Cradock	-12.32	-50.83	701	ZA	Katberg	Beaufort		group of beds	Lystrosaurus Assemblage Zone
Lystrosaurus curvatus	252.17	247.2	Early Triassic		Kitching	1977	Free State	Maluti-A-Phofung	-4.64	-50.81	701	ZA	Normandien	Beaufort	Harrismith	member		"levels corresponding to the Harrismith Member of the Normandien Formation (Rubidge et al. 1995), which record a fauna biostratigraphically known as the Lystrosaurus AZ, Induanâ€“early Olenekian in age." (Abdala 2007)
Lystrosaurus curvatus	252.17	247.2	Induan	Smithian	Kitching	1977	KwaZulu-Natal	Bergville	-5.02	-50.96	701	ZA	Normandien	Beaufort	Harrismith	formation	Lystrosaurus Assemblage Zone
Lystrosaurus curvatus	252.17	247.2	Early Triassic		Kitching	1977	Eastern Cape	Drakensburg	-10.4	-50.59	701	ZA		Beaufort		group of beds	Lystrosaurus	Lystrosaurus Assemblage Zone
Lystrosaurus curvatus	252.17	247.2	Early Triassic		Kitching	1977	Eastern Cape		-10.54	-50.08	701	ZA		Beaufort		group of beds	Lystrosaurus	Low in Lystrosaurus zone (Cruickshank 1972)
Lystrosaurus curvatus	252.17	247.2	Early Triassic		Kitching	1977	Kwazulu-Natal	Uthukela	-5	-51.26	701	ZA		Beaufort		formation	Lystrosaurus
Lystrosaurus declivis	252.17	251.2	Induan		Kitching	1977	Eastern Cape	Inxuba Yethemba	-13.72	-50.46	701	ZA	Balfour	Beaufort	Palingkloof	member	Lystrosaurus Assemblage	"Palingkloof Member of the Balfour Formation, Lystrosaurus Assemblage Zone, Beaufort Group; lowermost Triassic" (Modesto et al., 2007)
Lystrosaurus declivis	252.17	251.2	Induan		Kitching	1977	Free State		-11.4	-50.45	701	ZA	Katberg	Beaufort		member	Lystrosaurus	Lystrosaurus Assemblage Zone, lower part.
Lystrosaurus declivis	252.17	251.2	Induan		Kitching	1977	Free State	Kopanong	-11.29	-50.5	701	ZA	Katberg	Beaufort		member	Lystrosaurus Assemblage	Lystrosaurus Assemblage Zone; informations on lithostratigraphy are from Abdala et al. (2006, PALAIOS, 21(5)); the Katberg Fm. is Induan in age, according to Catuneanu et al. (2005, J. Afr. Earth Sci., 35(1))
Lystrosaurus declivis	252.17	251.2	Induan		Modesto et al.	2010	Northern Cape	Noupoort	-13.06	-50.13	701	ZA	Katberg	Beaufort		group of beds	Lystrosaurus	Stratigraphically low within (close to base of) the Katberg Formation; Lystrosaurus Assemblage Zone
Lystrosaurus declivis	252.17	247.2	Early Triassic		Kitching	1977	Eastern Cape	Stormberg	-11.73	-51.14	701	ZA	Katberg	Beaufort		group of beds	Lystrosaurus	"low in Lystrosaurus zone" (Cruickshank 1972)
Lystrosaurus declivis	252.17	247.2	Early Triassic		Kitching	1977	Free State		-10.04	-50.07	701	ZA	Katberg	Beaufort		group of beds	Lystrosaurus
Lystrosaurus declivis	252.17	247.2	Early Triassic		Kitching	1977	Eastern Cape		-12.14	-50.33	701	ZA	Katberg	Beaufort		group of beds	Lystrosaurus
Lystrosaurus declivis	252.17	251.2	Induan		Kitching	1977	Eastern Cape	Graaff-Reinet	-14.24	-50.24	701	ZA	Katberg	Beaufort		bed	Lystrosaurus Assemblage Zone
Lystrosaurus declivis	252.17	247.2	Early Triassic		Kitching	1977	Eastern Cape	Cradock	-12.32	-50.83	701	ZA	Katberg	Beaufort		group of beds	Lystrosaurus Assemblage Zone
Lystrosaurus declivis	252.17	247.2	Early Triassic		Kitching	1977	Free State	Maluti-A-Phofung	-4.64	-50.81	701	ZA	Normandien	Beaufort	Harrismith	member		"levels corresponding to the Harrismith Member of the Normandien Formation (Rubidge et al. 1995), which record a fauna biostratigraphically known as the Lystrosaurus AZ, Induanâ€“early Olenekian in age." (Abdala 2007)
Lystrosaurus declivis	252.17	247.2	Induan	Smithian	Kitching	1977	KwaZulu-Natal	Bergville	-5.02	-50.96	701	ZA	Normandien	Beaufort	Harrismith	formation	Lystrosaurus Assemblage Zone
Lystrosaurus declivis	252.17	247.2	Early Triassic		Kitching	1977	Kwazulu-Natal	Uthukela	-5	-51.26	701	ZA		Beaufort		formation	Lystrosaurus
Lystrosaurus declivis	252.17	247.2	Early Triassic		Kitching	1977	Eastern Cape	Drakensburg	-10.4	-50.59	701	ZA		Beaufort		group of beds	Lystrosaurus	Lystrosaurus Assemblage Zone
Lystrosaurus declivis	252.17	247.2	Early Triassic		Kitching	1977	Free State		-4.64	-50.82	701	ZA		Beaufort		group of beds	Lystrosaurus
Lystrosaurus declivis	252.17	247.2	Early Triassic		Kitching	1977	Eastern Cape		-10.54	-50.08	701	ZA		Beaufort		group of beds	Lystrosaurus	Low in Lystrosaurus zone (Cruickshank 1972)
Lystrosaurus hedini	252.17	251.2	Induan		Liu et al.	2002	Xinjiang	Turfan	95.07	45.49	407	CN	Guodikeng			bed		Uppermost part of the Guodikeng Formation
Lystrosaurus hedini	252.17	251.2	Induan		Young	1935	Xinjiang		93.81	46.17	407	CN	Jiucaiyuan	Cangfanggou		group of beds
Lystrosaurus maccaigi	252.17	247.2	Early Triassic		Cosgriff et al.	1982			20.22	-72.48	802	AA	Fremouw	Beacon		member	Lystrosaurus	"Thrinaxodon Col section in the Cumulus Hills" (Cosgriff et al., 1982);\nAccording to Collinson et al. (2006, GSA Bull. 118(5/6) fig. 6) Lystrosaurus occurs in three different levels within the Thrinaxodon Col section but no horizon is given for any particular specimen in Cosgriff et al. (1982) or elsewhere.
Lystrosaurus murrayi	252.17	251.2	Induan		Kitching	1977	Eastern Cape	Inxuba Yethemba	-13.72	-50.46	701	ZA	Balfour	Beaufort	Palingkloof	member	Lystrosaurus Assemblage	"Palingkloof Member of the Balfour Formation, Lystrosaurus Assemblage Zone, Beaufort Group; lowermost Triassic" (Modesto et al., 2007)
Lystrosaurus murrayi	252.17	247.2	Early Triassic		Frobisch	2009			20.22	-72.48	802	AA	Fremouw	Beacon		member	Lystrosaurus	"Thrinaxodon Col section in the Cumulus Hills" (Cosgriff et al., 1982);\nAccording to Collinson et al. (2006, GSA Bull. 118(5/6) fig. 6) Lystrosaurus occurs in three different levels within the Thrinaxodon Col section but no horizon is given for any particular specimen in Cosgriff et al. (1982) or elsewhere.
Lystrosaurus murrayi	252.17	251.2	Induan		Young	1939	Xinjiang		93.81	46.17	407	CN	Jiucaiyuan	Cangfanggou		group of beds
Lystrosaurus murrayi	252.17	251.2	Induan		Kitching	1977	Free State	Kopanong	-11.29	-50.5	701	ZA	Katberg	Beaufort		member	Lystrosaurus Assemblage	Lystrosaurus Assemblage Zone; informations on lithostratigraphy are from Abdala et al. (2006, PALAIOS, 21(5)); the Katberg Fm. is Induan in age, according to Catuneanu et al. (2005, J. Afr. Earth Sci., 35(1))
Lystrosaurus murrayi	252.17	251.2	Induan		Modesto et al.	2010	Northern Cape	Noupoort	-13.06	-50.13	701	ZA	Katberg	Beaufort		group of beds	Lystrosaurus	Stratigraphically low within (close to base of) the Katberg Formation; Lystrosaurus Assemblage Zone
Lystrosaurus murrayi	252.17	247.2	Early Triassic		Kitching	1977	Eastern Cape	Stormberg	-11.73	-51.14	701	ZA	Katberg	Beaufort		group of beds	Lystrosaurus	"low in Lystrosaurus zone" (Cruickshank 1972)
Lystrosaurus murrayi	252.17	247.2	Early Triassic		Kitching	1977	Free State		-10.04	-50.07	701	ZA	Katberg	Beaufort		group of beds	Lystrosaurus
Lystrosaurus murrayi	252.17	247.2	Early Triassic		Kitching	1977	Eastern Cape		-12.14	-50.33	701	ZA	Katberg	Beaufort		group of beds	Lystrosaurus
Lystrosaurus murrayi	252.17	251.2	Induan		Kitching	1977	Eastern Cape	Graaff-Reinet	-14.24	-50.24	701	ZA	Katberg	Beaufort		bed	Lystrosaurus Assemblage Zone
Lystrosaurus murrayi	252.17	247.2	Early Triassic		Kitching	1977	Eastern Cape	Cradock	-12.32	-50.83	701	ZA	Katberg	Beaufort		group of beds	Lystrosaurus Assemblage Zone
Lystrosaurus murrayi	252.17	247.2	Early Triassic		Kitching	1977	Free State	Maluti-A-Phofung	-4.64	-50.81	701	ZA	Normandien	Beaufort	Harrismith	member		"levels corresponding to the Harrismith Member of the Normandien Formation (Rubidge et al. 1995), which record a fauna biostratigraphically known as the Lystrosaurus AZ, Induanâ€“early Olenekian in age." (Abdala 2007)
Lystrosaurus murrayi	252.17	247.2	Induan	Smithian	Kitching	1977	KwaZulu-Natal	Bergville	-5.02	-50.96	701	ZA	Normandien	Beaufort	Harrismith	formation	Lystrosaurus Assemblage Zone
Lystrosaurus murrayi	252.17	247.2	Induan	Smithian	Tripathi	1961	West Bengal		47.83	-49.14	501	IN	Panchet			group of beds		Panchet Formation yields a typical earliest Triassic vertebrate assemblage that can be correlated with the Lystrosaurus Assemblage Zone of South Africa
Lystrosaurus murrayi	252.17	247.2	Induan	Smithian	Huxley	1865	West Bengal		47.8	-49.07	501	IN	Panchet			group of beds		Panchet Formation yields a typical earliest Triassic vertebrate assemblage that can be correlated with the Lystrosaurus Assemblage Zone of South Africa
Lystrosaurus murrayi	252.17	247.2	Induan	Smithian	Tripathi	1961	West Bengal		47.8	-49.06	501	IN	Panchet			bed		Panchet Formation yields a typical earliest Triassic vertebrate assemblage that can be correlated with the Lystrosaurus Assemblage Zone of South Africa
Lystrosaurus murrayi	252.17	247.2	Induan	Smithian	Tripathi	1961	West Bengal		47.8	-49.08	501	IN	Panchet			bed		Panchet Formation yields a typical earliest Triassic vertebrate assemblage that can be correlated with the Lystrosaurus Assemblage Zone of South Africa
Lystrosaurus murrayi	252.17	247.2	Induan	Smithian	Tripathi	1961	West Bengal		47.79	-49.1	501	IN	Panchet			bed		Panchet Formation yields a typical earliest Triassic vertebrate assemblage that can be correlated with the Lystrosaurus Assemblage Zone of South Africa
Lystrosaurus murrayi	252.17	247.2	Induan	Smithian	Tripathi	1961	West Bengal		47.78	-49.12	501	IN	Panchet			bed		Panchet Formation yields a typical earliest Triassic vertebrate assemblage that can be correlated with the Lystrosaurus Assemblage Zone of South Africa
Lystrosaurus murrayi	252.17	247.2	Induan	Smithian	Tripathi	1961	West Bengal		47.67	-49.1	501	IN	Panchet			bed		Panchet Formation yields a typical earliest Triassic vertebrate assemblage that can be correlated with the Lystrosaurus Assemblage Zone of South Africa
Lystrosaurus murrayi	252.17	247.2	Induan	Smithian	Tripathi and Satsangi	1963	West Bengal		47.79	-49.13	501	IN	Panchet			group of beds		Panchet Formation yields a typical earliest Triassic vertebrate assemblage that can be correlated with the Lystrosaurus Assemblage Zone of South Africa
Lystrosaurus murrayi	252.17	247.2	Induan	Smithian	Ray	2005	West Bengal		47.79	-49.13	501	IN	Panchet			group of beds		Panchet Formation yields a typical earliest Triassic vertebrate assemblage that can be correlated with the Lystrosaurus Assemblage Zone of South Africa
Lystrosaurus murrayi	252.17	247.2	Induan	Smithian	Tripathi and Satsangi	1963	West Bengal		47.79	-49.15	501	IN	Panchet			group of beds		Panchet Formation yields a typical earliest Triassic vertebrate assemblage that can be correlated with the Lystrosaurus Assemblage Zone of South Africa
Lystrosaurus murrayi	252.17	247.2	Induan	Smithian	Tripathi and Satsangi	1963	West Bengal		47.88	-49.14	501	IN	Panchet			group of beds		Panchet Formation yields a typical earliest Triassic vertebrate assemblage that can be correlated with the Lystrosaurus Assemblage Zone of South Africa
Lystrosaurus murrayi	252.17	247.2	Induan	Smithian	Ray	2005	West Bengal		47.88	-49.14	501	IN	Panchet			group of beds		Panchet Formation yields a typical earliest Triassic vertebrate assemblage that can be correlated with the Lystrosaurus Assemblage Zone of South Africa
Lystrosaurus murrayi	252.17	247.2	Induan	Smithian	Tripathi and Satsangi	1963	West Bengal		47.8	-49.15	501	IN	Panchet			group of beds		Panchet Formation yields a typical earliest Triassic vertebrate assemblage that can be correlated with the Lystrosaurus Assemblage Zone of South Africa
Lystrosaurus murrayi	252.17	247.2	Induan	Smithian	Tripathi and Satsangi	1963	West Bengal		47.77	-49.09	501	IN	Panchet			group of beds		Panchet Formation yields a typical earliest Triassic vertebrate assemblage that can be correlated with the Lystrosaurus Assemblage Zone of South Africa
Lystrosaurus murrayi	252.17	247.2	Early Triassic		Kitching	1977	Kwazulu-Natal	Uthukela	-5	-51.26	701	ZA		Beaufort		formation	Lystrosaurus
Lystrosaurus murrayi	252.17	247.2	Early Triassic		Kitching	1977	Eastern Cape	Drakensburg	-10.4	-50.59	701	ZA		Beaufort		group of beds	Lystrosaurus	Lystrosaurus Assemblage Zone
Lystrosaurus murrayi	252.17	247.2	Early Triassic		Kitching	1977	Free State		-4.64	-50.82	701	ZA		Beaufort		group of beds	Lystrosaurus
Lystrosaurus murrayi	252.17	247.2	Early Triassic		Kitching	1977	Eastern Cape		-10.54	-50.08	701	ZA		Beaufort		group of beds	Lystrosaurus	Low in Lystrosaurus zone (Cruickshank 1972)
Lystrosaurus sp.	252.17	251.2	Induan		Kitching	1977	Free State		-11.4	-50.45	701	ZA	Katberg	Beaufort		member	Lystrosaurus	Lystrosaurus Assemblage Zone, lower part.
Lystrosaurus sp.	252.17	247.2	Early Triassic		Kitching	1977	Eastern Cape		-10.54	-50.08	701	ZA		Beaufort		group of beds	Lystrosaurus	Low in Lystrosaurus zone (Cruickshank 1972)
Machaeroprosopus bermani	208.5	201.3	Rhaetian		Hunt and Lucas	1993	New Mexico	Rio Arriba	-35.96	10.83	101	US	Chinle		Siltstone	group of beds		Apachean LVF. Has been placed variously previously in the "upper Petrified Forest Member", in the "siltstone member" of the Chinle Formation, the Owl Rock Member and the Rock Point Member.
Machaeroprosopus buceros	228	208.5	Norian		Carpenter	1997	New Mexico	Quay	-32.29	9.9	101	US	Bull Canyon	Dockum		bed		late Early Norian; initially referred to "Cooper Canyon Formation" and later considered Bull Canyon
Machaeroprosopus buceros	228	208.5	Norian		Long and Murry	1995	New Mexico	Rio Arriba	-34.64	11.26	101	US	Chinle		Petrified Forest	bed		described as "Revueltan" age, Norian; 90 m below contact with Jurassic Entrada Sandstone, 30.8 m below the contact with the Rock Point Member
Machaeroprosopus buceros	228	208.5	Norian		Cope	1881	New Mexico	Rio Arriba	-34.61	11.26	101	US	Chinle		Petrified Forest	bed		Also referred to as the Petrified Forest Formation of the Chinle Group
Machaeroprosopus buceros	221.5	212	Lacian	Alaunian	Ziegler et al.	2003	New Mexico	Rio Arriba	-34.76	11.12	101	US	Petrified Forest	Chinle		bed		early-mid Norian = Revueltian
Machaeroprosopus buceros	208.5	201.3	Rhaetian		Spielmann et al.	2007	Arizona	Coconino	-39.92	10.66	101	US	Chinle		Owl Rock	bed
Machaeroprosopus buceros	208.5	201.3	Rhaetian		Spielmann et al.	2007	Arizona	Coconino	-39.98	10.91	101	US	Chinle		Owl Rock	bed		upper part of Owl Rock Member
Machaeroprosopus buceros	208.5	201.3	Rhaetian		Spielmann et al.	2007	Arizona	Coconino	-39.97	10.89	101	US	Chinle		Owl Rock	bed		upper part of Owl Rock Member
Machaeroprosopus buceros	208.5	201.3	Rhaetian		Spielmann et al.	2007	Arizona	Coconino	-39.94	10.72	101	US	Chinle		Owl Rock	bed
Machaeroprosopus buceros	208.5	201.3	Rhaetian		Spielmann et al.	2007	Arizona	Coconino	-39.95	10.71	101	US	Chinle		Owl Rock	bed
Machaeroprosopus buceros	208.5	201.3	Rhaetian		Spielmann et al.	2007	Arizona	Coconino	-39.94	10.7	101	US	Chinle		Owl Rock	bed
Machaeroprosopus buceros	208.5	201.3	Rhaetian		Spielmann et al.	2007	Arizona	Coconino	-39.92	10.63	101	US	Chinle		Owl Rock	bed
Machaeroprosopus buceros	208.5	201.3	Rhaetian		Spielmann et al.	2007	Arizona	Coconino	-39.89	10.61	101	US	Chinle		Owl Rock	bed
Machaeroprosopus buceros	208.5	201.3	Rhaetian		Spielmann et al.	2007	Arizona	Coconino	-39.83	10.46	101	US	Chinle		Owl Rock	bed
Machaeroprosopus gregorii	228	208.5	Norian		Hunt and Lucas	1993	New Mexico	Quay	-32.32	9.52	101	US	Redonda	Chinle	Duke Ranch	group of beds		upper part of formation, Apachean. Two levels.
Machaeroprosopus gregorii	228	208.5	Norian		Hunt and Lucas	1993	New Mexico	Union	-31.86	11.43	101	US	Travesser			bed		Originally identified as in the Sloan Canyon Formation; later suggested to be from the upper Travesser Formation. Apachean
Machaeroprosopus gregorii	208.5	201.3	Rhaetian		Lucas et al.	1997	Utah	San Juan	-38.07	12.82	101	US	Wingate Sandstone	Glen Canyon		bed		Wingate traditionally identified as Early Jurassic in age; however, Lucas et al. (2011: Palaeo3 302: 194-205) have argued that the lower part of the Wingate, including this locality, is latest Triassic in age.\r\n\r\nThe phytosaur fossils occur 1.4 m above the base of a 2.1-m-thick interval of trough-crossbedded sandstone and intrabasinal conglomerate that is the basal unit of the Wingate Sandsto…
Machaeroprosopus jablonskiae	228	208.5	Norian		Parker and Irmis	2006	Arizona		-37.65	10.35	101	US	Chinle		Sonsela	group of beds		Basal Jim Camp Wash beds of the Sonsela Member of the Chinle Formation; "The medial unit [of the Sonsela Member] is called the Jim Camp Wash beds(Heckert and Lucas, 2002) and consists of strata that in the southern portion of the park had previously been assigned to the upper Petrified Forest Member (Billingsley, 1985; Long and Murry, 1995) and in the central portion of the park, to the lower Pet…
Machaeroprosopus lottorum	228	208.5	Norian		Hungerbuhler et al.	2013	Texas	Garza	-41.5	7.8	101	US	Cooper Canyon Formation	Dockum	Upper	Bed		TTU Vertebrate Paleontolgy Locality 3870, 13km south of Post, Garza County, Texas
Machaeroprosopus mccauleyi	228	208.5	Norian		Irmis	2005	Arizona	Apache	-37.62	10.53	101	US	Chinle		Petrified Forest	bed		"Upper Petrified Forest Formation"; now known as the Petrified Forest Member (Woody 2003) or the Painted Desert Member of the Petrified Forest Formation (Heckert & Lucas 2002).
Machaeroprosopus mccauleyi	228	208.5	Norian		Long and Murry	1995	Arizona	Apache	-37.56	10.42	101	US	Chinle		Sonsela			"Upper Petrified Forest Formation" according to Long & Murry (1995); probably Sonsela Member (Parker & Irmis 2005)
Machaeroprosopus pristinus	228	208.5	Norian		Long and Murry	1995	New Mexico	Rio Arriba	-34.64	11.26	101	US	Chinle		Petrified Forest	bed		described as "Revueltan" age, Norian; 90 m below contact with Jurassic Entrada Sandstone, 30.8 m below the contact with the Rock Point Member
Machaeroprosopus pristinus	228	208.5	Norian		Long and Murry	1995	Arizona	Apache	-37.56	10.42	101	US	Chinle		Petrified Forest	bed		"Upper Petrified Forest Formation"; now known as the Petrified Forest Member (Woody 2003) or the Painted Desert Member of the Petrified Forest Formation (Heckert & Lucas 2002).
Machaeroprosopus pristinus	228	208.5	Norian		Long and Murry	1995	Arizona	Apache	-37.56	10.42	101	US	Chinle		Petrified Forest			"Upper Petrified Forest Formation"; now known as the Petrified Forest Member (Woody 2003) or the Painted Desert Member of the Petrified Forest Formation (Heckert & Lucas 2002).
Machaeroprosopus pristinus	228	208.5	Norian		Long and Murry	1995	Arizona	Apache	-37.56	10.42	101	US	Chinle		Sonsela			"Upper Petrified Forest Formation" according to Long & Murry (1995); probably Sonsela Member (Parker & Irmis 2005)
Machaeroprosopus pristinus	228	208.5	Norian		Long and Murry	1995	Arizona	Apache	-37.64	10.53	101	US	Chinle		Petrified Forest	bed		"Upper Petrified Forest Formation"; now known as the Petrified Forest Member (Woody 2003) or the Painted Desert Member of the Petrified Forest Formation (Heckert & Lucas 2002). \r\n"a few m above Goblin Sandstone"
Machaeroprosopus pristinus	228	208.5	Norian		Long and Murry	1995	Arizona	Apache	-37.64	10.53	101	US	Chinle		Petrified Forest	bed		"Upper Petrified Forest Formation"; now known as the Petrified Forest Member (Woody 2003) or the Painted Desert Member of the Petrified Forest Formation (Heckert & Lucas 2002). \r\n"lower conglomeratic sandstone between maroon and "goblin sandstone" about 9 m below "goblin sandstone"\r\nLow in the Petrified Forest Member, below Painted Desert Sandstone 1
Machaeroprosopus pristinus	228	208.5	Norian		Long and Murry	1995	Arizona	Apache	-37.59	10.48	101	US	Chinle		Petrified Forest	bed		"Upper Petrified Forest Formation"; now known as the Petrified Forest Member (Woody 2003) or the Painted Desert Member of the Petrified Forest Formation (Heckert & Lucas 2002).
Machaeroprosopus pristinus	228	208.5	Norian		Long and Murry	1995	Arizona	Apache	-37.63	10.36	101	US	Chinle		Petrified Forest			"Upper Petrified Forest Formation"; now known as the Petrified Forest Member (Woody 2003) or the Painted Desert Member of the Petrified Forest Formation (Heckert & Lucas 2002).
Machaeroprosopus pristinus	228	208.5	Norian		Mehl	1928	Arizona	Apache	-37.54	10.53	101	US	Chinle		Petrified Forest	bed		"upper Petrified Forest Member"; now the Petrifed Forest Member
Machaeroprosopus pristinus	228	208.5	Norian		Long and Murry	1995	New Mexico	Union	-32.14	11.45	101	US	Sloan Canyon
Machaeroprosopus sp. TTU-P10074	228	208.5	Norian		Hungerbuhler et al.	2013	Texas	Garza	-41.5	7.8	101	US	Cooper Canyon Formation	Dockum	Upper	Bed		TTU Vertebrate Paleontolgy Locality 3870, 13km south of Post, Garza County, Texas
Machaeroprosopus zunii	228	208.5	Norian		Camp	1930	Arizona	Apache	-37.3	9.95	101	US	Chinle		Blue Mesa	bed
Machaeroprosopus zunii	228	208.5	Norian		Camp	1930	Arizona	Apache	-37.3	9.95	101	US	Chinle		Blue Mesa	group of beds		Two closely adjacent localities. All Blue Hills localities are in the uppermost Mesa Redondo (= Bluewater Creek) or lowermost Blue Mesa members, principally the latter. Assigned to the Adamanian LVF
Macrocnemus bassanii	247.2	237	Anisian	Ladinian	Kuhn-Schnyder	1962	Piedmont	Varese	33.86	17.52	307	IT	Besano			formation		The Besano Formation is also known as "Grenzbitumenzone" or "Scisti bituminosi". It comprises strata from the uppermost Anisian to the lowermost Ladinian.
Macrocnemus bassanii	247.2	242	Anisian		Kuhn-Schnyder	1962	Ticino	Mendrisio	34.28	16.7	307	CH	Besano		Mittlere Grenzbitumenzone	group of beds	Ticinites polymorphus	The Besano Formation is also known as "Grenzbitumenzone" or "Scisti bituminosi". It comprises strata from the uppermost Anisian to the lowermost Ladinian. Lautenschlager & Desojo (2011) reported this occurrence as from the Mittlere Grenzbitumenzone of late Anisian age (polymorphus-Zone)
Macrocnemus bassanii	247.2	237	Anisian	Ladinian	Kuhn-Schnyder	1962	Kanton Tessin	Mendrisio	33.9	17.5	307	CH	Besano		Grenzbitumen-horizon	formation		The Besano Formation is also known as "Grenzbitumenzone" or "Scisti bituminosi". It comprises strata from the uppermost Anisian to the lowermost Ladinian.
Macrocnemus bassanii	242	237	Ladinian		Kuhn-Schnyder	1962	Ticino	Mendrisio	33.63	18.02	307	CH	Meride Limestone		Alla Cascina	member
Macrocnemus fuyuanensis	242	228	Ladinian	Carnian	Li et al.	2007	Yunnan	Fuyuan	109.16	-1.71	611	CN	Falang		Zhuganpo	group of beds		latest Ladinian to earliest Carnian age
Macrocnemus obristi	242	237	Ladinian		Fraser and Furrer	2013	Graubunden		21.39	20.22	701	CH	Prosanto			bed		a fossiliferous level of the Upper Prosanto Formation (bed no. 45, Early Ladinian, Middle Triassic
Macrocnemus obristi	242	237	Ladinian		Fraser and Furrer	2013	Grisons		21.4	20.22	701	CH	Prosanto			bed		lower Ladinian
Macroleter agilis	272.3	265.1	Roadian	Wordian	Reisz and Laurin	2001	Oklahoma	Blaine	-24.95	8.03	101	US		Chickasha	El Reno		bed
Macroleter poezicus	272.5	265	Kazanian	Urzhumian	Tverdokhlebova and Ivakhnenko	1984	Arkhangelsk	Mezen'	37.62	34.99	302	RU	Krasnoshchel'			formation		data from Ivakhnenko (2008)
Macroleter poezicus	268	252.3	Late Urzhumian	Early Severodvinian	Ivakhnenko	1997	Arkhangelsk	Leshukonskoe	43.58	41.89	302	RU	Krasnoshchel'			formation		data from Ivakhnenko (2008)
Mandagomphodon attridgei	247.2	242	Anisian		Crompton	1972	Ruvuma	Songea	18.26	-40.9	709	TZ	Manda Beds		Lifua	group of beds	Cynognathus Assemblage Zone Subzone C	Lifua Member of the Manda beds is "correlated with Subzone C of the Cynognathus Assemblage Zone. This correlation was based on the shared occurrences of the dicynodont Angonisaurus and the cynodonts Diademodon and Cricodon. Subzone C of the Cynognathus Assemblage Zone is suggested to be late Anisian. The Rio Mendoza Formation of Argentina correlates with Subzone C of the Cynognathus Assemblage Zo…
Mandagomphodon hirschsoni	247.2	242	Anisian		Crompton	1972	Ruvuma		20.5	-40.43	701	TZ	Manda Beds		Lifua	bed		Lifua Member is correlated with Subzone C of the Cynognathus Assemblage Zone on the basis of shared occurrences of the dicynodont Angonisaurus and the cynodonts Diademodon and Cricodon. Subzone C of the Cynognathus Assemblage Zone is suggested to be late Anisian
Manidens condorensis	182.7	168.3	Toarcian	Bajocian	Pol et al.	2011	Chubut		-16.15	-43.49	291	AR	CaÃ±adÃ³n Asfalto			bed		Usually given as Callovian, new work indicates that the CaÃ±adÃ³n Asfalto Formation is considerably older, with dates ranging from the late Toarcian to the earliest Bathonian (Salani 2007; Cabaleri et al. 2010; Cuneo & Bowring 2010). Since the Queso Rallado locality does not represent the highest part of the formation, a Bathonian age can be exluded.
Marasuchus lilloensis	237	228	Carnian		Rogers et al.	2001	La Rioja		-35.55	-38.17	201	AR	ChaÃ±ares	Agua de la PeÃ±a		formation		The Chanares Formation is considered primarily Carnian in age, following Horn et al. (2014) and Mariscano et al. (2016)
Marasuchus lilloensis	237	228	Carnian		Sereno and Arcucci	1994	La Rioja		-27.02	-33.79	291	AR	ChaÃ±ares	Agua de la PeÃ±a		group of beds		The Chanares Formation is considered primarily Carnian in age, following Horn et al. (2014) and Mariscano et al. (2016)
Massetognathus ochagaviae	242	237	Ladinian		Reichel et al.	2009	Rio Grande do Sul	Paraiso do Sul	-12.11	-35.25	201	BR	Santa Maria	Rosario do Sul		group of beds	Dinodontosaurus	Santa Maria Sequence 1 of the Santa Maria Supersequence (Rosario do Sul Group), corresponding to the "Dinodontosaurus Assemblage Zone" of the lower Santa Maria Formation (Langer et al. 2007: fig. 2, locality 32).
Massetognathus ochagaviae	242	237	Ladinian		Pavanatto et al.	2015	Rio Grande do Sul		-12.26	-35.15	201	BR	Santa Maria	Rosario do Sul	Alemoa	group of beds	Dinodontosaurus	Transgressive systems tract of Santa Maria Sequence 1 of the Santa Maria Supersequence (Rosario do Sul Group), corresponding to the "Dinodontosaurus Assemblage Zone" of the lower Santa Maria Formation
Massetognathus pascuali	242	228	Ladinian	Carnian	Sereno and Arcucci	1994	La Rioja		-27.03	-33.78	291	AR	ChaÃ±ares	Agua de la PeÃ±a		bed		The Chanares Formation is considered primarily Carnian in age, following Horn et al. (2014) and Mariscano et al. (2016)
Massetognathus pascuali	242	228	Ladinian	Carnian	Rogers et al.	2001	La Rioja		-35.55	-38.17	201	AR	ChaÃ±ares	Agua de la PeÃ±a		formation		The Chanares Formation is considered primarily Carnian in age, following Horn et al. (2014) and Mariscano et al. (2016)
Massetognathus pascuali	242	228	Ladinian	Carnian	Romer	1967	La Rioja		-27.03	-33.79	291	AR	ChaÃ±ares	Agua de la PeÃ±a		bed		The Chanares Formation is considered primarily Carnian in age, following Horn et al. (2014) and Mariscano et al. (2016)
Massetognathus pascuali	242	228	Ladinian	Carnian	Romer	1972	La Rioja		-26.99	-33.82	291	AR	ChaÃ±ares	Agua de la PeÃ±a		bed		The Chanares Formation is considered primarily Carnian in age, following Horn et al. (2014) and Mariscano et al. (2016)
Massetognathus pascuali	242	228	Ladinian	Carnian	Romer	1972	La Rioja		-27	-33.79	291	AR	ChaÃ±ares	Agua de la PeÃ±a		bed		The Chanares Formation is considered primarily Carnian in age, following Horn et al. (2014) and Mariscano et al. (2016)
Massospondylus carinatus	201.3	190.8	Hettangian	Sinemurian	Reisz et al.	2010	Free State		16.95	-42.91	701	ZA	Elliot	Stormberg	Upper	bed		"approximately 3-4 m below the very marked contact between the Elliot Formation (Red Bed Stage) and very silty sandstone of the lower Clarens Formation (Cave Sandstone Stage) ... the horizon which yielded the eggs overlies which can be termed the Tritylodon assemblage zone." Upper part of formation, equivalent to Massospondylus Range Zone.
Massospondylus carinatus	201.3	190.8	Hettangian	Sinemurian	Owen	1854	Free State	Harrismith	17.56	-43.08	701	ZA	Elliot	Stormberg	Upper	bed		"Red Beds" = Elliot Fm. (upper)
Massospondylus carinatus	201.3	190.8	Hettangian	Sinemurian	Sues et al.	2004	Eastern Cape	Herschel	14.81	-44.57	701	ZA	Elliot	Stormberg	Upper	bed		middle Elliot Formation
Massospondylus carinatus	201.3	190.8	Hettangian	Sinemurian	Sues et al.	2004	Free State	Clocolon	15.4	-42.97	701	ZA	Elliot	Stormberg	Upper	group of beds		upper Elliot Formation
Massospondylus carinatus	201.3	190.8	Hettangian	Sinemurian	Barrett and Yates	2005	Free State		14.83	-44.54	701	ZA	Elliot	Stormberg	Upper	bed
Massospondylus carinatus	201.3	174.1	Early Jurassic		Cooper	1981	Mashonaland West		22.43	-29.84	701	ZW	Upper Karroo Sandstone	Karroo		group of beds		described as "Upper Karroo sediments/System", and "Upper Trias," possible correlated with Forest Sandstone near Bulawayo.
Massospondylus carinatus	199.3	190.8	Sinemurian		Cooper	1981	Free State	Ladybrand	15.24	-42.85	701	ZA	Clarens	Stormberg		bed		#NAME?
Massospondylus carinatus	199.3	190.8	Sinemurian		Cooper	1981	Free State	Ficksburg	16.1	-42.35	701	ZA	Clarens	Stormberg		bed		#NAME?
Massospondylus carinatus	199.3	190.8	Sinemurian		Sues et al.	2004	Free State	Bethlehem	16.72	-42.54	701	ZA	Clarens	Stormberg		bed
Massospondylus carinatus	199.3	190.8	Sinemurian		Sues et al.	2004	Free State		14.77	-44.47	701	ZA	Clarens	Stormberg		bed
Massospondylus kaalae	201.3	190.8	Hettangian	Sinemurian	Barrett	2009	Eastern Cape	Herschel	14.62	-44.49	701	ZA	Elliot	Stormberg	Upper	bed		upper Elliot Fm., Massospondylus range zone
Megachirella wachtleri	247.2	242	Pelsonian		Renesto & Bernardi	2014			23.9	12.1		IT
Megalancosaurus endennae	215.56	212	Alaunian		Renesto et al.	2010	Lombardia		27.89	22.45	307	IT	Zorzino Limestone			formation		material from a sequence of 3 levels, each bearing bones. Unclear which fossils are from which layers. Uppermost part of the Zorzino Limestones (Calcare di Zorzino) of latest Alaunian age (dated by palynomorphs)
Megalancosaurus preonensis	215.56	205.6	Alaunian	Sevatian	Calzavara et al.	1981	Friuli-Venezia Giulia	Udine	29.69	22.87	307	IT	Dolomia di Forni			formation		Dolmomia di Forni "spans the Alaunian 2 - Sevatian 1 interval"; middle-late Norian
Megalancosaurus preonensis	215.56	212	Alaunian		Renesto	2000	Lombardia		27.89	22.45	307	IT	Zorzino Limestone			formation		material from a sequence of 3 levels, each bearing bones. Unclear which fossils are from which layers. Uppermost part of the Zorzino Limestones (Calcare di Zorzino) of latest Alaunian age (dated by palynomorphs)
Megalancosaurus sp.	215.56	205.6	Alaunian	Sevatian	Renesto et al.	2010	Friuli-Venezia Giulia	Udine	29.69	22.87	307	IT	Dolomia di Forni		lower	member		Dolmomia di Forni "spans the Alaunian 2 - Sevatian 1 interval"; middle-late Norian
Megalancosaurus sp.	215.56	205.6	Alaunian	Sevatian	Renesto et al.	2010	Friuli-Venezia Giulia	Udine	29.69	22.87	307	IT	Dolomia di Forni			formation		From the "Seazza Creek section"; Dolmomia di Forni "spans the Alaunian 2 - Sevatian 1 interval"; middle-late Norian
Megawhaitsia patrichae	259	252.3	Vyatkian		Ivakhnenko	2008	Vladimir	Vyazniki	48.12	36.24	302	RU				formation		"Upper part of Vyatskian Gorizont, Late Tatarian"
Megawhaitsia patrichae	259	252.3	Vyatkian		Ivakhnenko	2008	Nizhnii Novgorod	Tonshaevo	50.18	38.83	302	RU				formation		"similarly old collection [as the type locality of Archosaurus rossicus]" (Gower & Sennikov, 2000);\r\n"same geological age as the type locality [of Megawhaitsia patrichae]" (Ivakhnenko, 2008);\r\nthe type locality of M. patrichae and A. rossicus is Vyazniki, being Vyatkian in age
Megazostrodon rudnerae	201.3	190.8	Hettangian	Sinemurian	Crompton and Jenkins	1968	Quthing		15.08	-44.38	701	LS	Elliot	Stormberg	Upper	group of beds		So-called "middle Elliot" (Kitching & Raath 1984) = lower part of upper Elliot Formation
Melanorosaurus readi	228	201.3	Norian	Rhaetian	Heerden and Galton	1997	Eastern Cape	Wodehouse	7.83	-52.57	701	ZA	Elliot	Stormberg	Lower	bed		base of formation
Melanorosaurus readi	228	201.3	Norian	Rhaetian	Haughton	1924	Eastern Cape	Herschel	8.79	-52.16	701	ZA	Elliot	Stormberg	Lower	bed		near base of Red Beds = lower Elliot Fm.
Melanorosaurus readi	228	201.3	Norian	Rhaetian	Haughton	1924	Eastern Cape	Herschel	8.89	-52.13	701	ZA	Elliot	Stormberg	Lower	bed		near base of Fm. in bottom third
Melanorosaurus readi	228	201.3	Norian	Rhaetian	Yates	2007	Free State		9.75	-50.91	701	ZA	Elliot	Stormberg	Lower	bed		16 metres below the lower Elliot/upper Elliot boundary, and 10.5 metres below the holotype specimen of Eocursor parvus
Melanorosaurus thabanensis	201.3	190.8	Hettangian	Sinemurian	Gauffre	1993	Mafeteng		14.89	-43.88	701	LS	Elliot	Stormberg	Upper	bed		Upper Red Beds of the Thabana-Morena site that correspond to the Upper Elliot Formation and to the base of the Clarens Formation also known as the Massospondylus range zone
Menadon besairiei	242	228	Ladinian	Carnian	Kammerer et al.	2008	Toliara		30.15	-35.76	702	MG	basal Isalo II or Makay	Isalo		bed		Unit is known as either the Makay Formation or "Isalo II"; basal part of unit. This formation is of uncertain age and is generally considered Ladinian or Carnian; Langer et al. (2000) support a Carnian age based upon palynology and their interpretation of the phylogenetic position of the rhynchosaur material.
Menadon besairiei	242	228	Ladinian	Carnian	Flynn et al.	2000	Toliara		29.17	-36.09	702	MG	basal Isalo II or Makay	Isalo		member		Unit is known as either the Makay Formation or "Isalo II"; basal part of unit. This formation is of uncertain age and is generally considered late Ladinian or early Carnian; Langer et al. (2000) support a Carnian age based upon palynology and their interpretation of the phylogenetic position of the rhynchosaur material.
Menadon besairiei	242	228	Ladinian	Carnian	Melo et al.	2015	Rio Grande do Sul		-18.58	-38.64	201	BR	Santa Maria	Rosario do Sul			Santacruzodon	"Santa Cruz do Sul Fauna"; so-called "Santacruzodon Assemblage Zone" of the lower Santa Maria Formation (Santa Maria Sequence 1 of the Santa Maria Supersequence). \r\nOriginally identified as Ladinian. However, Melo et al. (2015) noted that U-Pb dating suggests an early Carnian age for the Santacruzodon Assemblage Zone
Mesenosaurus romeri	272.5	265	Kazanian	Urzhumian	Ivakhnenko	2008	Arkhangelsk	Mezen'	37.62	34.99	302	RU	Krasnoshchel'			formation		data from Ivakhnenko (2008)
Mesenosaurus romeri	268	252.3	Late Urzhumian	Early Severodvinian	Ivakhnenko	2008	Arkhangelsk	Leshukonskoe	43.58	41.89	302	RU	Krasnoshchel'			formation		data from Ivakhnenko (2008)
Mesodapedon kuttyi	247.2	242	Anisian		Chatterjee	1980	Andhra Pradesh	Adilabad	39.9	-42.19	501	IN	Yerrapalli			bed		Vertebrate biostratigraphy (e.g. Bandyopadhyay & Sengupta 1999. J. Afr. Earth Sciences 29:233-241) has been used to argue for a middle/late Anisian age for the Yerrapalli, on the basis of similarities to the fauna of the Manda Beds of Tanzania
Mesoeucrocodylia indet.	237	174.1	Late Triassic	Early Jurassic	Goodwin et al.	1999			36.62	-12.58	715	ET	Adigrat Sandstone			bed
Mesosaurus tenuidens	290.1	279.3	Artinskian		Horsthemke et al.	1990	Erongo		-32.37	-52.31	701	NA		Huab	"Ecca"		group of beds
Mesosaurus tenuidens	290.1	279.3	Artinskian		GÃ¼rich	1889	Northern Cape	Thembelihle	-43.6	-63.28	701	ZA		? Whitehill	Ecca		bed
Mesosaurus tenuidens	290.1	279.3	Artinskian		Sedor and Ferigolo	2001	GoiÃ¡s	PerolÃ¢ndia	-28.58	-39.17	201	BR		Irati	Passa Dois	Assistencia	group of beds
Mesosaurus tenuidens	290.1	279.3	Artinskian		Rossmann and Maisch	1999	ParanÃ¡	SÃ£o Mateus do Sul	-31.49	-47.4	201	BR		Irati	Passa Dois		member
Mesosaurus tenuidens	290.1	279.3	Artinskian		Rossmann and Maisch	1999	Rio Grande do Sul	SÃ£o Gabriel	-39.28	-49.75	201	BR		Irati	Passa Dois		member
Mesosaurus tenuidens	290.1	279.3	Artinskian		MÃ¼ller	2009	SÃ£o Paulo	Itapetininga	-27.24	-46.27	201	BR		Irati	Passa Dois		member
Mesosaurus tenuidens	290.1	279.3	Artinskian		Broom	1908	Northern Cape	Hantam	-48.22	-59.66	701	ZA		Whitehill	Ecca		bed
Mesosaurus tenuidens	290.1	279.3	Artinskian		Broom	1905	Northern Cape		-48.14	-59.1	701	ZA		Whitehill	Ecca		bed
Mesosaurus tenuidens	290.1	279.3	Artinskian		Karl et al.	2007	ParanÃ¡	Irati	-31.52	-46.98	201	BR		Irati	Passa Dois		member
Mesosaurus tenuidens	290.1	279.3	Artinskian		MÃ¼ller	2009	ParanÃ¡	Irati	-31.52	-46.98	201	BR		Irati	Passa Dois		member
Mesosaurus tenuidens	290.1	279.3	Artinskian		Karl et al.	2007	ParanÃ¡	SÃ£o Mateus do Sul	-31.49	-47.4	201	BR		Irati	Passa Dois		member
Mesosaurus tenuidens	290.1	279.3	Artinskian		Karl et al.	2007	SÃ£o Paulo		-26.66	-45.77	201	BR		Irati	Passa Dois		formation
Mesosaurus tenuidens	290.1	279.3	Artinskian		Karl et al.	2007	SÃ£o Paulo	Rio Claro	-26.05	-45.45	201	BR		Irati	Passa Dois	Assistencia	bed
Mesosaurus tenuidens	290.1	279.3	Artinskian		Rossmann	2000	ParanÃ¡	Irati	-31.52	-46.98	201	BR		Irati	Passa Dois		group of beds
Mesosaurus tenuidens	290.1	279.3	Artinskian		Rossmann	2000	ParanÃ¡	RebouÃ§as	-31.67	-47.09	201	BR		Irati	Passa Dois		group of beds
Mesosaurus tenuidens	290.1	279.3	Artinskian		Rossmann	2002	SÃ£o Paulo		-26.66	-45.77	201	BR		Irati	Passa Dois		formation
Mesosaurus tenuidens	290.1	279.3	Artinskian		Soares	2003	ParanÃ¡	SÃ£o Mateus do Sul	-31.49	-47.4	201	BR		Irati	Passa Dois		group of beds
Mesosaurus tenuidens	290.1	279.3	Artinskian		Huene	1941	ParanÃ¡		-30.71	-46.83	201	BR		Irati	Passa Dois		group of beds
Mesosaurus tenuidens	290.1	279.3	Artinskian		Rossmann	2000	Northern Cape	Hantam	-48.22	-59.66	701	ZA		Whitehill	Ecca		bed
Mesosaurus tenuidens	290.1	279.3	Artinskian		Rossmann and Maisch	1999	Karas		-38.89	-57.5	701	NA		Whitehill	Ecca		group of beds
Mesosaurus tenuidens	290.1	279.3	Artinskian		Mones	1972	Cerro Largo		-39.5	-51.15	202	UY		Melo		Mangrullo	group of beds
Mesosuchus browni	247.2	242	Anisian		Dilkes	1998	Eastern Cape	Maletswai	-7.31	-50.77	701	ZA	Burgersdorp	Beaufort		group of beds	Cynognathus Assemblage	"Cynognathus assemblage zone" (Ewer, 1965);\r\n"Middle zone of Cynognathus Assemblage Zone (Hancox et al. 1995) correlating with the upper two-thirds of the Burgersdorp Formation (Tarkastad Subgroup; Beaufort Group) according to Keyser & Smith (1979)" (Dilkes, 1998).\r\nThe middle Cynognathus AZ in the Aliwal North District is entirely within the Anisian Stage of the Middle Triassic (Catuneanu et…
Microgomphodon oligocynus	247.2	242	Anisian		Butler et al.	2015	Free State		-7.39	-54.59	701	ZA	Burgersdorp	Beaufort		group of beds		Cynognathus Assemblage Zone, Subzone B: early Anisian
Microgomphodon oligocynus	247.2	237	Anisian	Ladinian	Keyser and Brink	1977			-5.55	-37.51	701	NA	Omingonde	Karoo	Upper	bed	Cynognathus subzone C	Referred to as the "Lower Etjo Beds" by Keyser (1973) but now called the Omingonde Formation. "Based on the co-occurrence of Kannemeyeria and Erythrosuchus in subzone B of the Cynognathus Assemblage Zone, the Omingonde Formation may be broadly assigned an Anisian age." (Damiani et al. 2007. Palaeontology 50: 1531-1546)\r\n\r\nAbdala & Smith (2009) suggest the possibility of two different faunas i…
Microsyodon orlovi	272.3	268.8	Roadian	Roadian	Brocklehurst et al. (supplementary data)	2013	Is listed as coming from the Berezovyye Locality, Vyata River by Kammerer (2012). Coordinates here are hence based upon those given for the Vyata River by the PDBD (collection number 82094, primary reference Morozova, 1970) in order to provide a rough estimate.		41.5	28.9		RU
Milleretta rubidgei	254.17	252.17	Changhsingian		Gow	1972	Western Cape	Central Karoo	-15.83	-50.12	701	ZA		Balfour	Beaufort		group of beds
Milleretta rubidgei	254.17	252.17	Changhsingian		Gow	1972	Eastern Cape	Camdeboo	-15.59	-50.55	701	ZA		Balfour	Beaufort		group of beds
Milleretta rubidgei	254.17	252.17	Changhsingian		Gow	1972	Eastern Cape	Camdeboo	-15.15	-50.63	701	ZA		Balfour	Beaufort		formation
Milleretta rubidgei	254.17	252.17	Changhsingian		Gow	1972	Eastern Cape	Camdeboo	-15.22	-50.55	701	ZA		Balfour	Beaufort		bed
Milleretta rubidgei	254.17	252.17	Changhsingian		Gow	1972	Western Cape	Central Karoo	-15.69	-50.19	701	ZA		Teekloof	Beaufort		bed
Milleretta rubidgei	254.17	252.17	Changhsingian		Gow	1972	Eastern Cape	Camdeboo	-15.15	-50.63	701	ZA		Balfour	Beaufort		bed
Milleretta rubidgei	254.17	252.17	Changhsingian		Gow	1972	Western Cape	Central Karoo	-16	-50.32	701	ZA		Balfour	Beaufort		bed
Millerinoides acutirostris	254.17	252.17	Changhsingian		Gow	1972	Eastern Cape	Camdeboo	-15.25	-50.7	701	ZA		Balfour	Beaufort		formation
Milleropsis pricei	254.17	252.17	Changhsingian		Gow	1972	Western Cape	Central Karoo	-15.83	-50.12	701	ZA		Balfour	Beaufort		bed
Milleropsis pricei	254.17	252.17	Changhsingian		Gow	1972	Eastern Cape	Camdeboo	-15.15	-50.63	701	ZA		Balfour	Beaufort		formation
Millerosaurus nuffieldi	254.17	252.17	Changhsingian		Gow	1972	Eastern Cape	Camdeboo	-15.67	-50.48	701	ZA		Balfour	Beaufort		group of beds
Millerosaurus ornatus	254.17	252.17	Changhsingian		Gow	1972	Eastern Cape	Camdeboo	-15.15	-50.63	701	ZA		Balfour	Beaufort		formation
Minicynodon maieri	228	208.5	Norian		Bonaparte et al.	2010	Rio Grande do Sul	Faxinal do Soturno County	-6.74	-38.52	201	BR	Caturrita	Rosario do Sul		group of beds	Ictidosauria	upper layers of the Santa Maria 2 Sequence of the Santa Maria Supersequence, corresponding lithostratigraphically to the Caturrita Formation. Ictidosauria or Mammaliamorpha Assemblage Zone (= Jachaleria Interval)\r\n\r\nCaturrita was originally considered Carnian-Norian in age; however, recent recalibration of the Triassic timescale suggests a Norian age (e.g. Langer et al. 2010; Brusatte et al. …
Mirotenthes digitipes	259.9	252.17	Wuchiapingian	Wuchiapingian	Benton et al. (supplementary)	2013						ZA		Beaufort			Cistecephalus Assemblage
Moenkopi Shuvosaurid	247.2	242	Anisian		Nesbitt et al.	2013					101	US	Moenkopi
Moghreberia nmachouensis	237	228	Carnian		Gauffre	1993	Marrakech		3.13	16.96	707	MA	Timezgadiouine	Argana	Irohalene	bed		from base of T5 level; suggested to be a correlative of the Otischalkian and Sanfordian LVFs by Lucas (1998) and suggested to be Ischigualastian by Langer et al. (2010)
Moghreberia nmachouensis	237	228	Carnian		Dutuit	1989	Marrakech		-0.4	15.47	701	MA	Timezgadiouine	Argana	Irohalene	bed		Lower part of the T5 stratigraphic unit
Moghreberia nmachouensis	237	201.3	Carnian	Rhaetian	Dutuit	1988	Marrakech		0.25	16.43	707	MA						This is the middle of 3 levels in deposit XI (J.-M. Dutuit, Mem. Mus nat. Hist. nat., 36C, 1976, 253 p.)
Moghreberia nmachouensis	237	201.3	Carnian	Rhaetian	Dutuit	1989	Marrakech		0.25	16.43	707	MA						This is the middle of 3 levels in deposit XI (J.-M. Dutuit, Mem. Mus nat. Hist. nat., 36C, 1976, 253 p.)
Molybdopygus arcanus	268.8	265.1	Wordian	Wordian	Benton et al. (supplementary)	2013						ZA		Beaufort			Eodicynodon assemblage zone
Moradisaurinae indet.	259.9	254.17	Wuchiapingian		Jalil and Dutuit	1996	Marrakech-Tensift-Al Haouz		6.04	13.34	707	MA	Ikakern		Tourbihine	group of beds		Data taken from Jalil and Janvier (2005). Tourbihine Member of Ikakern Formation corresponds to Level T2 of Argana Formation in Dutuit (1976).\r\nTourbihine mbr. is Uppermost Capitanian to Lower Wuchiapingian according to Roscher & Schneider (2006, fig. 15 b). Because all the vertebrates come from the upper levels of the Tourbihine mbr. (Jalil and Janvier, 2005 fig. 2A), the collection is classif…
Moradisaurus grandis	254.17	252.17	Changhsingian		O'Keefe et al.	2005	Agadez	Arlit	13.23	-3.88	714	NE	Moradi	IzÃ©gouandane		group of beds		"Moradi Formation is the uppermost unit of the Izegouandane Group, and unconformably underlies the Triassic Teloua Formation. The exact age of the Moradi Formation is currently unknown, but is currently considered to be latest Permian (Taquet, 1972, 1976)" (O'Keefe et al., 2005)
Moradisaurus grandis	254.17	252.17	Changhsingian		O'Keefe et al.	2005	Agadez	Arlit	13.12	-3.48	714	NE	Moradi	IzÃ©gouandane		member		"The age of the Moradi Formation is poorly constrained, although it is typically considered latest Permian (Taquet 1972, 1978)" (Steyer et al., 2006)\nsee also collection (68053)
Morganucodon heikuopengensis	199.3	190.8	Sinemurian		Young	1978	Yunnan		122.22	37.38	611	CN	Lufeng		Zhangjiawa	group of beds		Sites reported by Simmons supposedly from a single stratum within the "Dark Red Beds", just below the Ta Ti layer.\r\nThe Lufeng Formation has been divided into lower dark/dull purple beds (= Shawan Member) and upper dark/deep red beds (= Zhangjiawa Member). Luo & Wu (1994: In the Shadow of the Dinosaurs, pp. 251â€“270) argue on the basis of vertebrate biostratigraphy for a probable Sinemurian ag…
Morganucodon oehleri	201.3	199.3	Hettangian		Robinson	1962	Yunnan	Lufeng	120.2	37.81	611	CN	Lufeng		Shawan	bed		Lufeng Mesozoic Sediments divided into Lower and Upper Series. Units 1-4 in Lower Series, Units 5-8 in Upper Series.\r\n\r\nThe Lufeng Formation has been divided into lower dark/dull purple beds (= Shawan Member) and upper dark/deep red beds (= Zhangjiawa Member). Luo & Wu (1994: In the Shadow of the Dinosaurs, pp. 251â€“270) argue on the basis of vertebrate biostratigraphy for a probable Sinemur…
Morganucodon oehleri	199.3	190.8	Sinemurian		Luo et al.	1995	Yunnan		122.22	37.37	611	CN	Lufeng		Zhangjiawa	bed		The Lufeng Formation has been divided into lower dark/dull purple beds (= Shawan Member) and upper dark/deep red beds (= Zhangjiawa Member). Luo & Wu (1994: In the Shadow of the Dinosaurs, pp. 251â€“270) argue on the basis of vertebrate biostratigraphy for a probable Sinemurian age for the Zhangjiawa Member and a Hettangian age for the Shawan Member.
Morganucodon peyeri	208.5	201.3	Rhaetian		Clemens	1980	Schaffhausen		18.71	34.1	305	CH	Trossingen			group of beds		from layers d & e (mixed collection), possible reworked from layer c (Knollemergel), occasionally termed the "Zanclodonmergel". Knollenmergel now = Trossingen Fm.
Morganucodon sp.	199.3	182.7	Sinemurian	Pliensbachian	Jenkins et al.	1983	Arizona	Coconino	-39.65	15	101	US	Kayenta	Glen Canyon		bed		Palynoflorulle, Scelidosaurus scutes, and magnetostratigraphy suggests Kayenta may be Sinemurian and/or Pliensbachian (Curtis and Padian 1999). Oligokyphus collected from the middle third of the Kayenta sequence (Sues 1985).
Morganucodon watsoni	201.3	190.8	Hettangian	Sinemurian	Kuehne	1949	South Wales	Glamorgan	9.24	37.3	315	UK				bed		Fissure fills in Late Carboniferous (Dinantian) limestone. Deposits resulting from Liassic transgression over Carboniferous limestones. Kermack, Mussett, and Rigney (1981) note that a Lower Sinemurian age for the Welsh fissures is supported by evidence in David Pacey's (1978) thesis, which is apparently as yet unpublished.
Morganucodon watsoni	201.3	190.8	Hettangian	Sinemurian	Evans and Kermack	1994	Wales	Glamorgan	9.22	37.31	315	UK				group of beds		Fossils come from several fissure systems within the Pontalun Quarry. Fissure fills in Late Carboniferous (Dinantian) limestone. Deposits resulting from Liassic transgression over Carboniferous limestones. Kermack, Mussett, and Rigney (1981) note that a Lower Sinemurian age for the Welsh fissures is supported by evidence in David Pacey's (1978) thesis, which is apparently as yet unpublished.
Morganucodon watsoni	201.3	190.8	Hettangian	Sinemurian	Evans and Kermack	1994	South Wales	Glamorgan	9.22	37.3	315	UK				bed		Fissure fills in Late Carboniferous (Dinantian) limestone. Deposits resulting from Liassic transgression over Carboniferous limestones. Kermack, Mussett, and Rigney (1981) note that a Lower Sinemurian age for the Welsh fissures is supported by evidence in David Pacey's unpublished thesis (1978).
Morganucodon watsoni	201.3	190.8	Hettangian	Sinemurian	Evans and Kermack	1994	South Wales	Glamorgan	9.23	37.31	315	UK				group of beds		Fissure fills in Late Carboniferous (Dinantian) limestone. Deposits resulting from Liassic transgression over Carboniferous limestones. Kermack, Mussett, and Rigney (1981) note that a Lower Sinemurian age for the Welsh fissures is supported by evidence in David Pacey's unpublished PhD thesis (1978) thesis.
Morganucodon watsoni	201.3	190.8	Hettangian	Sinemurian	Evans and Kermack	1994	South Wales	Glamorgan	9.22	37.3	315	UK				bed		Fissure fills in Late Carboniferous (Dinantian) limestone. Deposits resulting from Liassic transgression over Carboniferous limestones. Kermack, Mussett, and Rigney (1981) note that a Lower Sinemurian age for the Welsh fissures is supported by evidence in David Pacey's unpublished (1978) thesis.
Mormosaurus seeleyi	268.8	259.9	Capitanian	Capitanian	Benton et al. (supplementary)	2013						ZA					Tapinocephalus Assemblage
Moschops capensis	265.1	259.9	Capitanian	Capitanian	Benton et al. (supplementary)	2013						ZA					Tapinocephalus Assemblage
Moschops koupensis	268.8	259.9	Capitanian	Capitanian	Benton et al. (supplementary)	2013						ZA					Tapinocephalus Assemblage
Moschops oweni	268.8	259.9	Capitanian	Capitanian	Benton et al. (supplementary)	2013						ZA					Tapinocephalus Assemblage
Moschops whaitsi	268.8	259.9	Capitanian	Capitanian	Benton et al. (supplementary)	2013						ZA					Tapinocephalus Assemblage
Moschorhinus kitchingi	252.17	251.2	Induan		Durand	1991	Free State		-11.4	-50.45	701	ZA	Katberg	Beaufort		member	Lystrosaurus	Lystrosaurus Assemblage Zone, lower part.
Moschorhinus kitchingi	252.17	247.2	Induan	Smithian	Kitching	1977	KwaZulu-Natal	Bergville	-5.02	-50.96	701	ZA	Normandien	Beaufort	Harrismith	formation	Lystrosaurus Assemblage Zone
Moschorhinus kitchingi	252.17	247.2	Early Triassic		Brink	1958	Kwazulu-Natal	Uthukela	-5	-51.26	701	ZA		Beaufort		formation	Lystrosaurus
Moschowhaitsia vjuschkovi	259	252.3	Vyatkian		Battail and Surkov	2000	Vladimir	Vyazniki	48.12	36.24	302	RU				formation		"Upper part of Vyatskian Gorizont, Late Tatarian"
[truncated: 1,004 more rows]

## Sheet: Taxon_occs
Taxon occurrences table
Taxon	FAD	LAD
Aardonyx_celestae	201.3	190.8
Abrictosaurus_consors	201.3	190.8
[truncated: 1,044 more rows]

## Sheet: palaeocoords
Taxon palaeocoordinate data
[truncated: 2,202 more rows]
