# Supplementary material for: Mass extinctions drove increased global faunal cosmopolitanism on the supercontinent Pangaea
Source: Nat Commun. 2017 Oct 10;8:733. doi: 10.1038/s41467-017-00827-7 (PMC5635108; doi:10.1038/s41467-017-00827-7)
Supplement: Supplementary file 6 — Supplementary Dataset 3 [file 41467_2017_827_MOESM6_ESM.xlsx]

## Sheet: Permian
Clustering vector of k-means cluster analysis results for late Permian occurrence data
										Number of clusters
accepted_name	early_interval	late_interval	state	county	formation	stratgroup	paleolng	paleolat	cc	5	6	7	8	9	10	11	12	13	14	15
Endothiodon bathystoma	Permian				Ruhuhu	Songea	7.89	-60.43	TZ	5	3	1	3	7	1	6	10	11	6	10
Endothiodon tolani	Capitanian	Wuchiapingian			Ruhuhu	Songea	7.89	-60.43	TZ	5	3	1	3	7	1	6	10	11	6	10
Tapinocephalidae indet. 1	Wordian	Capitanian	Ruvuma	Songea	Ruhuhu	Songea	12.18	-50.68	TZ	5	3	1	3	7	1	6	10	11	6	10
Captorhinus sp.	Wuchiapingian		Eastern	Lundazi	Madumabisa Mudstone	Beaufort	13.31	-44.62	ZM	5	3	1	3	7	1	6	10	11	6	10
Captorhinus sp.	Wuchiapingian		Eastern	Lundazi	Madumabisa Mudstone	Beaufort	13.31	-44.62	ZM	5	3	1	3	7	1	6	10	11	6	10
Pareiasuchus nasicornis	Wuchiapingian		Eastern	Lundazi	Madumabisa Mudstone	Beaufort	13.31	-44.62	ZM	5	3	1	3	7	1	6	10	11	6	10
Aenigmastropheus parringtoni	Wuchiapingian		Ruvuma		Usili	Songea	15.49	-45.51	TZ	5	3	1	3	7	1	6	10	11	6	10
Anthodon serrarius	Wuchiapingian				Kawinga		15.9	-45.35	TZ	5	3	1	3	7	1	6	10	11	6	10
Dicynodon hueni	Wuchiapingian	Changhsingian	Ruvuma	Songea	Usili	Songea	16.27	-44.8	TZ	5	3	1	3	7	1	6	10	11	6	10
Dicynodontoides nowacki	Wuchiapingian	Changhsingian	Ruvuma	Songea	Usili	Songea	16.27	-44.8	TZ	5	3	1	3	7	1	6	10	11	6	10
NMT RB4	Wuchiapingian	Changhsingian	Ruvuma	Songea	Usili	Songea	16.27	-44.8	TZ	5	3	1	3	7	1	6	10	11	6	10
Rhachiocephalus magnus	Wuchiapingian	Changhsingian	Ruvuma	Songea	Usili	Songea	16.27	-44.8	TZ	5	3	1	3	7	1	6	10	11	6	10
Dicynodontoides nowacki	Wuchiapingian	Changhsingian	Ruvuma	Songea	Usili	Songea	16.37	-44.66	TZ	5	3	1	3	7	1	6	10	11	6	10
Euptychognathus bathyrhynchus	Wuchiapingian	Changhsingian	Ruvuma	Songea	Usili	Songea	16.37	-44.66	TZ	5	3	1	3	7	1	6	10	11	6	10
Procynosuchus delaharpeae	Wuchiapingian	Changhsingian	Ruvuma	Songea	Usili	Songea	16.37	-44.66	TZ	5	3	1	3	7	1	6	10	11	6	10
Theriognathus microps	Wuchiapingian	Changhsingian	Ruvuma	Songea	Usili	Songea	16.37	-44.66	TZ	5	3	1	3	7	1	6	10	11	6	10
Acerosodontosaurus piveteaui	Lopingian		Tulear		Lower Sakamena	Sakamena	22.51	-42.93	MG	5	3	1	3	7	1	6	10	11	6	10
Coelurosauravus elivensis	Lopingian		Tulear		Lower Sakamena	Sakamena	22.51	-42.93	MG	5	3	1	3	7	1	6	10	11	6	10
Hovasaurus boulei	Lopingian		Tulear		Lower Sakamena	Sakamena	22.51	-42.93	MG	5	3	1	3	7	1	6	10	11	6	10
Thadeosaurus colcanapi	Lopingian		Tulear		Lower Sakamena	Sakamena	22.51	-42.93	MG	5	3	1	3	7	1	6	10	11	6	10
Oudenodon sakamenensis	Lopingian				Lower Sakamena	Sakamena	24.24	-42.84	MG	5	3	1	3	7	1	6	10	11	6	10
Barasaurus besairiei	Lopingian		Fianarantsoa			Lower Sakamena	24.81	-42.64	MG	5	3	1	3	7	1	6	10	11	6	10
Captorhinidae indet.	Wuchiapingian		Andhra Pradesh	Adilabad	Kundaram	Gondwana	36.89	-48.39	IN	5	3	1	3	7	1	6	10	11	6	10
Cistecephalus microrhinus	Wuchiapingian		Andhra Pradesh	Adilabad	Kundaram	Gondwana	36.89	-48.39	IN	5	3	1	3	7	1	6	10	11	6	10
Dicynodontoides sp.	Wuchiapingian		Andhra Pradesh	Adilabad	Kundaram	Gondwana	36.89	-48.39	IN	5	3	1	3	7	1	6	10	11	6	10
Emydops sp.	Wuchiapingian		Andhra Pradesh	Adilabad	Kundaram	Gondwana	36.89	-48.39	IN	5	3	1	3	7	1	6	10	11	6	10
Endothiodon mahalanobisi	Wuchiapingian		Andhra Pradesh	Adilabad	Kundaram	Gondwana	36.89	-48.39	IN	5	3	1	3	7	1	6	10	11	6	10
Endothiodon uniseries	Wuchiapingian		Andhra Pradesh	Adilabad	Kundaram	Gondwana	36.89	-48.39	IN	5	3	1	3	7	1	6	10	11	6	10
Oudenodon sp.	Wuchiapingian		Andhra Pradesh	Adilabad	Kundaram	Gondwana	36.89	-48.39	IN	5	3	1	3	7	1	6	10	11	6	10
Pristerodon mackayi	Wuchiapingian		Andhra Pradesh	Adilabad	Kundaram	Gondwana	36.89	-48.39	IN	5	3	1	3	7	1	6	10	11	6	10
Dicynodon huenei	Zechstein			Songea District	Lower Bone Bed	Karoo	16.45	-44.64	TZ	5	3	1	3	7	1	6	10	11	6	10
OUMNH TSK 2	Changhsingian				Madumabisa Mudstone		12.79	-42.5	ZM	5	3	1	3	7	1	6	10	11	6	10
Rhachiocephalus behomoth	Changhsingian	Changhsingian	Ruvuma	Songea	Usili	Songea	16.27	-44.8	TZ	5	3	1	3	7	1	6	10	11	6	10
Bashkyroleter mesensis	Kazanian	Urzhumian	Arkhangelsk	Mezen'	Krasnoshchel'		37.62	34.99	RU	3	2	3	1	6	2	7	5	13	5	5
Biarmosuchus tener	Kazanian	Urzhumian	Arkhangelsk	Mezen'	Krasnoshchel'		37.62	34.99	RU	3	2	3	1	6	2	7	5	13	5	5
Lanthaniscus efremovi	Kazanian	Urzhumian	Arkhangelsk	Mezen'	Krasnoshchel'		37.62	34.99	RU	3	2	3	1	6	2	7	5	13	5	5
Lanthanolania ivakhnenkoi	Kazanian	Urzhumian	Arkhangelsk	Mezen'	Krasnoshchel'		37.62	34.99	RU	3	2	3	1	6	2	7	5	13	5	5
Macroleter poezicus	Kazanian	Urzhumian	Arkhangelsk	Mezen'	Krasnoshchel'		37.62	34.99	RU	3	2	3	1	6	2	7	5	13	5	5
Mesenosaurus romeri	Kazanian	Urzhumian	Arkhangelsk	Mezen'	Krasnoshchel'		37.62	34.99	RU	3	2	3	1	6	2	7	5	13	5	5
Nycteroleter ineptus	Kazanian	Urzhumian	Arkhangelsk	Mezen'	Krasnoshchel'		37.62	34.99	RU	3	2	3	1	6	2	7	5	13	5	5
Nyctiphruretus acudens	Kazanian	Urzhumian	Arkhangelsk	Mezen'	Krasnoshchel'		37.62	34.99	RU	3	2	3	1	6	2	7	5	13	5	5
Pyozia mesenensis	Kazanian	Urzhumian	Arkhangelsk	Mezen'	Krasnoshchel'		37.62	34.99	RU	3	2	3	1	6	2	7	5	13	5	5
Microsyodon orlovi	Roadian	Roadian	Is listed as coming from the Berezovyye Locality, Vyata River by Kammerer (2012). Coordinates here are hence based upon those given for the Vyata River by the PDBD (collection number 82094, primary reference Morozova, 1970) in order to provide a rough estimate.				41.5	28.9	RU	3	2	3	1	6	2	7	11	1	1	5
Bashkyroleter mesensis	Late Urzhumian	Early Severodvinian	Arkhangelsk	Leshukonskoe	Krasnoshchel'		43.58	41.89	RU	3	2	3	1	6	2	7	11	13	5	5
Ennatosaurus tecton	Late Urzhumian	Early Severodvinian	Arkhangelsk	Leshukonskoe	Krasnoshchel'		43.58	41.89	RU	3	2	3	1	6	2	7	11	13	5	5
Lanthaniscus efremovi	Late Urzhumian	Early Severodvinian	Arkhangelsk	Leshukonskoe	Krasnoshchel'		43.58	41.89	RU	3	2	3	1	6	2	7	11	13	5	5
Macroleter poezicus	Late Urzhumian	Early Severodvinian	Arkhangelsk	Leshukonskoe	Krasnoshchel'		43.58	41.89	RU	3	2	3	1	6	2	7	11	13	5	5
Mesenosaurus romeri	Late Urzhumian	Early Severodvinian	Arkhangelsk	Leshukonskoe	Krasnoshchel'		43.58	41.89	RU	3	2	3	1	6	2	7	11	13	5	5
Nyctiphruretus acudens	Late Urzhumian	Early Severodvinian	Arkhangelsk	Leshukonskoe	Krasnoshchel'		43.58	41.89	RU	3	2	3	1	6	2	7	11	13	5	5
Ennatosaurus tecton	Severodvinian		Arkhangelsk				42.27	40.35	RU	3	2	3	1	6	2	7	11	13	5	5
Obirkovia gladiator	Vyatkian		Vologda	Babushkino	Salarevo		46.48	39.75	RU	3	2	3	1	6	2	7	11	13	5	5
Elph borealis	Vyatkian		Arkhangelsk	Kotlas	Salarevo		47.62	41.69	RU	3	2	3	1	6	2	7	11	13	5	5
Peramodon amalitzkii	Vyatkian		Arkhangelsk	Kotlas	Salarevo		47.62	41.69	RU	3	2	3	1	6	2	7	11	13	5	5
Scutosaurus karpinskii	Vyatkian		Arkhangelsk	Kotlas	Salarevo		47.62	41.69	RU	3	2	3	1	6	2	7	11	13	5	5
Vivaxosaurus trautscholdi	Vyatkian		Arkhangelsk	Kotlas	Salarevo		47.62	41.69	RU	3	2	3	1	6	2	7	11	13	5	5
Gecatogomphius kavejevi	Kazanian		Kirov	Malmyzh	Belebei		46.14	28.86	RU	3	2	3	8	6	2	7	11	1	1	14
Gecatogomphius kavejevi	Kazanian		Tatarstan	Mamadysh	Belebei		47.2	28.34	RU	3	2	3	8	6	2	7	11	1	1	14
Bashkyroleter bashkyricus	Kazanian		Bashkortostan	Belebei	Belebei		49.73	28.05	RU	3	2	3	8	6	2	7	11	1	1	14
Belebey vegrandis	Kazanian		Bashkortostan	Belebei		Belebei	49.73	28.05	RU	3	2	3	8	6	2	7	11	1	1	14
Rhipaeosaurus tricuspidens	Kazanian		Bashkortostan	Belebei	Belebei		49.73	28.05	RU	3	2	3	8	6	2	7	11	1	1	14
Belebey maximi	Kazanian	Urzhumian	Bashkortostan	Abdulino		Belebei	50.33	28.23	RU	3	2	3	8	6	2	7	11	1	1	14
Belebey vegrandis	Kazanian		Orenburg			Belebei	50.95	26.97	RU	3	2	3	8	6	2	7	11	1	1	14
Syodon biarmicum	Kazanian	Tatarian	Kirov	Malmysh			51.29	34.62	RU	3	2	3	8	6	2	7	11	5	14	14
Biarmosuchus tener	Urzhumian		Perm	Ocher			49.13	33.38	RU	3	2	3	8	6	2	7	11	5	14	14
Biarmosuchus tener	Urzhumian		Perm	Ocher			49.13	33.38	RU	3	2	3	8	6	2	7	11	5	14	14
Estemmenosuchus mirabilis	Urzhumian	Urzhumian	Perm	Ocher			49.13	33.38	RU	3	2	3	8	6	2	7	11	5	14	14
Deuterosaurus biarmicus	Urzhumian		Orenburg	Krasnopartizan	Amanakskaya		51.29	29.2	RU	3	2	3	8	6	2	7	11	1	1	14
Porosteognathus efremovi	Urzhumian		Orenburg	Krasnopartizan	Amanakskaya		51.29	29.2	RU	3	2	3	8	6	2	7	11	1	1	14
Syodon biarmicum	Urzhumian		Orenburg	Krasnopartizan	Amanakskaya		51.29	29.2	RU	3	2	3	8	6	2	7	11	1	1	14
Titanophoneus potens	Late Urzhumian	Early Severodvinian	Tatarstan	Buinsk			51.68	34.35	RU	3	2	3	8	6	2	7	11	5	14	14
Ulemosaurus svijagensis	Late Urzhumian	Early Severodvinian	Tatarstan	Buinsk			51.68	34.35	RU	3	2	3	8	6	2	7	11	5	14	14
Venyukovia invisa	Late Urzhumian	Early Severodvinian	Tatarstan	Buinsk			51.68	34.35	RU	3	2	3	8	6	2	7	11	5	14	14
Ulemosaurus gigas	Urzhumian		Bashkortostan	Sterlibashevo			52.59	30.12	RU	3	2	3	8	6	2	7	11	1	1	14
Lanthanosuchus qualeni	Late Urzhumian	Early Severodvinian					52.85	34.38	RU	3	2	3	8	6	2	7	11	5	14	14
Lanthanosuchus watsoni	Late Urzhumian	Early Severodvinian					52.85	34.38	RU	3	2	3	8	6	2	7	11	5	14	14
Syodon biarmicum	Late Urzhumian	Early Severodvinian					52.85	34.38	RU	3	2	3	8	6	2	7	11	5	14	14
Titanophoneus potens	Late Urzhumian	Early Severodvinian					52.85	34.38	RU	3	2	3	8	6	2	7	11	5	14	14
Ulemica invisa	Urzhumian		Orenburg		Bolshekinelskaya		52.85	29.04	RU	3	2	3	8	6	2	7	11	1	1	14
Ulemosaurus svijagensis	Late Urzhumian	Early Severodvinian					52.85	34.38	RU	3	2	3	8	6	2	7	11	5	14	14
Kinelia broomi	Urzhumian	Vyatkian	Orenburg	Asekeevo	Kutulukskaya		55.55	34.15	RU	3	2	3	8	6	2	7	11	5	14	14
Biarmosuchoides romanovi	Tatarian		Orenburg	Novosergievka			56.99	33.37	RU	3	2	3	8	6	2	7	11	5	14	14
Eorasaurus olsoni	Capitanian	Wuchiapingian	Tatarstan	Tetyushi			51.93	34.33	RU	3	2	3	8	6	2	7	11	5	14	14
Idelesaurus tataricus	Capitanian	Wuchiapingian	Tatarstan	Tetyushi			51.93	34.33	RU	3	2	3	8	6	2	7	11	5	14	14
Sauroctonus progressus	Capitanian	Wuchiapingian	Tatarstan	Tetyushi			51.93	34.33	RU	3	2	3	8	6	2	7	11	5	14	14
Scutosaurus karpinskii	Capitanian	Wuchiapingian	Tatarstan	Tetyushi			51.93	34.33	RU	3	2	3	8	6	2	7	11	5	14	14
Deltavjatia vjatkensis	Severodvinian		Kirov	Kotelnich	Urpalov	Kotelnich	49.65	36.86	RU	3	2	3	8	6	2	7	11	5	14	14
Deltavjatia vjatkensis	Severodvinian		Kirov	Kotelnich	Urpalov	Kotelnich	49.65	36.86	RU	3	2	3	8	6	2	7	11	5	14	14
Emeroleter levis	Severodvinian		Kirov	Kotelnich	Urpalov	Kotelnich	49.65	36.86	RU	3	2	3	8	6	2	7	11	5	14	14
Proburnetia viatkensis	Severodvinian		Kirov	Kotelnich	Urpalov	Kotelnich	49.65	36.86	RU	3	2	3	8	6	2	7	11	5	14	14
Suminia getmanovi	Severodvinian		Kirov	Kotelnich	Urpalov	Kotelnich	49.65	36.86	RU	3	2	3	8	6	2	7	11	5	14	14
Australobarbarus kotelnitshi	Early Severodvinian		Kirov	Kotelâ€™nichskii	Urpalov	Kotelnich	49.8	37.64	RU	3	2	3	8	6	2	7	11	5	14	14
Australobarbarus platycephalus	Early Severodvinian		Kirov	Kotelâ€™nichskii	Urpalov	Kotelnich	49.8	37.64	RU	3	2	3	8	6	2	7	11	5	14	14
Delectosaurus berezhanensis	Late Vyatkian		Kirov	Slobodskoi			50.18	39.11	RU	3	2	3	8	6	2	7	11	5	14	14
Vivaxosaurus trautscholdi	Late Vyatkian		Kirov	Slobodskoi			50.18	39.11	RU	3	2	3	8	6	2	7	11	5	14	14
Inostrancevia alexandri	Late Severodvinian	Early Vyatkian	Tatarstan	Tetyushi			52.2	34.99	RU	3	2	3	8	6	2	7	11	5	14	14
Vivaxosaurus trautscholdi	Late Severodvinian	Early Vyatkian	Tatarstan	Tetyushi			52.2	34.99	RU	3	2	3	8	6	2	7	11	5	14	14
Rautiania alexandri	Severodvinian	Vyatkian	Orenburg	Saraktash	Vyasovka		58.81	34.68	RU	3	2	3	8	6	2	7	11	5	14	14
Rautiania minichi	Severodvinian	Vyatkian	Orenburg	Saraktash	Vyasovka		58.81	34.68	RU	3	2	3	8	6	2	7	11	5	14	14
Archosaurus rossicus	Vyatkian		Vladimir	Vyazniki			48.12	36.24	RU	3	2	3	8	6	2	7	11	5	14	14
Megawhaitsia patrichae	Vyatkian		Vladimir	Vyazniki			48.12	36.24	RU	3	2	3	8	6	2	7	11	5	14	14
Moschowhaitsia vjuschkovi	Vyatkian		Vladimir	Vyazniki			48.12	36.24	RU	3	2	3	8	6	2	7	11	5	14	14
Megawhaitsia patrichae	Vyatkian		Nizhnii Novgorod	Tonshaevo			50.18	38.83	RU	3	2	3	8	6	2	7	11	5	14	14
Captorhinidae indet.	Capitanian	Wuchiapingian			Madumabisa Mudstone	Beaufort	-0.95	-48.25	ZW	1	4	6	2	5	3	3	7	10	10	1
Galesphyrus capensis	Wuchiapingian		Eastern Cape			Beaufort	-16.75	-52.09	ZA	1	4	6	2	5	3	3	7	6	9	1
Cistecephalus microrhinus	Wuchiapingian		Eastern Cape	Graaf-Reinet			-16.13	-53.63	ZA	1	4	6	2	5	3	3	7	6	9	1
Dinanomodon gilli	Wuchiapingian		Eastern Cape	Graaf-Reinet			-16.13	-53.63	ZA	1	4	6	2	5	3	3	7	6	9	1
Emydops arctatus	Wuchiapingian		Eastern Cape	Graaf-Reinet			-16.13	-53.63	ZA	1	4	6	2	5	3	3	7	6	9	1
Cyonosaurus rubidgei	Changhsingian		Western Cape	Central Karoo	Balfour	Beaufort	-16	-50.32	ZA	1	4	6	2	5	3	3	7	10	10	1
Milleretta rubidgei	Changhsingian		Western Cape	Central Karoo		Balfour	-16	-50.32	ZA	1	4	6	2	5	3	3	7	10	10	1
Oudenodon bainii	Changhsingian		Western Cape	Central Karoo	Balfour	Beaufort	-16	-50.32	ZA	1	4	6	2	5	3	3	7	10	10	1
Pareiasaurus serridens	Changhsingian		Western Cape	Central Karoo	Balfour	Beaufort	-16	-50.32	ZA	1	4	6	2	5	3	3	7	10	10	1
Theriognathus microps	Changhsingian		Western Cape	Central Karoo	Balfour	Beaufort	-16	-50.32	ZA	1	4	6	2	5	3	3	7	10	10	1
Youngina capensis	Changhsingian		Western Cape	Central Karoo	Balfour	Beaufort	-16	-50.32	ZA	1	4	6	2	5	3	3	7	10	10	1
Oudenodon bainii	Changhsingian		Western Cape	Central Karoo	Balfour	Beaufort	-15.96	-50.27	ZA	1	4	6	2	5	3	3	7	10	10	1
Youngina capensis	Changhsingian		Western Cape	Central Karoo	Balfour	Beaufort	-15.96	-50.27	ZA	1	4	6	2	5	3	3	7	10	10	1
Milleretta rubidgei	Changhsingian		Western Cape	Central Karoo		Balfour	-15.83	-50.12	ZA	1	4	6	2	5	3	3	7	10	10	1
Milleropsis pricei	Changhsingian		Western Cape	Central Karoo		Balfour	-15.83	-50.12	ZA	1	4	6	2	5	3	3	7	10	10	1
Owenetta rubidgei	Changhsingian		Eastern Cape	Murraysburg			-15.81	-49.54	ZA	1	4	6	2	5	3	3	7	10	10	1
Aloposaurus gracilis	Changhsingian		Eastern Cape	Graaff-Reinet		Beaufort	-15.79	-50.69	ZA	1	4	6	2	5	3	3	7	10	10	1
Oudenodon bainii	Changhsingian		Eastern Cape	Graaff-Reinet		Beaufort	-15.79	-50.69	ZA	1	4	6	2	5	3	3	7	10	10	1
Cyonosaurus kitchingi	Changhsingian		Western Cape	Central Karoo	Teekloof	Beaufort	-15.69	-50.19	ZA	1	4	6	2	5	3	3	7	10	10	1
Daptocephalus leoniceps	Changhsingian		Western Cape	Central Karoo	Teekloof	Beaufort	-15.69	-50.19	ZA	1	4	6	2	5	3	3	7	10	10	1
Milleretta rubidgei	Changhsingian		Western Cape	Central Karoo		Teekloof	-15.69	-50.19	ZA	1	4	6	2	5	3	3	7	10	10	1
Oudenodon bainii	Changhsingian		Western Cape	Central Karoo	Teekloof	Beaufort	-15.69	-50.19	ZA	1	4	6	2	5	3	3	7	10	10	1
Procynosuchus delaharpeae	Changhsingian		Western Cape	Central Karoo	Teekloof	Beaufort	-15.69	-50.19	ZA	1	4	6	2	5	3	3	7	10	10	1
Theriognathus microps	Changhsingian		Western Cape	Central Karoo	Teekloof	Beaufort	-15.69	-50.19	ZA	1	4	6	2	5	3	3	7	10	10	1
Millerosaurus nuffieldi	Changhsingian		Eastern Cape	Camdeboo		Balfour	-15.67	-50.48	ZA	1	4	6	2	5	3	3	7	10	10	1
Owenetta rubidgei	Changhsingian		Eastern Cape	Camdeboo	Balfour	Beaufort	-15.67	-50.48	ZA	1	4	6	2	5	3	3	7	10	10	1
Nanomilleretta kitchingi	Changhsingian		Eastern Cape	Camdeboo		Balfour	-15.63	-50.49	ZA	1	4	6	2	5	3	3	7	10	10	1
Cyonosaurus kitchingi	Changhsingian		Eastern Cape	Camdeboo	Balfour	Beaufort	-15.59	-50.55	ZA	1	4	6	2	5	3	3	7	10	10	1
Cyonosaurus longiceps	Changhsingian		Eastern Cape	Camdeboo	Balfour	Beaufort	-15.59	-50.55	ZA	1	4	6	2	5	3	3	7	10	10	1
Milleretta rubidgei	Changhsingian		Eastern Cape	Camdeboo		Balfour	-15.59	-50.55	ZA	1	4	6	2	5	3	3	7	10	10	1
Procynosuchus delaharpeae	Changhsingian		Eastern Cape	Camdeboo	Balfour	Beaufort	-15.59	-50.55	ZA	1	4	6	2	5	3	3	7	10	10	1
Theriognathus microps	Changhsingian		Eastern Cape	Camdeboo	Balfour	Beaufort	-15.59	-50.55	ZA	1	4	6	2	5	3	3	7	10	10	1
Youngina capensis	Changhsingian		Eastern Cape	Camdeboo	Balfour	Beaufort	-15.59	-50.55	ZA	1	4	6	2	5	3	3	7	10	10	1
Youngina capensis	Changhsingian		Eastern Cape	Camdeboo	Balfour	Beaufort	-15.59	-50.55	ZA	1	4	6	2	5	3	3	7	10	10	1
Oudenodon bainii	Changhsingian		Eastern Cape	Graaff-Reinet	Balfour	Beaufort	-15.53	-50.8	ZA	1	4	6	2	5	3	3	7	10	10	1
Smilesaurus ferox	Changhsingian		Eastern Cape	Graaff-Reinet	Balfour	Beaufort	-15.53	-50.8	ZA	1	4	6	2	5	3	3	7	10	10	1
Cynosaurus suppostus	Changhsingian		Eastern Cape	Camdeboo	Balfour	Beaufort	-15.25	-50.7	ZA	1	4	6	2	5	3	3	7	10	10	1
Cyonosaurus rubidgei	Changhsingian		Eastern Cape	Camdeboo	Balfour	Beaufort	-15.25	-50.7	ZA	1	4	6	2	5	3	3	7	10	10	1
Millerinoides acutirostris	Changhsingian		Eastern Cape	Camdeboo		Balfour	-15.25	-50.7	ZA	1	4	6	2	5	3	3	7	10	10	1
Theriognathus microps	Changhsingian		Eastern Cape	Camdeboo	Balfour	Beaufort	-15.25	-50.7	ZA	1	4	6	2	5	3	3	7	10	10	1
Youngina capensis	Changhsingian		Eastern Cape	Camdeboo	Balfour	Beaufort	-15.25	-50.7	ZA	1	4	6	2	5	3	3	7	10	10	1
Dicynodontoides recurvidens	Changhsingian		Eastern Cape	Cacadu		Beaufort	-15.23	-50.82	ZA	1	4	6	2	5	3	3	7	10	10	1
Dicynodontoides recurvidens	Changhsingian		Eastern Cape	Cacadu		Beaufort	-15.23	-50.82	ZA	1	4	6	2	5	3	3	7	10	10	1
Ictidosuchops rubidgei	Changhsingian		Eastern Cape	Cacadu		Beaufort	-15.23	-50.82	ZA	1	4	6	2	5	3	3	7	10	10	1
Youngina capensis	Changhsingian		Eastern Cape	Cacadu		Beaufort	-15.23	-50.82	ZA	1	4	6	2	5	3	3	7	10	10	1
Milleretta rubidgei	Changhsingian		Eastern Cape	Camdeboo		Balfour	-15.22	-50.55	ZA	1	4	6	2	5	3	3	7	10	10	1
Aelurosaurus wilmanae	Changhsingian		Eastern Cape	Camdeboo	Balfour	Beaufort	-15.15	-50.63	ZA	1	4	6	2	5	3	3	7	10	10	1
Aloposaurus tenuis	Changhsingian		Eastern Cape	Camdeboo	Balfour	Beaufort	-15.15	-50.63	ZA	1	4	6	2	5	3	3	7	10	10	1
Basilodon woodwardi	Changhsingian		Eastern Cape	Camdeboo	Balfour	Beaufort	-15.15	-50.63	ZA	1	4	6	2	5	3	3	7	10	10	1
Cyonosaurus kitchingi	Changhsingian		Eastern Cape	Camdeboo	Balfour	Beaufort	-15.15	-50.63	ZA	1	4	6	2	5	3	3	7	10	10	1
Daptocephalus leoniceps	Changhsingian		Eastern Cape	Camdeboo	Balfour	Beaufort	-15.15	-50.63	ZA	1	4	6	2	5	3	3	7	10	10	1
Ictidochampsa platyceps	Changhsingian		Eastern Cape	Camdeboo	Balfour	Beaufort	-15.15	-50.63	ZA	1	4	6	2	5	3	3	7	10	10	1
Ictidosuchops intermedius	Changhsingian		Eastern Cape	Camdeboo	Balfour	Beaufort	-15.15	-50.63	ZA	1	4	6	2	5	3	3	7	10	10	1
Milleretta rubidgei	Changhsingian		Eastern Cape	Camdeboo		Balfour	-15.15	-50.63	ZA	1	4	6	2	5	3	3	7	10	10	1
Milleretta rubidgei	Changhsingian		Eastern Cape	Camdeboo		Balfour	-15.15	-50.63	ZA	1	4	6	2	5	3	3	7	10	10	1
Milleropsis pricei	Changhsingian		Eastern Cape	Camdeboo		Balfour	-15.15	-50.63	ZA	1	4	6	2	5	3	3	7	10	10	1
Millerosaurus ornatus	Changhsingian		Eastern Cape	Camdeboo		Balfour	-15.15	-50.63	ZA	1	4	6	2	5	3	3	7	10	10	1
Oudenodon bainii	Changhsingian		Eastern Cape	Camdeboo	Balfour	Beaufort	-15.15	-50.63	ZA	1	4	6	2	5	3	3	7	10	10	1
Owenetta rubidgei	Changhsingian		Eastern Cape	Camdeboo	Balfour	Beaufort	-15.15	-50.63	ZA	1	4	6	2	5	3	3	7	10	10	1
Pristerodon mackayi	Changhsingian		Eastern Cape	Camdeboo	Balfour	Beaufort	-15.15	-50.63	ZA	1	4	6	2	5	3	3	7	10	10	1
Pristerodon platyceps	Changhsingian		Eastern Cape	Camdeboo	Balfour	Beaufort	-15.15	-50.63	ZA	1	4	6	2	5	3	3	7	10	10	1
Procynosuchus delaharpeae	Changhsingian		Eastern Cape	Camdeboo	Balfour	Beaufort	-15.15	-50.63	ZA	1	4	6	2	5	3	3	7	10	10	1
Spondylolestes rubidgei	Changhsingian		Eastern Cape	Camdeboo	Balfour	Beaufort	-15.15	-50.63	ZA	1	4	6	2	5	3	3	7	10	10	1
Tetracynodon tenuis	Changhsingian		Eastern Cape	Camdeboo	Balfour	Beaufort	-15.15	-50.63	ZA	1	4	6	2	5	3	3	7	10	10	1
Youngina capensis	Changhsingian		Eastern Cape	Camdeboo	Balfour	Beaufort	-15.15	-50.63	ZA	1	4	6	2	5	3	3	7	10	10	1
Youngina capensis	Changhsingian		Eastern Cape	Camdeboo	Balfour	Beaufort	-15.15	-50.63	ZA	1	4	6	2	5	3	3	7	10	10	1
Youngina capensis	Changhsingian		Eastern Cape	Camdeboo	Balfour	Beaufort	-15.15	-50.63	ZA	1	4	6	2	5	3	3	7	10	10	1
Youngina capensis	Changhsingian		Eastern Cape		Balfour	Beaufort	-15.01	-49.95	ZA	1	4	6	2	5	3	3	7	10	10	1
Thrinaxodon liorhinus	Changhsingian	Olenekian	Free State	Kopanong		Beaufort	-10.92	-49.67	ZA	1	4	6	2	5	3	3	7	10	10	1
Palaeagama vielhaueri	Changhsingian	Induan	Eastern Cape			Beaufort	-10.49	-53.25	ZA	1	4	6	2	5	3	3	7	10	10	1
Stereosternum tumidum	Artinskian		CearÃ¡			Irati	-9.84	-34	BR	1	4	6	2	5	3	10	9	10	10	1
Pintosaurus magnidentis	Lopingian	Early Triassic	Cerro Largo		Buena Vista		-17.73	-37.95	UY	1	4	6	2	9	3	10	9	8	13	2
Dicynodontoides recurvidens	Capitanian	Wuchiapingian	Eastern Cape	Pearston	Middelton	Beaufort	-22.74	-53.85	ZA	1	4	6	2	3	3	3	7	4	2	13
Galesphyrus capensis	Wuchiapingian		Northern Cape	Calvinia		Beaufort	-21.79	-48.14	ZA	1	4	6	2	3	3	3	7	4	2	13
Ictidosuchoides longiceps	Wuchiapingian		Western Cape	Beaufort West	Teekloof	Beaufort	-21.42	-50.07	ZA	1	4	6	2	3	3	3	7	4	2	13
Oudenodon bainii	Wuchiapingian		Western Cape	Beaufort West	Teekloof	Beaufort	-21.42	-50.07	ZA	1	4	6	2	3	3	3	7	4	2	13
Pristerodon mackayi	Wuchiapingian		Western Cape	Beaufort West	Teekloof	Beaufort	-21.42	-50.07	ZA	1	4	6	2	3	3	3	7	4	2	13
Pristerodon mackayi	Wuchiapingian		Western Cape	Beaufort West	Teekloof	Beaufort	-21.39	-50.09	ZA	1	4	6	2	3	3	3	7	4	2	13
Tropidostoma dubium	Wuchiapingian		Western Cape	Beaufort West	Teekloof	Beaufort	-21.39	-50.09	ZA	1	4	6	2	3	3	3	7	4	2	13
Emydops arctatus	Wuchiapingian		Western Cape	Beaufort West	Teekloof	Beaufort	-21.38	-50.1	ZA	1	4	6	2	3	3	3	7	4	2	13
Lophorhinus willodenensis	Wuchiapingian		Western Cape	Beaufort West	Teekloof	Beaufort	-21.38	-50.1	ZA	1	4	6	2	3	3	3	7	4	2	13
Tropidostoma dubium	Wuchiapingian		Western Cape	Beaufort West	Teekloof	Beaufort	-21.38	-50.1	ZA	1	4	6	2	3	3	3	7	4	2	13
Emydops arctatus	Wuchiapingian		Western Cape	Beaufort West	Teekloof	Beaufort	-21.36	-50.12	ZA	1	4	6	2	3	3	3	7	4	2	13
Oudenodon bainii	Wuchiapingian		Western Cape	Beaufort West	Teekloof	Beaufort	-21.36	-50.11	ZA	1	4	6	2	3	3	3	7	4	2	13
Oudenodon bainii	Wuchiapingian		Western Cape	Beaufort West	Teekloof	Beaufort	-21.36	-50.09	ZA	1	4	6	2	3	3	3	7	4	2	13
Pristerodon mackayi	Wuchiapingian		Western Cape	Beaufort West	Teekloof	Beaufort	-21.36	-50.12	ZA	1	4	6	2	3	3	3	7	4	2	13
Tropidostoma dubium	Wuchiapingian		Western Cape	Beaufort West	Teekloof	Beaufort	-21.36	-50.09	ZA	1	4	6	2	3	3	3	7	4	2	13
Emydops arctatus	Wuchiapingian		Western Cape	Beaufort West	Teekloof	Beaufort	-21.35	-50.11	ZA	1	4	6	2	3	3	3	7	4	2	13
Charassognathus gracilis	Wuchiapingian		Western Cape	Beaufort West	Teekloof	Beaufort	-21.34	-50.1	ZA	1	4	6	2	3	3	3	7	4	2	13
Tropidostoma dubium	Wuchiapingian		Western Cape	Beaufort West	Teekloof	Beaufort	-21.34	-50.09	ZA	1	4	6	2	3	3	3	7	4	2	13
Oudenodon bainii	Wuchiapingian		Western Cape	Beaufort West	Teekloof	Beaufort	-21.33	-50.09	ZA	1	4	6	2	3	3	3	7	4	2	13
Pristerodon mackayi	Wuchiapingian		Western Cape	Beaufort West	Teekloof	Beaufort	-21.33	-50.09	ZA	1	4	6	2	3	3	3	7	4	2	13
Aelurosaurus felinus	Wuchiapingian		Western Cape	Beaufort West	Teekloof	Beaufort	-21.02	-50.36	ZA	1	4	6	2	3	3	3	7	4	2	13
Diictodon feliceps	Wuchiapingian		Western Cape	Beaufort West	Teekloof	Beaufort	-21.02	-50.36	ZA	1	4	6	2	3	3	3	7	4	2	13
Pareiasaurus serridens	Wuchiapingian		Western Cape	Beaufort West	Teekloof	Beaufort	-21.02	-50.36	ZA	1	4	6	2	3	3	3	7	4	2	13
Pristerodon gracilis	Wuchiapingian		Western Cape	Beaufort West	Teekloof	Beaufort	-21.02	-50.36	ZA	1	4	6	2	3	3	3	7	4	2	13
Pristerodon mackayi	Wuchiapingian		Western Cape	Beaufort West	Teekloof	Beaufort	-21.02	-50.36	ZA	1	4	6	2	3	3	3	7	4	2	13
Tropidostoma dubium	Wuchiapingian		Western Cape	Beaufort West	Teekloof	Beaufort	-21.02	-50.36	ZA	1	4	6	2	3	3	3	7	4	2	13
Tropidostoma dubium	Wuchiapingian		Western Cape	Beaufort West	Teekloof	Beaufort	-21.02	-50.36	ZA	1	4	6	2	3	3	3	7	4	2	13
Tropidostoma dubium	Wuchiapingian		Northern Cape	Fraserburg		Beaufort	-21.01	-49.84	ZA	1	4	6	2	3	3	3	7	4	2	13
Tropidostoma dubium	Wuchiapingian		Western Cape	Beaufort West			-20.8	-50.62	ZA	1	4	6	2	3	3	3	7	4	2	13
Anthodon serrarius	Wuchiapingian		Eastern Cape			Beaufort	-20.5	-50.59	ZA	1	4	6	2	3	3	3	7	4	2	13
Saurorictus australis	Wuchiapingian		Western Cape	Beaufort West	Teekloof	Beaufort	-20.47	-50.54	ZA	1	4	6	2	3	3	3	7	4	2	13
Youngina capensis	Wuchiapingian		Western Cape	Beaufort West	Teekloof	Beaufort	-20.47	-50.54	ZA	1	4	6	2	3	3	3	7	4	2	13
Lobalopex mordax	Wuchiapingian		Northern Cape	Victoria West (Ubuntu)	Teekloof	Beaufort	-20.02	-50.49	ZA	1	4	6	2	3	3	3	7	4	2	13
Paraburnetia sneeubergensis	Wuchiapingian		Eastern Cape	Cacadu	Teekloof	Beaufort	-19.96	-51.73	ZA	1	4	6	2	3	3	3	7	6	9	13
Tropidostoma dubium	Wuchiapingian		Eastern Cape			Beaufort	-19.77	-52.85	ZA	1	4	6	2	3	3	3	7	6	9	13
Emydops oweni	Wuchiapingian		Eastern Cape	Graaff-Reinet	Balfour	Beaufort	-19.57	-51.99	ZA	1	4	6	2	3	3	3	7	6	9	13
Pumiliopareia pricei	Wuchiapingian		Eastern Cape	Cacadu		Beaufort	-19.57	-51.94	ZA	1	4	6	2	3	3	3	7	6	9	13
Cistecephalus microrhinus	Wuchiapingian		Western Cape	Murraysburg			-19.55	-51.48	ZA	1	4	6	2	3	3	3	7	6	9	13
Lycaenops sollasi	Wuchiapingian		Western Cape	Murraysburg			-19.55	-51.48	ZA	1	4	6	2	3	3	3	7	6	9	13
Dicynodontoides recurvidens	Wuchiapingian		Eastern Cape	Graaff-Reinet			-19.53	-52.29	ZA	1	4	6	2	3	3	3	7	6	9	13
Aulacephalodon baini	Wuchiapingian		Eastern Cape			Beaufort	-19.52	-52.28	ZA	1	4	6	2	3	3	3	7	6	9	13
Cistecephalus microrhinus	Wuchiapingian		Eastern Cape			Beaufort	-19.52	-52.28	ZA	1	4	6	2	3	3	3	7	6	9	13
Digalodon rubidgei	Wuchiapingian		Eastern Cape			Beaufort	-19.52	-52.28	ZA	1	4	6	2	3	3	3	7	6	9	13
Diictodon feliceps	Wuchiapingian		Eastern Cape			Beaufort	-19.52	-52.28	ZA	1	4	6	2	3	3	3	7	6	9	13
Dinanomodon gilli	Wuchiapingian		Eastern Cape			Beaufort	-19.52	-52.28	ZA	1	4	6	2	3	3	3	7	6	9	13
Oudenodon bainii	Wuchiapingian		Eastern Cape		Middleton or Balfour	Beaufort	-19.52	-52.28	ZA	1	4	6	2	3	3	3	7	6	9	13
Oudenodon bainii	Wuchiapingian		Eastern Cape			Beaufort	-19.52	-52.28	ZA	1	4	6	2	3	3	3	7	6	9	13
Owenetta rubidgei	Wuchiapingian		Eastern Cape		Middleton or Balfour	Beaufort	-19.52	-52.28	ZA	1	4	6	2	3	3	3	7	6	9	13
Pareiasuchus nasicornis	Wuchiapingian		Eastern Cape		Middleton or Balfour	Beaufort	-19.52	-52.28	ZA	1	4	6	2	3	3	3	7	6	9	13
Cistecephalus microrhinus	Wuchiapingian		Western Cape	Central Karoo	Teekloof	Beaufort	-19.46	-51.64	ZA	1	4	6	2	3	3	3	7	6	9	13
Cistecephalus microrhinus	Wuchiapingian		Western Cape	Murraysburg			-19.46	-51.71	ZA	1	4	6	2	3	3	3	7	6	9	13
Dinanomodon gilli	Wuchiapingian		Western Cape	Central Karoo	Teekloof	Beaufort	-19.46	-51.64	ZA	1	4	6	2	3	3	3	7	6	9	13
Ictidosuchops intermedius	Wuchiapingian		Western Cape	Central Karoo	Teekloof	Beaufort	-19.46	-51.64	ZA	1	4	6	2	3	3	3	7	6	9	13
Oudenodon bainii	Wuchiapingian		Western Cape	Central Karoo	Teekloof	Beaufort	-19.46	-51.64	ZA	1	4	6	2	3	3	3	7	6	9	13
Oudenodon bainii	Wuchiapingian		Western Cape	Murraysburg			-19.46	-51.71	ZA	1	4	6	2	3	3	3	7	6	9	13
Oudenodon bainii	Wuchiapingian		Western Cape	Murraysburg			-19.46	-51.71	ZA	1	4	6	2	3	3	3	7	6	9	13
Aulacephalodon baini	Wuchiapingian		Eastern Cape	Camdeboo	Balfour	Beaufort	-19.44	-51.94	ZA	1	4	6	2	3	3	3	7	6	9	13
Cistecephalus microrhinus	Wuchiapingian		Eastern Cape	Camdeboo	Balfour	Beaufort	-19.44	-51.94	ZA	1	4	6	2	3	3	3	7	6	9	13
Diictodon feliceps	Wuchiapingian		Eastern Cape	Camdeboo	Balfour	Beaufort	-19.44	-51.94	ZA	1	4	6	2	3	3	3	7	6	9	13
Emydops arctatus	Wuchiapingian		Eastern Cape	Camdeboo	Balfour	Beaufort	-19.44	-51.94	ZA	1	4	6	2	3	3	3	7	6	9	13
Oudenodon bainii	Wuchiapingian		Eastern Cape	Camdeboo	Balfour	Beaufort	-19.44	-51.94	ZA	1	4	6	2	3	3	3	7	6	9	13
Aelurosaurus felinus	Wuchiapingian		Western Cape	Beaufort West			-19.42	-50.44	ZA	1	4	6	2	3	3	3	7	4	2	13
Aloposaurus gracilis	Wuchiapingian		Western Cape	Beaufort West			-19.42	-50.44	ZA	1	4	6	2	3	3	3	7	4	2	13
Aulacephalodon baini	Wuchiapingian		Western Cape	Beaufort West			-19.42	-50.44	ZA	1	4	6	2	3	3	3	7	4	2	13
Choerosaurus dejageri	Wuchiapingian		Western Cape	Beaufort West			-19.42	-50.44	ZA	1	4	6	2	3	3	3	7	4	2	13
Cistecephalus microrhinus	Wuchiapingian		Western Cape	Beaufort West			-19.42	-50.44	ZA	1	4	6	2	3	3	3	7	4	2	13
Diictodon feliceps	Wuchiapingian		Western Cape	Beaufort West			-19.42	-50.44	ZA	1	4	6	2	3	3	3	7	4	2	13
Emydops arctatus	Wuchiapingian		Western Cape	Beaufort West			-19.42	-50.44	ZA	1	4	6	2	3	3	3	7	4	2	13
Lycaenops sollasi	Wuchiapingian		Western Cape	Beaufort West			-19.42	-50.44	ZA	1	4	6	2	3	3	3	7	4	2	13
Oudenodon bainii	Wuchiapingian		Western Cape	Beaufort West			-19.42	-50.44	ZA	1	4	6	2	3	3	3	7	4	2	13
Oudenodon bainii	Wuchiapingian		Western Cape	Beaufort West			-19.42	-50.44	ZA	1	4	6	2	3	3	3	7	4	2	13
Pristerodon mackayi	Wuchiapingian		Western Cape	Beaufort West			-19.42	-50.44	ZA	1	4	6	2	3	3	3	7	4	2	13
Cistecephalus microrhinus	Wuchiapingian		Eastern Cape	Graaff-Reinet		Beaufort	-19.38	-52.13	ZA	1	4	6	2	3	3	3	7	6	9	13
Dinanomodon gilli	Wuchiapingian		Eastern Cape	Graaff-Reinet		Beaufort	-19.38	-52.13	ZA	1	4	6	2	3	3	3	7	6	9	13
Eosimops newtoni	Wuchiapingian		Eastern Cape	Graaff-Reinet		Beaufort	-19.38	-52.13	ZA	1	4	6	2	3	3	3	7	6	9	13
Nanoparia luckhoffi	Wuchiapingian		Eastern Cape	Graaff-Reinet		Beaufort	-19.38	-52.13	ZA	1	4	6	2	3	3	3	7	6	9	13
Sintocephalus alticeps	Wuchiapingian		Eastern Cape	Graaff-Reinet		Beaufort	-19.38	-52.13	ZA	1	4	6	2	3	3	3	7	6	9	13
Aulacephalodon baini	Wuchiapingian		Eastern Cape	Graaff-Reinet		Beaufort	-19.35	-52.16	ZA	1	4	6	2	3	3	3	7	6	9	13
Cistecephalus microrhinus	Wuchiapingian		Eastern Cape	Graaff-Reinet		Beaufort	-19.35	-52.16	ZA	1	4	6	2	3	3	3	7	6	9	13
Diictodon feliceps	Wuchiapingian		Eastern Cape	Graaff-Reinet		Beaufort	-19.35	-52.16	ZA	1	4	6	2	3	3	3	7	6	9	13
Oudenodon bainii	Wuchiapingian		Eastern Cape	Graaff-Reinet		Beaufort	-19.35	-52.16	ZA	1	4	6	2	3	3	3	7	6	9	13
Anthodon serrarius	Wuchiapingian		Graaff-Reinet			Beaufort	-19.1	-52.12	ZA	1	4	6	2	3	3	3	7	6	9	13
Dinanomodon gilli	Wuchiapingian		Graaff-Reinet	Stylkrans		Beaufort	-19.1	-52.12	ZA	1	4	6	2	3	3	3	7	6	9	13
Cistecephalus microrhinus	Wuchiapingian		Eastern Cape	Camdeboo	Balfour	Beaufort	-19.08	-52.17	ZA	1	4	6	2	3	3	3	7	6	9	13
Diictodon feliceps	Wuchiapingian		Eastern Cape	Camdeboo	Balfour	Beaufort	-19.08	-52.17	ZA	1	4	6	2	3	3	3	7	6	9	13
Dinanomodon gilli	Wuchiapingian		Eastern Cape	Camdeboo	Balfour	Beaufort	-19.08	-52.17	ZA	1	4	6	2	3	3	3	7	6	9	13
Dinogorgon rubidgei	Wuchiapingian		Eastern Cape	Camdeboo	Balfour	Beaufort	-19.08	-52.17	ZA	1	4	6	2	3	3	3	7	6	9	13
Lycaenodon longiceps	Wuchiapingian		Eastern Cape	Camdeboo	Balfour	Beaufort	-19.08	-52.17	ZA	1	4	6	2	3	3	3	7	6	9	13
Oudenodon bainii	Wuchiapingian		Eastern Cape	Camdeboo	Balfour	Beaufort	-19.08	-52.17	ZA	1	4	6	2	3	3	3	7	6	9	13
Basilodon woodwardi	Wuchiapingian		Eastern Cape	Graaf-Reinet		Beaufort	-18.96	-52.4	ZA	1	4	6	2	3	3	3	7	6	9	13
Cistecephalus microrhinus	Wuchiapingian		Eastern Cape	Graaf-Reinet		Beaufort	-18.96	-52.4	ZA	1	4	6	2	3	3	3	7	6	9	13
Dicynodon lacerticeps	Wuchiapingian		Eastern Cape	Graaf-Reinet		Beaufort	-18.96	-52.4	ZA	1	4	6	2	3	3	3	7	6	9	13
Pristerodon mackayi	Wuchiapingian		Eastern Cape	Graaf-Reinet		Beaufort	-18.96	-52.4	ZA	1	4	6	2	3	3	3	7	6	9	13
Pelanomodon moschops	Wuchiapingian		Graaff-Reinet	Kareelagte		Beaufort	-18.92	-52.25	ZA	1	4	6	2	3	3	3	7	6	9	13
Aelurognathus tigriceps	Wuchiapingian	Changhsingian	Western Cape	Central Karoo	Balfour	Beaufort	-18.63	-51.22	ZA	1	4	6	2	3	3	3	7	6	9	13
Keyseria benjamini	Wuchiapingian	Changhsingian	Western Cape	Murraysburg			-18.59	-51.14	ZA	1	4	6	2	3	3	3	7	6	9	13
Oudenodon bainii	Wuchiapingian	Changhsingian	Eastern Cape			Beaufort	-18.53	-51.93	ZA	1	4	6	2	3	3	3	7	6	9	13
Oudenodon bainii	Wuchiapingian	Changhsingian	Eastern Cape			Beaufort	-18.53	-51.93	ZA	1	4	6	2	3	3	3	7	6	9	13
Procynosuchus delaharpeae	Wuchiapingian	Changhsingian	Eastern Cape			Beaufort	-18.53	-51.93	ZA	1	4	6	2	3	3	3	7	6	9	13
Rubidgea atrox	Wuchiapingian	Changhsingian	Eastern Cape			Beaufort	-18.53	-51.93	ZA	1	4	6	2	3	3	3	7	6	9	13
Daptocephalus leoniceps	Wuchiapingian	Changhsingian	Western Cape	Murraysburg			-18.49	-51.36	ZA	1	4	6	2	3	3	3	7	6	9	13
Oudenodon bainii	Wuchiapingian	Changhsingian	Western Cape	Murraysburg			-18.49	-51.36	ZA	1	4	6	2	3	3	3	7	6	9	13
Aelurognathus tigriceps	Wuchiapingian	Changhsingian	Eastern Cape	Camdeboo	Balfour	Beaufort	-18.46	-51.6	ZA	1	4	6	2	3	3	3	7	6	9	13
Aelurognathus tigriceps	Wuchiapingian	Changhsingian	Eastern Cape	Camdeboo	Balfour	Beaufort	-18.46	-51.6	ZA	1	4	6	2	3	3	3	7	6	9	13
Aulacephalodon baini	Wuchiapingian	Changhsingian	Eastern Cape	Camdeboo	Balfour	Beaufort	-18.46	-51.6	ZA	1	4	6	2	3	3	3	7	6	9	13
Basilodon woodwardi	Wuchiapingian	Changhsingian	Eastern Cape	Camdeboo	Balfour	Beaufort	-18.46	-51.6	ZA	1	4	6	2	3	3	3	7	6	9	13
Daptocephalus leoniceps	Wuchiapingian	Changhsingian	Eastern Cape	Camdeboo	Balfour	Beaufort	-18.46	-51.6	ZA	1	4	6	2	3	3	3	7	6	9	13
Diictodon feliceps	Wuchiapingian	Changhsingian	Eastern Cape	Camdeboo	Balfour	Beaufort	-18.46	-51.6	ZA	1	4	6	2	3	3	3	7	6	9	13
Oudenodon bainii	Wuchiapingian	Changhsingian	Eastern Cape	Camdeboo	Balfour	Beaufort	-18.46	-51.6	ZA	1	4	6	2	3	3	3	7	6	9	13
Pelanomodon moschops	Wuchiapingian	Changhsingian	Eastern Cape	Camdeboo	Balfour	Beaufort	-18.46	-51.6	ZA	1	4	6	2	3	3	3	7	6	9	13
Theriognathus microps	Wuchiapingian	Changhsingian	Eastern Cape	Camdeboo	Balfour	Beaufort	-18.46	-51.6	ZA	1	4	6	2	3	3	3	7	6	9	13
Diictodon feliceps	Wuchiapingian	Changhsingian	Eastern Cape	Graaff-Reinet		Beaufort	-18.4	-51.78	ZA	1	4	6	2	3	3	3	7	6	9	13
Dinogorgon rubidgei	Wuchiapingian	Changhsingian	Eastern Cape	Graaff-Reinet		Beaufort	-18.4	-51.78	ZA	1	4	6	2	3	3	3	7	6	9	13
Emydops arctatus	Wuchiapingian	Changhsingian	Eastern Cape	Graaff-Reinet		Beaufort	-18.4	-51.78	ZA	1	4	6	2	3	3	3	7	6	9	13
Owenetta rubidgei	Wuchiapingian	Changhsingian	Eastern Cape	Graaff-Reinet		Beaufort	-18.4	-51.78	ZA	1	4	6	2	3	3	3	7	6	9	13
Pelanomodon moschops	Wuchiapingian	Changhsingian	Eastern Cape	Graaff-Reinet		Beaufort	-18.4	-51.78	ZA	1	4	6	2	3	3	3	7	6	9	13
Procynosuchus delaharpeae	Wuchiapingian	Changhsingian	Eastern Cape	Graaff-Reinet		Beaufort	-18.4	-51.78	ZA	1	4	6	2	3	3	3	7	6	9	13
Welgevonden pareiasaur	Wuchiapingian	Changhsingian	Eastern Cape	Graaff-Reinet			-18.4	-51.78	ZA	1	4	6	2	3	3	3	7	6	9	13
Dicynodontoides recurvidens	Wuchiapingian		Northern Cape	Hanover		Beaufort	-18.17	-51.75	ZA	1	4	6	2	3	3	3	7	6	9	13
Saurosternon bainii	Wuchiapingian	Changhsingian	Eastern Cape			Beaufort	-18.17	-51.82	ZA	1	4	6	2	3	3	3	7	6	9	13
Burnetia mirabilis	Wuchiapingian	Changhsingian	Eastern Cape	Camdeboo	Balfour	Beaufort	-18.1	-51.42	ZA	1	4	6	2	3	3	3	7	6	9	13
Basilodon woodwardi	Wuchiapingian	Changhsingian	East Cape	Graaff-Reinet		Beaufort	-18.01	-51.81	ZA	1	4	6	2	3	3	3	7	6	9	13
Dicynodon lacerticeps	Wuchiapingian	Changhsingian	East Cape	Graaff-Reinet		Beaufort	-18.01	-51.81	ZA	1	4	6	2	3	3	3	7	6	9	13
Dicynodontoides recurvidens	Wuchiapingian	Changhsingian	East Cape	Graaff-Reinet		Beaufort	-18.01	-51.81	ZA	1	4	6	2	3	3	3	7	6	9	13
Lycaenops sollasi	Wuchiapingian	Changhsingian	East Cape	Graaff-Reinet		Beaufort	-18.01	-51.81	ZA	1	4	6	2	3	3	3	7	6	9	13
Oudenodon bainii	Wuchiapingian	Changhsingian	East Cape	Graaff-Reinet		Beaufort	-18.01	-51.81	ZA	1	4	6	2	3	3	3	7	6	9	13
Pelanomodon moschops	Wuchiapingian	Changhsingian	Eastern Cape	Graaf-Reinet		Beaufort	-17.97	-52.04	ZA	1	4	6	2	3	3	3	7	6	9	13
Procynosuchus delaharpeae	Wuchiapingian	Changhsingian	Eastern Cape	Graaf-Reinet		Beaufort	-17.97	-52.04	ZA	1	4	6	2	3	3	3	7	6	9	13
Aulacephalodon baini	Wuchiapingian	Changhsingian	Eastern Cape				-17.84	-53.72	ZA	1	4	6	2	3	3	3	7	6	9	13
Dicynodontoides recurvidens	Wuchiapingian	Changhsingian	Eastern Cape				-17.84	-53.72	ZA	1	4	6	2	3	3	3	7	6	9	13
Dicynodontoides recurvidens	Wuchiapingian	Changhsingian	Eastern Cape				-17.84	-53.72	ZA	1	4	6	2	3	3	3	7	6	9	13
Diictodon feliceps	Wuchiapingian	Changhsingian	Eastern Cape				-17.84	-53.72	ZA	1	4	6	2	3	3	3	7	6	9	13
Oudenodon bainii	Wuchiapingian	Changhsingian	Eastern Cape				-17.84	-53.72	ZA	1	4	6	2	3	3	3	7	6	9	13
Oudenodon bainii	Wuchiapingian	Changhsingian	Eastern Cape		Balfour	Beaufort	-17.79	-51.07	ZA	1	4	6	2	3	3	3	7	6	9	13
Dicynodon lacerticeps	Wuchiapingian	Changhsingian	Eastern Cape			Beaufort	-17.44	-53.7	ZA	1	4	6	2	3	3	3	7	6	9	13
Oudenodon bainii	Wuchiapingian	Changhsingian	Eastern Cape			Beaufort	-17.44	-53.7	ZA	1	4	6	2	3	3	3	7	6	9	13
Pareiasuchus peringueyi	Zechstein		Northern Cape				-18.93	-49.95	ZA	1	4	6	2	3	3	3	7	4	2	13
Archaeovenator hamiltonensis	Kasimovian		Kansas	Greenwood	Calhouns Shale	Shawnee	-28.25	-2.27	US	2	5	4	6	4	4	9	12	3	4	6
Ianthasaurus hardestiorum	Missourian		Kansas	Anderson	Stanton	Lansing	-27.44	-2.3	US	2	5	4	6	4	4	9	12	3	4	6
Ianthodon schultzei	Missourian		Kansas	Anderson	Stanton	Lansing	-27.44	-2.3	US	2	5	4	6	4	4	9	12	3	4	6
Petrolacosaurus kansensis	Missourian		Kansas	Anderson	Stanton	Lansing	-27.44	-2.3	US	2	5	4	6	4	4	9	12	3	4	6
Ophiacodon mirus	Virgilian		Oklahoma	Seminole	Ada		-28.89	-2.47	US	2	5	4	6	4	4	9	12	3	4	6
Lupeosaurus kayi	Asselian		Texas	Archer	Archer City	Wichita	-30.65	-2.02	US	2	5	4	6	4	4	9	12	3	4	6
Bolosaurus striatus	Asselian	Sakmarian	Texas	Archer		Nocona	-30.37	-1.69	US	2	5	4	6	4	4	9	12	3	4	6
Edaphosaurus boanerges	Asselian	Sakmarian	Texas	Archer	Nocona	Wichita	-30.37	-1.69	US	2	5	4	6	4	4	9	12	3	4	6
Bolosaurus striatus	Wolfcamp		Texas	Archer		Archer City	-30.06	-1.27	US	2	5	4	6	4	4	9	12	3	4	6
Edaphosaurus boanerges	Wolfcamp		Texas		Archer City	Wichita	-30.01	-1.59	US	2	5	4	6	4	4	9	12	3	4	6
Stereophallodon ciscoensis	Wolfcamp		Texas	Clay	Pueblo	Cisco	-29.92	-1.37	US	2	5	4	6	4	4	9	12	3	4	6
Araeoscelis gracilis	Artinskian	Kungurian	Texas	Baylor	Waggoner Ranch	Wichita	-30.29	-0.93	US	2	5	4	6	4	4	9	12	3	4	6
Captorhinus aguti	Artinskian	Kungurian	Texas	Baylor	Waggoner Ranch	Wichita	-30.29	-0.93	US	2	5	4	6	4	4	9	12	3	4	6
Captorhinus laticeps	Artinskian	Kungurian	Texas	Baylor	Waggoner Ranch	Wichita	-30.29	-0.93	US	2	5	4	6	4	4	9	12	3	4	6
Araeoscelis gracilis	Artinskian		Texas	Archer	Nocona	Wichita	-30.27	-1.15	US	2	5	4	6	4	4	9	12	3	4	6
Captorhinus laticeps	Artinskian		Texas	Baylor	Petrolia	Wichita	-30.27	-1.09	US	2	5	4	6	4	4	9	12	3	4	6
Glaucosaurus megalops	Artinskian	Kungurian	Texas	Baylor	Waggoner Ranch	Wichita	-30.27	-1	US	2	5	4	6	4	4	9	12	3	4	6
Eothyris parkeyi	Artinskian		Texas	Archer	Belle Plains	Wichita	-30.18	-1.06	US	2	5	4	6	4	4	9	12	3	4	6
Captorhinus laticeps	Artinskian	Kungurian	Texas	Wichita	Waggoner Ranch	Wichita	-30.02	-0.77	US	2	5	4	6	4	4	9	12	3	4	6
Bolosaurus major	Artinskian		Texas	Wichita		Admiral	-30	-1.09	US	2	5	4	6	4	4	9	12	3	4	6
Bolosaurus striatus	Artinskian		Texas	Wichita		Admiral	-30	-1.09	US	2	5	4	6	4	4	9	12	3	4	6
Captorhinus laticeps	Leonard		Texas	Wilbarger	Waggoner Ranch	Wichita	-29.69	-0.09	US	2	5	4	6	4	4	9	12	3	4	6
Bolosaurus grandis	Leonard		Oklahoma	Comanche		Garber	-28.89	0.32	US	2	5	4	6	4	4	9	12	3	4	6
Captorhinus aguti	Leonard		Oklahoma	Comanche	Garber	Sumner	-28.89	0.32	US	2	5	4	6	4	4	9	12	3	4	6
Captorhinus magnus	Leonard		Oklahoma	Comanche	Garber	Sumner	-28.89	0.32	US	2	5	4	6	4	4	9	12	3	4	6
Colobomycter pholeter	Leonard		Oklahoma	Comanche		Garber	-28.89	0.32	US	2	5	4	6	4	4	9	12	3	4	6
Delorhynchus cifellii	Leonard		Oklahoma	Comanche		Garber	-28.89	0.32	US	2	5	4	6	4	4	9	12	3	4	6
Delorhynchus priscus	Leonard		Oklahoma	Comanche		Garber	-28.89	0.32	US	2	5	4	6	4	4	9	12	3	4	6
Feeserpeton oklahomensis	Leonard		Oklahoma	Comanche		Garber	-28.89	0.32	US	2	5	4	6	4	4	9	12	3	4	6
Oromycter dolesorum	Leonard		Oklahoma	Comanche	Garber	Sumner	-28.89	0.32	US	2	5	4	6	4	4	9	12	3	4	6
Orovenator mayorum	Leonard		Oklahoma	Comanche	Garber	Sumner	-28.89	0.32	US	2	5	4	6	4	4	9	12	3	4	6
Varanops brevirostris	Leonard		Oklahoma	Comanche	Garber	Sumner	-28.89	0.32	US	2	5	4	6	4	4	9	12	3	4	6
Captorhinus aguti	Artinskian		Oklahoma	Noble	Wellington		-27.83	0.34	US	2	5	4	6	4	4	9	12	3	4	6
Dimetrodon limbatus	Leonard		Oklahoma	Noble	Wellington	Sumner	-27.41	1.27	US	2	5	4	6	4	4	9	12	3	4	6
Varanops brevirostris	Kungurian		Texas	Taylor	Arroyo		-29.97	0.86	US	2	5	4	6	4	4	9	12	3	4	6
Mesosaurus tenuidens	Artinskian		Northern Cape	Hantam		Whitehill	-48.22	-59.66	ZA	1	4	6	2	8	5	4	2	9	8	3
Mesosaurus tenuidens	Artinskian		Northern Cape	Hantam		Whitehill	-48.22	-59.66	ZA	1	4	6	2	8	5	4	2	9	8	3
Mesosaurus tenuidens	Artinskian		Northern Cape			Whitehill	-48.14	-59.1	ZA	1	4	6	2	8	5	4	2	9	8	3
Mesosaurus tenuidens	Artinskian		Northern Cape	Thembelihle		? Whitehill	-43.6	-63.28	ZA	1	4	6	2	8	5	4	2	9	8	3
Stereosternum tumidum	Artinskian		Northern Cape	Pixley ka Seme		Whitehill	-43.03	-63.21	ZA	1	4	6	2	8	5	4	2	9	8	3
Mesosaurus tenuidens	Artinskian		Cerro Largo			Melo	-39.5	-51.15	UY	1	4	6	2	8	5	4	2	9	8	3
Mesosaurus tenuidens	Artinskian		Rio Grande do Sul	SÃ£o Gabriel		Irati	-39.28	-49.75	BR	1	4	6	2	8	5	4	2	9	8	3
Stereosternum tumidum	Artinskian		Rio Grande do Sul	SÃ£o Gabriel		Irati	-39.28	-49.75	BR	1	4	6	2	8	5	4	2	9	8	3
Mesosaurus tenuidens	Artinskian		Karas			Whitehill	-38.89	-57.5	NA	1	4	6	2	8	5	4	2	9	8	3
Australosyodon nyaphuli	Wordian		Western Cape	Prince Albert	Abrahamskraal	Beaufort	-34.14	-55.03	ZA	1	4	6	2	8	5	4	2	9	8	3
Eodicynodon oosthuizeni	Wordian		Western Cape	Prince Albert	Abrahamskraal	Beaufort	-34.14	-55.03	ZA	1	4	6	2	8	5	4	2	9	8	3
Eodicynodon oosthuizeni	Wordian		Eastern Cape			Beaufort	-34	-55.27	ZA	1	4	6	2	8	5	4	2	9	8	3
Patranomodon hyaphulli	Wordian		Eastern Cape			Beaufort	-34	-55.27	ZA	1	4	6	2	8	5	4	2	9	8	3
Eodicynodon oosthuizeni	Wordian		Western Cape	Prince Albert	Abrahamskraal	Beaufort	-33.94	-55.74	ZA	1	4	6	2	8	5	4	2	9	8	3
Ictidosaurus angusticeps	Wordian		Western Cape	Prince Albert	Abrahamskraal	Beaufort	-33.94	-55.74	ZA	1	4	6	2	8	5	4	2	9	8	3
Tapinocaninus pamelae	Capitanian	Capitanian	Western Cape	Prince Albert	Abrahamskraal	Beaufort	-33.94	-55.74	ZA	1	4	6	2	8	5	4	2	9	8	3
Eodicynodon oelofseni	Guadalupian		Eastern Cape	Prince Albert	Abrahamskraal	Beaufort	-32.79	-54.65	ZA	1	4	6	2	8	5	8	2	9	12	12
Eodicynodon oosthuizeni	Guadalupian		Eastern Cape	Prince Albert	Abrahamskraal	Beaufort	-32.79	-54.65	ZA	1	4	6	2	8	5	8	2	9	12	12
Ictidorhinus martinsi	Wuchiapingian	Changhsingian	Eastern Cape	Graaff-Reinet			-29.3	-62.7	ZA	1	4	6	2	8	5	8	2	9	12	12
Lemurosaurus pricei	Wuchiapingian	Wuchiapingian	Eastern Cape	Graaff-Reinet		Beaufort	-29.3	-62.7	ZA	1	4	6	2	8	5	8	2	9	12	12
Coelurosauravus jaekeli	Wuchiapingian		England	Tyne and Wear	Marl Slate	Zechstein	21.08	27.2	UK	3	2	2	4	6	6	11	5	7	7	7
Elginia mirabilis	Changhsingian		Scotland	Moray	Cutties Hillock Sandstone		19.65	32.54	UK	3	2	2	4	6	6	11	5	7	7	7
Elginia mirabilis	Changhsingian		Scotland	Moray	Cutties Hillock Sandstone		19.65	32.54	UK	3	2	2	4	6	6	11	5	7	7	7
Geikia elginensis	Changhsingian		Scotland	Moray	Cutties Hillock Sandstone		19.65	32.54	UK	3	2	2	4	6	6	11	5	7	7	7
Gordonia traquairi	Changhsingian		Scotland	Moray	Cutties Hillock Sandstone		19.65	32.54	UK	3	2	2	4	6	6	11	5	7	7	7
Parasaurus geinitzi	Wuchiapingian		Hesse	Waldeck-Frankenberg	Werra	Zechstein	28.46	24.55	DE	3	2	2	4	6	6	11	5	7	7	9
Procynosuchus delaharpeae	Wuchiapingian		Hesse	Waldeck-Frankenberg	Werra	Zechstein	28.46	24.55	DE	3	2	2	4	6	6	11	5	7	7	9
Protorosaurus speneri	Wuchiapingian		Hesse	Hersfeld-Rotenburg	Werra	Zechstein	29.22	24.4	DE	3	2	2	4	6	6	11	5	7	7	9
Protorosaurus speneri	Wuchiapingian		Hesse	Hersfeld-Rotenburg	Werra	Zechstein	29.28	24.4	DE	3	2	2	4	6	6	11	5	7	7	9
Protorosaurus speneri	Wuchiapingian		Thuringia	Wartburgkreis	Werra	Zechstein	29.47	24.33	DE	3	2	2	4	6	6	11	5	7	7	9
Protorosaurus speneri	Wuchiapingian		Thuringia	Wartburgkreis	Werra	Zechstein	29.53	24.29	DE	3	2	2	4	6	6	11	5	7	7	9
Coelurosauravus jaekeli	Wuchiapingian		Saxony Anhalt	Mansfelder Land	Werra	Zechstein	30.18	25.11	DE	3	2	2	4	6	6	11	5	7	7	9
Coelurosauravus jaekeli	Wuchiapingian		Saxony Anhalt	Mansfelder Land	Werra	Zechstein	30.18	25.11	DE	3	2	2	4	6	6	11	5	7	7	9
Protorosaurus speneri	Wuchiapingian		Saxony Anhalt	Mansfelder Land	Werra	Zechstein	30.18	25.11	DE	3	2	2	4	6	6	11	5	7	7	9
Protorosaurus speneri	Wuchiapingian		Saxony Anhalt	Saalkreis	Werra	Zechstein	30.31	25.27	DE	3	2	2	4	6	6	11	5	7	7	9
Coelurosauravus jaekeli	Zechstein		Hesse	Hersfeld-Rotenburg	Werra	Zechstein	29.31	25.09	DE	3	2	2	4	6	6	11	5	7	7	9
Coelurosauravus jaekeli	Zechstein		Hesse	Hersfeld-Rotenburg	Werra	Zechstein	29.33	25.08	DE	3	2	2	4	6	6	11	5	7	7	9
Coelurosauravus jaekeli	Zechstein		Hesse	Hersfeld-Rotenburg	Werra	Zechstein	29.34	25.09	DE	3	2	2	4	6	6	11	5	7	7	9
Coelurosauravus jaekeli	Zechstein		Thuringia	Nordhausen	Werra	Zechstein	29.69	25.75	DE	3	2	2	4	6	6	11	5	7	7	9
Brazilosaurus sanpauloensis	Artinskian		GoiÃ¡s	PortelÃ¢ndia		Irati	-29.2	-38.7	BR	1	4	6	2	9	7	10	9	8	13	2
Stereosternum tumidum	Artinskian		GoiÃ¡s	PortelÃ¢ndia		Irati	-29.2	-38.7	BR	1	4	6	2	9	7	10	9	8	13	2
Brazilosaurus sanpauloensis	Artinskian		GoiÃ¡s	PerolÃ¢ndia		Irati	-28.58	-39.17	BR	1	4	6	2	9	7	10	9	8	13	2
Mesosaurus tenuidens	Artinskian		GoiÃ¡s	PerolÃ¢ndia		Irati	-28.58	-39.17	BR	1	4	6	2	9	7	10	9	8	13	2
Stereosternum tumidum	Artinskian		GoiÃ¡s	PerolÃ¢ndia		Irati	-28.58	-39.17	BR	1	4	6	2	9	7	10	9	8	13	2
Mesosaurus tenuidens	Artinskian		SÃ£o Paulo	Itapetininga		Irati	-27.24	-46.27	BR	1	4	6	2	9	7	10	9	8	13	2
Stereosternum tumidum	Artinskian		SÃ£o Paulo	Itapetininga		Irati	-27.24	-46.27	BR	1	4	6	2	9	7	10	9	8	13	2
Brazilosaurus sanpauloensis	Artinskian		SÃ£o Paulo	TatuÃ­		Irati	-26.86	-46.12	BR	1	4	6	2	9	7	10	9	8	13	2
Brazilosaurus sanpauloensis	Artinskian		SÃ£o Paulo			Irati	-26.66	-45.77	BR	1	4	6	2	9	7	10	9	8	13	2
Mesosaurus tenuidens	Artinskian		SÃ£o Paulo			Irati	-26.66	-45.77	BR	1	4	6	2	9	7	10	9	8	13	2
Mesosaurus tenuidens	Artinskian		SÃ£o Paulo			Irati	-26.66	-45.77	BR	1	4	6	2	9	7	10	9	8	13	2
Stereosternum tumidum	Artinskian		SÃ£o Paulo			Irati	-26.66	-45.77	BR	1	4	6	2	9	7	10	9	8	13	2
Stereosternum tumidum	Artinskian		SÃ£o Paulo			Irati	-26.66	-45.77	BR	1	4	6	2	9	7	10	9	8	13	2
Stereosternum tumidum	Artinskian		SÃ£o Paulo	Piracicaba		Irati	-26.26	-45.63	BR	1	4	6	2	9	7	10	9	8	13	2
Brazilosaurus sanpauloensis	Artinskian		SÃ£o Paulo	Rio Claro		Irati	-26.05	-45.44	BR	1	4	6	2	9	7	10	9	8	13	2
Mesosaurus tenuidens	Artinskian		SÃ£o Paulo	Rio Claro		Irati	-26.05	-45.45	BR	1	4	6	2	9	7	10	9	8	13	2
Stereosternum tumidum	Artinskian		SÃ£o Paulo	Rio Claro		Irati	-26.05	-45.44	BR	1	4	6	2	9	7	10	9	8	13	2
Stereosternum tumidum	Artinskian		SÃ£o Paulo	Rio Claro		Irati	-26.05	-45.44	BR	1	4	6	2	9	7	10	9	8	13	2
Tiarajudens eccentricus	Guadalupian		Rio Grande do Sul		Rio do Rasto		-27.02	-41.58	BR	1	4	6	2	9	7	10	9	8	13	2
Pampaphoneus biccai	Roadian	Capitanian	Rio Grande do Sul	SÃ£o Gabriel	Rio do Rasto	Morro Pelado	-24.87	-40.2	BR	1	4	6	2	9	7	10	9	8	13	2
Provelosaurus americanus	Wordian	Capitanian	Rio Grande do Sul	AceguÃ¡	Rio do Rasto	Passa Dois	-25.09	-41.73	BR	1	4	6	2	9	7	10	9	8	13	2
Provelosaurus americanus	Wordian	Capitanian	Rio Grande do Sul	SÃ£o Gabriel	Rio do Rasto	Passa Dois	-24.87	-40.2	BR	1	4	6	2	9	7	10	9	8	13	2
UFRGS PV 0249T	Wordian	Wordian	Rio Grande do Sul	SÃ£o Gabriel	Passa Dois	Morro Pelado	-24.87	-40.2	BR	1	4	6	2	9	7	10	9	8	13	2
Mesosaurus tenuidens	Artinskian		Erongo			Huab	-32.37	-52.31	NA	1	4	6	2	8	7	8	2	9	12	12
Nochelesaurus alexandi			Western Cape				-31.32	-55.01	ZA	1	4	6	2	8	7	8	2	9	12	12
Bullacephalus jacksoni	Wordian	Capitanian	Western Cape			Beaufort	-30.79	-52.83	ZA	1	4	6	2	8	7	8	2	9	12	12
Cynariognathus seeleyi	Capitanian	Capitanian	Western Cape	Beaufort West		Beaufort	-27.57	-53.16	ZA	1	4	6	2	8	7	8	2	9	12	12
Prosictodon dubei	Capitanian	Capitanian	Northern Cape	Victoria West (Ubuntu)	Ambrahamskraal	Beaufort	-25.59	-53.36	ZA	1	4	6	2	8	7	8	2	9	12	12
Eunotosaurus africanus	Capitanian		Western Cape	Prince Albert		Abrahamskraal	-28.67	-52.85	ZA	1	4	6	2	8	7	8	2	9	12	12
Glanosuchus macrops	Capitanian		Western Cape	Prince Albert	Abrahamskraal	Beaufort	-28.6	-53.09	ZA	1	4	6	2	8	7	8	2	9	12	12
Bradysaurus seeleyi	Capitanian		Western Cape	Prince Albert	Abrahamskraal	Beaufort	-28.6	-52.91	ZA	1	4	6	2	8	7	8	2	9	12	12
Cynariognathus platyrhinus	Capitanian		Western Cape	Prince Albert	Abrahamskraal	Beaufort	-28.6	-53.09	ZA	1	4	6	2	8	7	8	2	9	12	12
Pristerognathoides minor	Capitanian		Western Cape	Prince Albert	Abrahamskraal	Beaufort	-28.6	-53.09	ZA	1	4	6	2	8	7	8	2	9	12	12
Pristerognathoides parvus	Capitanian		Western Cape	Prince Albert	Abrahamskraal	Beaufort	-28.6	-53.09	ZA	1	4	6	2	8	7	8	2	9	12	12
Pristerognathoides vanwkyi	Capitanian		Western Cape	Prince Albert	Abrahamskraal	Beaufort	-28.6	-53.09	ZA	1	4	6	2	8	7	8	2	9	12	12
Tapinocephalus atherstonei	Capitanian		Western Cape	Prince Albert	Abrahamskraal	Beaufort	-28.6	-53.09	ZA	1	4	6	2	8	7	8	2	9	12	12
Titanosuchus ferox	Capitanian		Western Cape	Prince Albert	Abrahamskraal	Beaufort	-28.6	-53.09	ZA	1	4	6	2	8	7	8	2	9	12	12
Eunotosaurus africanus	Capitanian		Western Cape	Prince Albert		Abrahamskraal	-28.55	-52.95	ZA	1	4	6	2	8	7	8	2	9	12	12
Hipposaurus brinki	Capitanian		Western Cape	Prince Albert	Abrahamskraal	Beaufort	-28.55	-52.95	ZA	1	4	6	2	8	7	8	2	9	12	12
Bradysaurus baini	Capitanian		Western Cape	Prince Albert	Abrahamskraal	Beaufort	-28.49	-53.08	ZA	1	4	6	2	8	7	8	2	9	12	12
Bradysaurus seeleyi	Capitanian		Western Cape	Prince Albert	Abrahamskraal	Beaufort	-28.49	-53.08	ZA	1	4	6	2	8	7	8	2	9	12	12
Elliotsmithia longiceps	Capitanian		Western Cape	Prince Albert	Abrahamskraal	Beaufort	-28.49	-53.08	ZA	1	4	6	2	8	7	8	2	9	12	12
Eriphostoma microdon	Capitanian	Wuchiapingian	Western Cape	Prince Albert	Abrahamskraal	Beaufort	-28.49	-53.08	ZA	1	4	6	2	8	7	8	2	9	12	12
Eriphostoma microdon	Capitanian	Wuchiapingian	Western Cape	Prince Albert	Abrahamskraal	Beaufort	-28.49	-53.08	ZA	1	4	6	2	8	7	8	2	9	12	12
Bradysaurus baini	Capitanian		Western Cape	Prince Albert	Abrahamskraal	Beaufort	-28.39	-53	ZA	1	4	6	2	8	7	8	2	9	12	12
Bradysaurus seeleyi	Capitanian		Western Cape	Prince Albert	Abrahamskraal	Beaufort	-28.39	-53	ZA	1	4	6	2	8	7	8	2	9	12	12
Glanosuchus macrops	Capitanian		Western Cape	Beaufort West	Abrahamskraal	Beaufort	-28.36	-52.58	ZA	1	4	6	2	8	7	8	2	9	12	12
Bradysaurus baini	Capitanian		Western Cape	Prince Albert	Abrahamskraal	Beaufort	-28.32	-52.78	ZA	1	4	6	2	8	7	8	2	9	12	12
Bradysaurus baini	Capitanian		Western Cape	Beaufort West	Abrahamskraal	Beaufort	-27.95	-52.72	ZA	1	4	6	2	8	7	8	2	9	12	12
Eunotosaurus africanus	Capitanian		Western Cape	Beaufort West		Abrahamskraal	-27.95	-52.72	ZA	1	4	6	2	8	7	8	2	9	12	12
Bradysaurus baini	Capitanian		Western Cape	Beaufort West	Abrahamskraal	Beaufort	-27.9	-52.78	ZA	1	4	6	2	8	7	8	2	9	12	12
Criocephalosaurus vanderbyli	Capitanian		Western Cape	Beaufort West	Teekloof		-27.85	-53.3	ZA	1	4	6	2	8	7	8	2	9	12	12
Bradysaurus seeleyi	Capitanian		Western Cape	Beaufort West	Abrahamskraal	Beaufort	-27.79	-53.03	ZA	1	4	6	2	8	7	8	2	9	12	12
Anteosaurus magnificus	Capitanian		Western Cape	Beaufort West	Abrahamskraal	Beaufort	-27.77	-53.03	ZA	1	4	6	2	8	7	8	2	9	12	12
Brachyprosopus broomi	Capitanian		Western Cape	Beaufort West	Abrahamskraal	Beaufort	-27.77	-53.03	ZA	1	4	6	2	8	7	8	2	9	12	12
Eunotosaurus africanus	Capitanian		Western Cape	Beaufort West		Abrahamskraal	-27.74	-53.14	ZA	1	4	6	2	8	7	8	2	9	12	12
Bradysaurus seeleyi	Capitanian		Western Cape	Beaufort West	Abrahamskraal	Beaufort	-27.73	-52.68	ZA	1	4	6	2	8	7	8	2	9	12	12
Anteosaurus magnificus	Capitanian		Western Cape	Beaufort West	Abrahamskraal	Beaufort	-27.7	-53.03	ZA	1	4	6	2	8	7	8	2	9	12	12
Australothyris smithi	Capitanian		Northern Cape	Karoo Hoogland	Abrahamskraal	Beaufort	-27.7	-52.15	ZA	1	4	6	2	8	7	8	2	9	12	12
Brachyprosopus broomi	Capitanian		Western Cape	Beaufort West	Abrahamskraal	Beaufort	-27.7	-53.03	ZA	1	4	6	2	8	7	8	2	9	12	12
Brachyprosopus broomi	Capitanian		Northern Cape	Karoo Hoogland	Abrahamskraal	Beaufort	-27.7	-52.15	ZA	1	4	6	2	8	7	8	2	9	12	12
Heleosaurus scholtzi	Capitanian		Northern Cape	Karoo Hoogland	Abrahamskraal	Beaufort	-27.7	-52.15	ZA	1	4	6	2	8	7	8	2	9	12	12
Anteosaurus magnificus	Capitanian		Western Cape	Beaufort West	Abrahamskraal	Beaufort	-27.68	-52.85	ZA	1	4	6	2	8	7	8	2	9	12	12
Brachyprosopus broomi	Capitanian		Western Cape	Beaufort West	Abrahamskraal	Beaufort	-27.68	-52.85	ZA	1	4	6	2	8	7	8	2	9	12	12
Bradysaurus baini	Capitanian		Western Cape	Beaufort West	Abrahamskraal	Beaufort	-27.68	-52.85	ZA	1	4	6	2	8	7	8	2	9	12	12
Broomia perplexa	Capitanian		Western Cape	Beaufort West		Abrahamskraal	-27.68	-52.85	ZA	1	4	6	2	8	7	8	2	9	12	12
Eriphostoma microdon	Capitanian	Wuchiapingian	Western Cape	Beaufort West	Abrahamskraal	Beaufort	-27.68	-52.85	ZA	1	4	6	2	8	7	8	2	9	12	12
Bradysaurus baini	Capitanian		Western Cape	Beaufort West	Abrahamskraal	Beaufort	-27.67	-53.03	ZA	1	4	6	2	8	7	8	2	9	12	12
Diictodon feliceps	Capitanian		Western Cape	Beaufort West		Beaufort	-27.57	-53.16	ZA	1	4	6	2	8	7	8	2	9	12	12
Diictodon feliceps	Capitanian		Western Cape	Beaufort West		Beaufort	-27.57	-53.16	ZA	1	4	6	2	8	7	8	2	9	12	12
Galeops whaitsi	Capitanian		Western Cape	Beaufort West		Beaufort	-27.57	-53.16	ZA	1	4	6	2	8	7	8	2	9	12	12
Gorgonops kaiseri	Capitanian		Western Cape	Beaufort West		Beaufort	-27.57	-53.16	ZA	1	4	6	2	8	7	8	2	9	12	12
Pristerodon mackayi	Capitanian		Western Cape	Beaufort West		Beaufort	-27.57	-53.16	ZA	1	4	6	2	8	7	8	2	9	12	12
Pristerognathus polyodon	Capitanian	Wuchiapingian	Western Cape	Beaufort West		Beaufort	-27.57	-53.16	ZA	1	4	6	2	8	7	8	2	9	12	12
Struthiocephalus whaitsi	Capitanian		Western Cape	Beaufort West		Beaufort	-27.57	-53.16	ZA	1	4	6	2	8	7	8	2	9	12	12
Criocephalosaurus vanderbyli	Capitanian		Western Cape		Teekloof		-27.42	-53.3	ZA	1	4	6	2	8	7	8	2	9	12	12
Lanthanostegus mohoii	Capitanian		Eastern Cape	Ikwezi	Koonap	Beaufort	-27.35	-54.95	ZA	1	4	6	2	8	7	8	2	9	12	12
Pachydectes elsi	Capitanian		Eastern Cape	Janesville	Koonap	Beaufort	-27.29	-55.08	ZA	1	4	6	2	8	7	8	2	9	12	12
Broomia perplexa	Capitanian		Eastern Cape	Makana		Koonap	-26.46	-56.55	ZA	1	4	6	2	8	7	8	2	9	12	12
Eunotosaurus africanus	Capitanian		Eastern Cape	Makana			-26.3	-56.81	ZA	1	4	6	2	8	7	8	2	9	12	12
Eunotosaurus africanus	Capitanian		Northern Cape	Kareeberg		Abrahamskraal	-25.6	-52.67	ZA	1	4	6	2	8	7	8	2	9	12	12
Galechirus scholtzi	Capitanian		Northern Cape	Victoria West (Ubuntu)	Abrahamskraal	Beaufort	-25.59	-53.36	ZA	1	4	6	2	8	7	8	2	9	12	12
Heleosaurus scholtzi	Capitanian		Northern Cape	Victoria West (Ubuntu)	Abrahamskraal	Beaufort	-25.59	-53.36	ZA	1	4	6	2	8	7	8	2	9	12	12
Stereosternum tumidum	Artinskian		GuairÃ¡			? San Miguel	-38.41	-44.86	PY	1	4	6	2	9	7	4	2	8	13	15
Mesosaurus tenuidens	Artinskian		ParanÃ¡	RebouÃ§as		Irati	-31.67	-47.09	BR	1	4	6	2	9	7	8	2	8	13	15
Brazilosaurus sanpauloensis	Artinskian		ParanÃ¡			Irati	-31.52	-46.98	BR	1	4	6	2	9	7	8	2	8	13	15
Mesosaurus tenuidens	Artinskian		ParanÃ¡	Irati		Irati	-31.52	-46.98	BR	1	4	6	2	9	7	8	2	8	13	15
Mesosaurus tenuidens	Artinskian		ParanÃ¡	Irati		Irati	-31.52	-46.98	BR	1	4	6	2	9	7	8	2	8	13	15
Mesosaurus tenuidens	Artinskian		ParanÃ¡	Irati		Irati	-31.52	-46.98	BR	1	4	6	2	9	7	8	2	8	13	15
Stereosternum tumidum	Artinskian		ParanÃ¡			Irati	-31.52	-46.98	BR	1	4	6	2	9	7	8	2	8	13	15
Mesosaurus tenuidens	Artinskian		ParanÃ¡	SÃ£o Mateus do Sul		Irati	-31.49	-47.4	BR	1	4	6	2	9	7	8	2	8	13	15
Mesosaurus tenuidens	Artinskian		ParanÃ¡	SÃ£o Mateus do Sul		Irati	-31.49	-47.4	BR	1	4	6	2	9	7	8	2	8	13	15
Mesosaurus tenuidens	Artinskian		ParanÃ¡	SÃ£o Mateus do Sul		Irati	-31.49	-47.4	BR	1	4	6	2	9	7	8	2	8	13	15
Mesosaurus tenuidens	Artinskian		ParanÃ¡			Irati	-30.71	-46.83	BR	1	4	6	2	9	7	8	9	8	13	15
Belebey chengi	Roadian		Gansu			Qingtoushan	109.15	26.65	CN	4	6	7	7	1	8	5	3	12	11	4
Biseridens qilianicus	Roadian		Gansu		Qingtoushan		109.15	26.65	CN	4	6	7	7	1	8	5	3	12	11	4
Gansurhinus qingtoushanensis	Roadian		Gansu		Qingtoushan		109.15	26.65	CN	4	6	7	7	1	8	5	3	12	11	4
Raranimus dashankouensis	Roadian		Gansu		Qingtoushan		109.15	26.65	CN	4	6	7	7	1	8	5	3	12	11	4
Sinophoneus yumenensis	Roadian		Gansu		Qingtoushan		109.15	26.65	CN	4	6	7	7	1	8	5	3	12	11	4
Honania complicidentata	Wuchiapingian		Henan		Shangshihezi		111.14	9.11	CN	4	6	5	7	1	8	5	3	12	11	4
Sanchuansaurus pygmaeus	Wuchiapingian		Shanxi	Liulin	Shihtienfeng, Shiqianfeng, Sunjiagou		112.31	11.64	CN	4	6	5	7	1	8	5	3	12	11	4
Shihtienfenia permica	Wuchiapingian		Shanxi	Liulin	Shihtienfeng, Shiqianfeng, Sunjiagou		112.31	11.64	CN	4	6	5	7	1	8	5	3	12	11	4
Shihtienfenia permica	Wuchiapingian		Shanxi	Liulin	Shihtienfeng, Shiqianfeng, Sunjiagou		112.31	11.64	CN	4	6	5	7	1	8	5	3	12	11	4
Shihtienfenia permica	Lopingian		Shanxi	Liulin	Shihtienfeng, Shiqianfeng, Sunjiagou		112.32	11.59	CN	4	6	5	7	1	8	5	3	12	11	4
Shihtienfenia permica	Lopingian		Shanxi	Liulin	Shihtienfeng, Shiqianfeng, Sunjiagou		112.32	11.59	CN	4	6	5	7	1	8	5	3	12	11	4
Shihtienfenia permica	Wuchiapingian		Shanxi	Baode	Shihtienfeng (Shiqianfeng)		113.67	12.51	CN	4	6	5	7	1	8	5	3	12	11	4
Gansurhinus qingtoushanensis	Lopingian		Nei Mongol		Naobaogou		114.39	14.22	CN	4	6	5	7	1	8	5	3	12	11	4
Archaeothyris florensis	Westphalian C	Westphalian D	Nova Scotia	Cape Breton Island		Morien	-3.96	-8.17	CA	2	1	4	6	2	9	1	1	2	3	8
Paleothyris acadiana	Westphalian C	Westphalian D	Nova Scotia	Cape Breton Island		Morien	-3.96	-8.17	CA	2	1	4	6	2	9	1	1	2	3	8
Argana parieasaur indet. 1	Wuchiapingian		Marrakech-Tensift-Al Haouz		Ikakern		6.04	13.34	MA	2	1	2	4	2	9	1	6	2	3	8
Argana parieasaur indet. 2	Wuchiapingian		Marrakech-Tensift-Al Haouz		Ikakern		6.04	13.34	MA	2	1	2	4	2	9	1	6	2	3	8
Arganaceras vacanti	Wuchiapingian		Marrakech-Tensift-Al Haouz		Ikakern		6.04	13.34	MA	2	1	2	4	2	9	1	6	2	3	8
Captorhinidae indet.	Wuchiapingian		Marrakech-Tensift-Al Haouz		Ikakern		6.04	13.34	MA	2	1	2	4	2	9	1	6	2	3	8
Bunostegos akokanensis	Changhsingian		Agadez	Arlit	Moradi	IzÃ©gouandane	13.12	-3.48	NE	2	1	2	4	2	9	1	1	2	3	8
Moradisaurus grandis	Changhsingian		Agadez	Arlit	Moradi	IzÃ©gouandane	13.12	-3.48	NE	2	1	2	4	2	9	1	1	2	3	8
Moradisaurus grandis	Changhsingian		Agadez	Arlit	Moradi	IzÃ©gouandane	13.23	-3.88	NE	2	1	2	4	2	9	1	1	2	3	8
Belebey augustodunensis	Gzhelian	Asselian	Burgundy	SaÃ´ne-et-Loire		Millery	18	1.68	FR	3	1	2	4	2	9	1	4	2	3	8
Haptodus baylei	Kuzel		Lower Silesia	Kodzko (Glatz, Kladsko)	Ludwikowice	Rotliegend	24.77	7.37	PL	3	1	2	4	2	9	1	4	2	3	8
Haptodus baylei	Autunian		Bourgogne	SaÃ´ne-et-Loire			18.15	1.96	FR	3	1	2	4	2	9	1	4	2	3	8
Pantelosaurus saxonicus	Asselian		Saxony	WeiÃŸeritzkreis	DÃ¶hlen	Rotliegend	23.06	7.42	DE	3	1	2	4	2	9	1	4	2	3	8
Eudibamus cursoris	Artinskian		Thuringia	Gotha		Tambach	21.71	7.41	DE	3	1	2	4	2	9	1	4	2	3	8
Protorosaurus speneri	Wuchiapingian		England	Durham	Marl Slate	Zechstein	14.5	17.2	UK	3	1	2	4	2	9	1	6	2	3	8
Cotylorhynchus bransoni	Roadian	Wordian	Oklahoma	Blaine	Chickasha	El Reno	-24.97	8.01	US	2	5	4	5	4	10	2	8	3	4	6
Watongia meieri	Roadian	Wordian	Oklahoma	Blaine	Chickasha	El Reno	-24.97	8.01	US	2	5	4	5	4	10	2	8	3	4	6
Angelosaurus romeri	Roadian	Wordian	Oklahoma	Blaine	Chickasha	El Reno	-24.96	8	US	2	5	4	5	4	10	2	8	3	4	6
Cotylorhynchus bransoni	Roadian	Wordian	Oklahoma	Blaine	Chickasha	El Reno	-24.96	8	US	2	5	4	5	4	10	2	8	3	4	6
Macroleter agilis	Roadian	Wordian	Oklahoma	Blaine		Chickasha	-24.95	8.03	US	2	5	4	5	4	10	2	8	3	4	6
Varanodon agilis	Roadian	Wordian	Oklahoma	Blaine	Chickasha	El Reno	-24.95	8.03	US	2	5	4	5	4	10	2	8	3	4	6
Cotylorhynchus bransoni	Roadian	Wordian	Oklahoma	Blaine	Chickasha	El Reno	-24.93	7.98	US	2	5	4	5	4	10	2	8	3	4	6
Angelosaurus romeri	Roadian	Wordian	Oklahoma	Kingfisher	Chickasha	El Reno	-24.87	7.9	US	2	5	4	5	4	10	2	8	3	4	6
Cotylorhynchus bransoni	Roadian	Wordian	Oklahoma	Kingfisher	Chickasha	El Reno	-24.87	7.9	US	2	5	4	5	4	10	2	8	3	4	6
Rothianiscus robusta	Roadian	Wordian	Oklahoma	Kingfisher	Chickasha	El Reno	-24.87	7.9	US	2	5	4	5	4	10	2	8	3	4	6
Bolosaurus striatus	Leonard		Oklahoma	Grant		Garber	-27.42	1.76	US	2	5	4	6	4	10	9	12	3	4	6
Captorhinus laticeps	Leonard		Oklahoma	Kay	Wellington	Sumner	-27.2	1.6	US	2	5	4	6	4	10	9	12	3	4	6
Captorhinus aguti	Kungurian		Texas	Knox	Vale	Clear Fork	-29.24	1.84	US	2	5	4	6	4	10	9	12	3	4	6
Captorhinus aguti	Kungurian		Texas	Knox	Vale	Clear Fork	-29.23	1.84	US	2	5	4	6	4	10	9	12	3	4	6
Captorhinus aguti	Kungurian		Texas	Baylor	Arroyo	Clear Fork	-29.02	1.77	US	2	5	4	6	4	10	9	12	3	4	6
Captorhinus aguti	Kungurian		Texas	Baylor	Arroyo	Clear Fork	-29.01	1.8	US	2	5	4	6	4	10	9	12	3	4	6
Araeoscelis gracilis	Kungurian		Texas	Baylor	Arroyo	Clear Fork	-29	1.73	US	2	5	4	6	4	10	9	12	3	4	6
Captorhinus aguti	Kungurian		Texas	Baylor	Arroyo	Clear Fork	-29	1.73	US	2	5	4	6	4	10	9	12	3	4	6
Captorhinus aguti	Kungurian		Texas	Baylor	Arroyo	Clear Fork	-29	1.73	US	2	5	4	6	4	10	9	12	3	4	6
Secodontosaurus willistoni	Kungurian		Texas	Baylor	Arroyo	Clear Fork	-29	1.73	US	2	5	4	6	4	10	9	12	3	4	6
Trichasaurus texensis	Kungurian		Texas	Baylor	Arroyo	Clear Fork	-29	1.73	US	2	5	4	6	4	10	9	12	3	4	6
Varanosaurus acutirostris	Kungurian		Texas	Baylor	Arroyo	Clear Fork	-29	1.73	US	2	5	4	6	4	10	9	12	3	4	6
Captorhinus aguti	Kungurian		Texas	Baylor	Arroyo	Clear Fork	-28.95	1.77	US	2	5	4	6	4	10	9	12	3	4	6
Captorhinus aguti	Kungurian		Texas	Baylor	Arroyo	Clear Fork	-28.95	1.77	US	2	5	4	6	4	10	9	12	3	4	6
Casea broilii	Kungurian		Texas	Baylor	Arroyo	Clear Fork	-28.95	1.77	US	2	5	4	6	4	10	9	12	3	4	6
Varanops brevirostris	Kungurian		Texas	Baylor	Arroyo	Clear Fork	-28.95	1.77	US	2	5	4	6	4	10	9	12	3	4	6
Captorhinus aguti	Kungurian		Texas	Baylor/Willbarger	Arroyo	Clear Fork	-28.93	1.77	US	2	5	4	6	4	10	9	12	3	4	6
Captorhinus aguti	Kungurian		Texas	Baylor/Willbarger	Arroyo	Clear Fork	-28.93	1.77	US	2	5	4	6	4	10	9	12	3	4	6
Captorhinus aguti	Kungurian		Texas	Baylor/Willbarger	Arroyo	Clear Fork	-28.93	1.77	US	2	5	4	6	4	10	9	12	3	4	6
Varanosaurus acutirostris	Kungurian		Texas	Baylor/Willbarger	Arroyo	Clear Fork	-28.93	1.77	US	2	5	4	6	4	10	9	12	3	4	6
Varanosaurus acutirostris	Kungurian		Texas	Baylor/Willbarger	Arroyo	Clear Fork	-28.93	1.77	US	2	5	4	6	4	10	9	12	3	4	6
Cotylorhynchus hancocki	Kungurian	Roadian	Texas	Knox	San Angelo	Pease River	-28.9	3.19	US	2	5	4	5	4	10	9	12	3	4	6
Cotylorhynchus hancocki	Kungurian	Roadian	Texas	Knox	San Angelo	Pease River	-28.83	3.29	US	2	5	4	5	4	10	9	12	3	4	6
Cotylorhynchus hancocki	Kungurian	Roadian	Texas	Knox	San Angelo	Pease River	-28.82	3.26	US	2	5	4	5	4	10	9	12	3	4	6
Cotylorhynchus hancocki	Kungurian	Roadian	Texas	Knox	San Angelo	Pease River	-28.82	3.27	US	2	5	4	5	4	10	9	12	3	4	6
Cotylorhynchus hancocki	Kungurian	Roadian	Texas	Knox	San Angelo	Pease River	-28.82	3.3	US	2	5	4	5	4	10	9	12	3	4	6
Cotylorhynchus hancocki	Kungurian	Roadian	Texas	Knox	San Angelo	Pease River	-28.81	3.3	US	2	5	4	5	4	10	9	12	3	4	6
Cotylorhynchus hancocki	Kungurian	Roadian	Texas	Knox	San Angelo	Pease River	-28.81	3.33	US	2	5	4	5	4	10	9	12	3	4	6
Cotylorhynchus hancocki	Kungurian	Roadian	Texas	Knox	San Angelo	Pease River	-28.81	3.28	US	2	5	4	5	4	10	9	12	3	4	6
Cotylorhynchus hancocki	Kungurian	Roadian	Texas	Knox	San Angelo	Pease River	-28.81	3.28	US	2	5	4	5	4	10	9	12	3	4	6
Cotylorhynchus hancocki	Kungurian	Roadian	Texas	Knox	San Angelo	Pease River	-28.77	3.34	US	2	5	4	5	4	10	9	12	3	4	6
Cotylorhynchus hancocki	Kungurian	Roadian	Texas	Hardeman	San Angelo	Pease River	-28.44	3.59	US	2	5	4	5	4	10	9	12	3	4	6
Acleistorhinus pteroticus	Kungurian		Oklahoma	Tillman		Hennessey	-28.41	1.95	US	2	5	4	6	4	10	9	12	3	4	6
Captorhinus aguti	Kungurian		Oklahoma	Tillman	Hennessey		-28.41	1.95	US	2	5	4	6	4	10	9	12	3	4	6
Cotylorhynchus romeri	Kungurian		Oklahoma	Logan	Hennessey		-26.67	2.8	US	2	5	4	6	4	10	9	12	3	4	6
Aerosaurus wellesi	Virgilian	Wolfcamp	New Mexico	Rio Arriba	Abo/Cutler		-34.09	4.48	US	2	5	4	5	4	10	9	12	3	4	11
Oedaleops campi	Virgilian	Wolfcamp	New Mexico	Rio Arriba	Abo/Cutler		-34.09	4.48	US	2	5	4	5	4	10	9	12	3	4	11
Aerosaurus greenleeorum	Virgilian	Wolfcamp	New Mexico	Rio Arriba	Abo/Cutler		-33.81	4.46	US	2	5	4	5	4	10	9	12	3	4	11
Ruthiromia elcobriensis	Virgilian	Wolfcamp	New Mexico	Rio Arriba	Abo/Cutler		-33.81	4.46	US	2	5	4	5	4	10	9	12	3	4	11
Sphenacodon ferox	Virgilian	Wolfcamp	New Mexico	Rio Arriba	Abo/Cutler		-33.81	4.46	US	2	5	4	5	4	10	9	12	3	4	11
Edaphosaurus novomexicanus	Wolfcamp		New Mexico	Rio Arriba	Abo/Cutler		-34.08	4.53	US	2	5	4	5	4	10	9	12	3	4	11
Ophiacodon mirus	Wolfcamp		New Mexico	Rio Arriba	Abo/Cutler		-34.08	4.56	US	2	5	4	5	4	10	9	12	3	4	11
Ophiacodon mirus	Wolfcamp		New Mexico	Rio Arriba	Abo/Cutler		-34.08	4.56	US	2	5	4	5	4	10	9	12	3	4	11
Ophiacodon mirus	Wolfcamp		New Mexico	Rio Arriba	Abo/Cutler		-34.08	4.53	US	2	5	4	5	4	10	9	12	3	4	11
Sphenacodon ferox	Wolfcamp		New Mexico	Rio Arriba	Abo/Cutler		-34.08	4.56	US	2	5	4	5	4	10	9	12	3	4	11
Cutleria wilmarthi	Wolfcamp		Colorado	San Miguel	Cutler		-33.86	6.69	US	2	5	4	5	4	10	9	12	3	4	11
Cutleria wilmarthi	Wolfcamp		Colorado	San Miguel	Cutler		-33.86	6.66	US	2	5	4	5	4	10	9	12	3	4	11

## Sheet: earlyTriassic
Clustering vector of k-means cluster analysis results for Early Triassic occurrence data
										Number of clusters
accepted_name	early_interval	late_interval	state	county	paleolng	paleolat	cc	formation	stratgroup	5	6	7	8	9	10	11	12	13	14	15
Kapes amaenus	Yarengian		Komi	Ust-Vymskii	49.48	47.11	RU	Yarenskian	Gamskaya	3	4	2	5	9	1	1	9	2	10	4
Kapes komiensis	Yarengian		Komi	Ust-Vymskii	49.48	47.11	RU	Yarenskian	Gamskaya	3	4	2	5	9	1	1	9	2	10	4
Orenburgia bruma	Olenekian		Arkhangelsk	Novaya Zemlya	38.26	58.61	RU	Admiralty		3	4	2	5	9	1	1	9	2	10	13
Boreopricea funerea	Olenekian		Arkhangelsk	Nenetsia	43.07	53.06	RU	Charkabozh		3	4	2	5	9	1	1	9	2	10	13
Insulophon morachovskayae	Olenekian		Arkhangelsk	Nenetsia	43.07	53.06	RU	Charkabozh		3	4	2	5	9	1	1	9	2	10	13
Tichvinskia jugensis	Olenekian		Arkhangelsk	Nenetsia	43.07	53.06	RU	Charkabozh		3	4	2	5	9	1	1	9	2	10	13
Timanophon raridentatus	Olenekian		Arkhangelsk	Leshukonskoe	46.56	48.81	RU	Pizhmomezenskoi		3	4	2	5	9	1	1	9	2	10	13
Timanophon raridentatus	Olenekian		Arkhangelsk	Leshukonskoe	46.96	48.98	RU	Pizhmomezenskoi		3	4	2	5	9	1	1	9	2	10	13
Timanophon raridentatus	Olenekian		Komi		47.93	50.53	RU	Charkabozh		3	4	2	5	9	1	1	9	2	10	13
Augustaburiania vatagini	Olenekian		Arkhangelsk	Nenetsia	49.68	55.62	RU	Lestanshor		3	4	2	5	9	1	1	9	2	10	13
Lestanshoria massiva	Olenekian		Arkhangelsk	Nenetsia	49.68	55.62	RU	Lestanshor		3	4	2	5	9	1	1	9	2	10	13
Orenburgia bruma	Olenekian		Arkhangelsk	Nenetsia	49.68	55.62	RU	Lestanshor		3	4	2	5	9	1	1	9	2	10	13
Wapitisaurus problematicus	Smithian		British Columbia		-32.71	39.53	CA	Sulphur Mountain		3	6	6	2	1	2	5	5	1	7	8
Teyujagua paradoxa	Olenekian		Rio Grande do Sul	San Francisco de Assis	-29.37	-55.03	BR	Sanga do Cabral	Paran Basin	5	1	7	4	6	3	11	4	7	11	11
Tasmaniosaurus triassicus	Induan		Tasmania	Hobart	61.34	-82.36	AU	Knocklofty		1	2	5	1	7	4	3	12	11	5	15
Lystrosaurus murrayi	Induan	Smithian	West Bengal		47.67	-49.1	IN	Panchet		1	2	5	1	7	4	3	12	11	12	15
Lystrosaurus murrayi	Induan	Smithian	West Bengal		47.77	-49.09	IN	Panchet		1	2	5	1	7	4	3	12	11	12	15
Lystrosaurus murrayi	Induan	Smithian	West Bengal		47.78	-49.12	IN	Panchet		1	2	5	1	7	4	3	12	11	12	15
Panchetocynodon damodarensis	Induan	Smithian	West Bengal		47.78	-49.08	IN	Panchet		1	2	5	1	7	4	3	12	11	12	15
Lystrosaurus murrayi	Induan	Smithian	West Bengal		47.79	-49.1	IN	Panchet		1	2	5	1	7	4	3	12	11	12	15
Lystrosaurus murrayi	Induan	Smithian	West Bengal		47.79	-49.13	IN	Panchet		1	2	5	1	7	4	3	12	11	12	15
Lystrosaurus murrayi	Induan	Smithian	West Bengal		47.79	-49.13	IN	Panchet		1	2	5	1	7	4	3	12	11	12	15
Lystrosaurus murrayi	Induan	Smithian	West Bengal		47.79	-49.15	IN	Panchet		1	2	5	1	7	4	3	12	11	12	15
Lystrosaurus murrayi	Induan	Smithian	West Bengal		47.8	-49.07	IN	Panchet		1	2	5	1	7	4	3	12	11	12	15
Lystrosaurus murrayi	Induan	Smithian	West Bengal		47.8	-49.06	IN	Panchet		1	2	5	1	7	4	3	12	11	12	15
Lystrosaurus murrayi	Induan	Smithian	West Bengal		47.8	-49.08	IN	Panchet		1	2	5	1	7	4	3	12	11	12	15
Lystrosaurus murrayi	Induan	Smithian	West Bengal		47.8	-49.15	IN	Panchet		1	2	5	1	7	4	3	12	11	12	15
Proterosuchus sp.	Induan	Smithian	West Bengal		47.8	-49.06	IN	Panchet		1	2	5	1	7	4	3	12	11	12	15
Lystrosaurus murrayi	Induan	Smithian	West Bengal		47.83	-49.14	IN	Panchet		1	2	5	1	7	4	3	12	11	12	15
Lystrosaurus murrayi	Induan	Smithian	West Bengal		47.88	-49.14	IN	Panchet		1	2	5	1	7	4	3	12	11	12	15
Lystrosaurus murrayi	Induan	Smithian	West Bengal		47.88	-49.14	IN	Panchet		1	2	5	1	7	4	3	12	11	12	15
Lasasaurus beltanae	Induan	Smithian			37.75	-34.42	MG		Middle Sakamena	1	2	5	1	3	5	3	12	11	12	1
Barasaurus besairiei	Induan	Smithian	Antsiranana		38.25	-34.35	MG		Middle Sakamena	1	2	5	1	3	5	3	12	11	12	1
Jesairosaurus lehmani	Spathian	Anisian	Illizi		19.29	4.68	DZ	Lower ZarzaÃ¯tine	ZarzaÃ¯tine	3	6	6	2	3	5	8	1	6	8	2
Prolacerta broomi	Early Triassic		Free State		-8.36	-49.97	ZA		Beaufort	5	1	7	3	6	6	11	3	10	4	5
Thrinaxodon liorhinus	Changhsingian	Olenekian	Free State	Kopanong	-10.92	-49.67	ZA		Beaufort	5	1	7	4	6	6	11	8	10	4	5
Palaeagama vielhaueri	Changhsingian	Induan	Eastern Cape		-10.49	-53.25	ZA		Beaufort	5	1	7	4	6	6	11	8	10	4	5
Lystrosaurus curvatus	Early Triassic		Eastern Cape	Cradock	-12.32	-50.83	ZA	Katberg	Beaufort	5	1	7	4	6	6	11	8	10	4	5
Lystrosaurus declivis	Early Triassic		Eastern Cape	Cradock	-12.32	-50.83	ZA	Katberg	Beaufort	5	1	7	4	6	6	11	8	10	4	5
Lystrosaurus murrayi	Early Triassic		Eastern Cape	Cradock	-12.32	-50.83	ZA	Katberg	Beaufort	5	1	7	4	6	6	11	8	10	4	5
Lystrosaurus declivis	Early Triassic		Eastern Cape		-12.14	-50.33	ZA	Katberg	Beaufort	5	1	7	4	6	6	11	8	10	4	5
Lystrosaurus murrayi	Early Triassic		Eastern Cape		-12.14	-50.33	ZA	Katberg	Beaufort	5	1	7	4	6	6	11	8	10	4	5
Proterosuchus fergusi	Early Triassic		Eastern Cape		-12.14	-50.33	ZA	Katberg	Beaufort	5	1	7	4	6	6	11	8	10	4	5
Proterosuchus fergusi	Early Triassic		Eastern Cape		-12.08	-49.98	ZA	Katberg	Beaufort	5	1	7	4	6	6	11	8	10	4	5
Procolophon trigoniceps	Induan	Olenekian	Eastern Cape	Inxuba Yethemba	-11.85	-50.35	ZA	Katberg	Beaufort	5	1	7	4	6	6	11	8	10	4	5
Procolophon trigoniceps	Induan	Olenekian	Eastern Cape	Inxuba Yethemba	-11.85	-50.35	ZA	Katberg	Beaufort	5	1	7	4	6	6	11	8	10	4	5
Lystrosaurus declivis	Early Triassic		Eastern Cape	Stormberg	-11.73	-51.14	ZA	Katberg	Beaufort	5	1	7	4	6	6	11	8	10	4	5
Lystrosaurus murrayi	Early Triassic		Eastern Cape	Stormberg	-11.73	-51.14	ZA	Katberg	Beaufort	5	1	7	4	6	6	11	8	10	4	5
Proterosuchus fergusi	Early Triassic		Eastern Cape	Stormberg	-11.73	-51.14	ZA	Katberg	Beaufort	5	1	7	4	6	6	11	8	10	4	5
Paliguana whitei	Induan	Olenekian	Eastern Cape	Chris Hani	-11.67	-51.38	ZA	Katberg	Beaufort	5	1	7	4	6	6	11	8	10	4	5
Procolophon trigoniceps	Induan	Olenekian	Eastern Cape	Chris Hani	-11.67	-51.38	ZA	Katberg	Beaufort	5	1	7	4	6	6	11	8	10	4	5
Procolophon trigoniceps	Induan	Olenekian	Eastern Cape	Chris Hani	-11.67	-51.38	ZA	Katberg	Beaufort	5	1	7	4	6	6	11	8	10	4	5
Procolophon trigoniceps	Induan	Olenekian	Eastern Cape	Chris Hani	-11.67	-51.38	ZA	Katberg	Beaufort	5	1	7	4	6	6	11	8	10	4	5
Lystrosaurus sp.	Induan		Free State		-11.4	-50.45	ZA	Katberg	Beaufort	5	1	7	4	6	6	11	8	10	4	5
Lystrosaurus curvatus	Induan		Free State		-11.4	-50.45	ZA	Katberg	Beaufort	5	1	7	4	6	6	11	8	10	4	5
Lystrosaurus declivis	Induan		Free State		-11.4	-50.45	ZA	Katberg	Beaufort	5	1	7	4	6	6	11	8	10	4	5
Moschorhinus kitchingi	Induan		Free State		-11.4	-50.45	ZA	Katberg	Beaufort	5	1	7	4	6	6	11	8	10	4	5
Procolophon trigoniceps	Induan		Free State		-11.4	-50.45	ZA	Katberg	Beaufort	5	1	7	4	6	6	11	8	10	4	5
Prolacerta broomi	Induan		Free State		-11.4	-50.45	ZA	Katberg	Beaufort	5	1	7	4	6	6	11	8	10	4	5
Tetracynodon darti	Induan		Free State		-11.4	-50.45	ZA	Katberg	Beaufort	5	1	7	4	6	6	11	8	10	4	5
Thrinaxodon liorhinus	Induan		Free State		-11.4	-50.45	ZA	Katberg	Beaufort	5	1	7	4	6	6	11	8	10	4	5
Lystrosaurus curvatus	Induan		Free State	Kopanong	-11.29	-50.5	ZA	Katberg	Beaufort	5	1	7	4	6	6	11	8	10	4	5
Lystrosaurus declivis	Induan		Free State	Kopanong	-11.29	-50.5	ZA	Katberg	Beaufort	5	1	7	4	6	6	11	8	10	4	5
Lystrosaurus murrayi	Induan		Free State	Kopanong	-11.29	-50.5	ZA	Katberg	Beaufort	5	1	7	4	6	6	11	8	10	4	5
Owenetta kitchingorum	Induan		Free State	Kopanong	-11.29	-50.5	ZA	Katberg	Beaufort	5	1	7	4	6	6	11	8	10	4	5
Galesaurus planiceps	Early Triassic		Eastern Cape		-10.54	-50.08	ZA		Beaufort	5	1	7	4	6	6	11	8	10	4	5
Lystrosaurus sp.	Early Triassic		Eastern Cape		-10.54	-50.08	ZA		Beaufort	5	1	7	4	6	6	11	8	10	4	5
Lystrosaurus curvatus	Early Triassic		Eastern Cape		-10.54	-50.08	ZA		Beaufort	5	1	7	4	6	6	11	8	10	4	5
Lystrosaurus declivis	Early Triassic		Eastern Cape		-10.54	-50.08	ZA		Beaufort	5	1	7	4	6	6	11	8	10	4	5
Lystrosaurus murrayi	Early Triassic		Eastern Cape		-10.54	-50.08	ZA		Beaufort	5	1	7	4	6	6	11	8	10	4	5
Proterosuchus alexanderi	Early Triassic		Eastern Cape		-10.54	-50.08	ZA		Beaufort	5	1	7	4	6	6	11	8	10	4	5
Regisaurus jacobi	Induan		Eastern Cape		-10.54	-50.08	ZA		Beaufort	5	1	7	4	6	6	11	8	10	4	5
Scaloposaurus constrictus	Early Triassic		Eastern Cape		-10.54	-50.08	ZA		Beaufort	5	1	7	4	6	6	11	8	10	4	5
Thrinaxodon liorhinus	Early Triassic		Eastern Cape		-10.54	-50.08	ZA		Beaufort	5	1	7	4	6	6	11	8	10	4	5
Lystrosaurus curvatus	Early Triassic		Eastern Cape	Drakensburg	-10.4	-50.59	ZA		Beaufort	5	1	7	4	6	6	11	8	10	4	5
Lystrosaurus declivis	Early Triassic		Eastern Cape	Drakensburg	-10.4	-50.59	ZA		Beaufort	5	1	7	4	6	6	11	8	10	4	5
Lystrosaurus murrayi	Early Triassic		Eastern Cape	Drakensburg	-10.4	-50.59	ZA		Beaufort	5	1	7	4	6	6	11	8	10	4	5
Prolacerta broomi	Early Triassic		Eastern Cape	Drakensburg	-10.4	-50.59	ZA		Beaufort	5	1	7	4	6	6	11	8	10	4	5
Lystrosaurus curvatus	Early Triassic		Free State		-10.04	-50.07	ZA	Katberg	Beaufort	5	1	7	4	6	6	11	8	10	4	5
Lystrosaurus declivis	Early Triassic		Free State		-10.04	-50.07	ZA	Katberg	Beaufort	5	1	7	4	6	6	11	8	10	4	5
Lystrosaurus murrayi	Early Triassic		Free State		-10.04	-50.07	ZA	Katberg	Beaufort	5	1	7	4	6	6	11	8	10	4	5
Proterosuchus fergusi	Early Triassic		Free State		-10.04	-50.07	ZA	Katberg	Beaufort	5	1	7	4	6	6	11	8	10	4	5
Procolophon trigoniceps	Induan	Olenekian	Free State	Kopanong	-9.92	-49.85	ZA		Beaufort	5	1	7	4	6	6	11	8	10	4	5
Proterosuchus fergusi	Early Triassic		Free State		-9.87	-50.35	ZA	Katberg	Beaufort	5	1	7	4	6	6	11	8	10	4	5
Langbergia modisei	Spathian		Free State	Rouxville	-8.77	-50.62	ZA	Burgersdorp	Beaufort	5	1	7	4	6	6	11	8	10	4	5
Langbergia modisei	Olenekian		Eastern Cape	Tarkastad	-11.26	-51.18	ZA	Burgersdorp	Beaufort	5	1	7	4	6	6	11	8	10	4	5
Kitchingnathus untabeni	Olenekian		Eastern Cape	Amatole	-10.94	-51.93	ZA	Katberg	Beaufort	5	1	7	4	6	6	11	8	10	4	5
Procolophon trigoniceps	Olenekian		Eastern Cape	Amatole	-10.94	-51.93	ZA	Katberg	Beaufort	5	1	7	4	6	6	11	8	10	4	5
Coletta seca	Olenekian		Eastern Cape	Inxuba Yethemba	-9.75	-55.53	ZA	Katberg	Beaufort	5	1	7	4	6	6	11	8	10	4	5
Langbergia modisei	Olenekian		Free State	Rouxville	-8.77	-50.62	ZA	Burgersdorp	Beaufort	5	1	7	4	6	6	11	8	10	4	5
Proterosuchus goweri	Early Triassic		Free State	Lejweleputswa	-6.77	-49.54	ZA	Katberg	Beaufort	5	1	7	3	6	6	11	3	12	9	6
Prolacerta broomi	Induan		Free State		-5.96	-51.32	ZA	Katberg	Beaufort	5	1	7	3	6	6	11	3	12	9	6
Tetracynodon darti	Induan		Free State	Thabo Mofutsanyane	-5.96	-51.32	ZA	Normandien	Beaufort	5	1	7	3	6	6	11	3	12	9	6
Lystrosaurus curvatus	Induan	Smithian	KwaZulu-Natal	Bergville	-5.02	-50.96	ZA	Normandien	Beaufort	5	1	7	3	6	6	11	3	12	9	6
Lystrosaurus declivis	Induan	Smithian	KwaZulu-Natal	Bergville	-5.02	-50.96	ZA	Normandien	Beaufort	5	1	7	3	6	6	11	3	12	9	6
Lystrosaurus murrayi	Induan	Smithian	KwaZulu-Natal	Bergville	-5.02	-50.96	ZA	Normandien	Beaufort	5	1	7	3	6	6	11	3	12	9	6
Moschorhinus kitchingi	Induan	Smithian	KwaZulu-Natal	Bergville	-5.02	-50.96	ZA	Normandien	Beaufort	5	1	7	3	6	6	11	3	12	9	6
Olivierosuchus parringtoni	Induan	Smithian	KwaZulu-Natal	Bergville	-5.02	-50.96	ZA	Normandien	Beaufort	5	1	7	3	6	6	11	3	12	9	6
Tetracynodon darti	Induan	Smithian	KwaZulu-Natal	Bergville	-5.02	-50.96	ZA	Normandien	Beaufort	5	1	7	3	6	6	11	3	12	9	6
Tetracynodon darti	Induan	Smithian	KwaZulu-Natal	Bergville	-5.02	-50.96	ZA	Normandien	Beaufort	5	1	7	3	6	6	11	3	12	9	6
Thrinaxodon liorhinus	Induan	Smithian	KwaZulu-Natal	Bergville	-5.02	-50.96	ZA	Normandien	Beaufort	5	1	7	3	6	6	11	3	12	9	6
Lystrosaurus curvatus	Early Triassic		Kwazulu-Natal	Uthukela	-5	-51.26	ZA		Beaufort	5	1	7	3	6	6	11	3	12	9	6
Lystrosaurus declivis	Early Triassic		Kwazulu-Natal	Uthukela	-5	-51.26	ZA		Beaufort	5	1	7	3	6	6	11	3	12	9	6
Lystrosaurus murrayi	Early Triassic		Kwazulu-Natal	Uthukela	-5	-51.26	ZA		Beaufort	5	1	7	3	6	6	11	3	12	9	6
Moschorhinus kitchingi	Early Triassic		Kwazulu-Natal	Uthukela	-5	-51.26	ZA		Beaufort	5	1	7	3	6	6	11	3	12	9	6
Ericiolacerta parva	Early Triassic		Free State	Maluti-A-Phofung	-4.64	-50.81	ZA	Normandien	Beaufort	5	1	7	3	6	6	11	3	12	9	6
Galesaurus planiceps	Early Triassic		Free State	Maluti-A-Phofung	-4.64	-50.81	ZA	Normandien	Beaufort	5	1	7	3	6	6	11	3	12	9	6
Lystrosaurus curvatus	Early Triassic		Free State	Maluti-A-Phofung	-4.64	-50.81	ZA	Normandien	Beaufort	5	1	7	3	6	6	11	3	12	9	6
Lystrosaurus declivis	Early Triassic		Free State	Maluti-A-Phofung	-4.64	-50.81	ZA	Normandien	Beaufort	5	1	7	3	6	6	11	3	12	9	6
Lystrosaurus declivis	Early Triassic		Free State		-4.64	-50.82	ZA		Beaufort	5	1	7	3	6	6	11	3	12	9	6
Lystrosaurus murrayi	Early Triassic		Free State	Maluti-A-Phofung	-4.64	-50.81	ZA	Normandien	Beaufort	5	1	7	3	6	6	11	3	12	9	6
Lystrosaurus murrayi	Early Triassic		Free State		-4.64	-50.82	ZA		Beaufort	5	1	7	3	6	6	11	3	12	9	6
Myosaurus gracilis	Early Triassic		Free State	Maluti-A-Phofung	-4.64	-50.81	ZA	Normandien	Beaufort	5	1	7	3	6	6	11	3	12	9	6
Platycraniellus elegans	Early Triassic		Free State	Maluti-A-Phofung	-4.64	-50.81	ZA	Normandien	Beaufort	5	1	7	3	6	6	11	3	12	9	6
Procolophon trigoniceps	Early Triassic		Free State	Maluti-A-Phofung	-4.64	-50.81	ZA	Normandien	Beaufort	5	1	7	3	6	6	11	3	12	9	6
Prolacerta broomi	Early Triassic		Free State	Maluti-A-Phofung	-4.64	-50.81	ZA	Normandien	Beaufort	5	1	7	3	6	6	11	3	12	9	6
Prolacerta broomi	Early Triassic		Free State		-4.64	-50.82	ZA		Beaufort	5	1	7	3	6	6	11	3	12	9	6
Proterosuchus fergusi	Early Triassic		Free State	Maluti-A-Phofung	-4.64	-50.81	ZA	Normandien	Beaufort	5	1	7	3	6	6	11	3	12	9	6
Scaloposaurus constrictus	Early Triassic		Free State	Maluti-A-Phofung	-4.64	-50.81	ZA	Normandien	Beaufort	5	1	7	3	6	6	11	3	12	9	6
Thrinaxodon liorhinus	Early Triassic		Free State	Maluti-A-Phofung	-4.64	-50.81	ZA	Normandien	Beaufort	5	1	7	3	6	6	11	3	12	9	6
Thrinaxodon liorhinus	Early Triassic		Free State		-4.64	-50.82	ZA		Beaufort	5	1	7	3	6	6	11	3	12	9	6
Garjainia madiba	Spathian		Free State		-5.55	-50.04	ZA	Burgersdorp	Beaufort	5	1	7	3	6	6	11	3	12	9	6
Langbergia modisei	Spathian		Free State	Paul Roux	-5.09	-49.96	ZA	Burgersdorp	Beaufort	5	1	7	3	6	6	11	3	12	9	6
Palacrodon browni	Spathian		Free State	Paul Roux	-5.09	-49.96	ZA	Burgersdorp	Beaufort	5	1	7	3	6	6	11	3	12	9	6
Langbergia modisei	Olenekian		Free State	Marquard	-6.14	-49.92	ZA	Burgersdorp	Beaufort	5	1	7	3	6	6	11	3	12	9	6
Langbergia modisei	Olenekian		Free State	Senekal	-5.56	-49.82	ZA	Burgersdorp	Beaufort	5	1	7	3	6	6	11	3	12	9	6
Langbergia modisei	Olenekian		Free State	Paul Roux	-5.24	-50.03	ZA	Burgersdorp	Beaufort	5	1	7	3	6	6	11	3	12	9	6
Langbergia modisei	Olenekian		Free State	Paul Roux	-5.14	-50	ZA	Burgersdorp	Beaufort	5	1	7	3	6	6	11	3	12	9	6
Langbergia modisei	Olenekian		Free State	Bethlehem	-4.81	-50.2	ZA	Burgersdorp	Beaufort	5	1	7	3	6	6	11	3	12	9	6
Langbergia modisei	Olenekian		Free State	Kestell	-4.6	-50.55	ZA	Burgersdorp	Beaufort	5	1	7	3	6	6	11	3	12	9	6
Diademodon tetragonus	Induan		Eastern Cape	Graaff-Reinet	-14.24	-50.24	ZA	Katberg	Beaufort	5	1	7	4	6	6	11	8	7	4	11
Galesaurus planiceps	Induan		Eastern Cape	Graaff-Reinet	-14.24	-50.24	ZA	Katberg	Beaufort	5	1	7	4	6	6	11	8	7	4	11
Lystrosaurus curvatus	Induan		Eastern Cape	Graaff-Reinet	-14.24	-50.24	ZA	Katberg	Beaufort	5	1	7	4	6	6	11	8	7	4	11
Lystrosaurus declivis	Induan		Eastern Cape	Graaff-Reinet	-14.24	-50.24	ZA	Katberg	Beaufort	5	1	7	4	6	6	11	8	7	4	11
Lystrosaurus murrayi	Induan		Eastern Cape	Graaff-Reinet	-14.24	-50.24	ZA	Katberg	Beaufort	5	1	7	4	6	6	11	8	7	4	11
Progalesaurus lootbergensis	Induan		Eastern Cape	Graaff-Reinet	-13.98	-50.44	ZA	Balfour	Beaufort	5	1	7	4	6	6	11	8	7	4	11
Lystrosaurus curvatus	Induan		Eastern Cape	Inxuba Yethemba	-13.72	-50.46	ZA	Balfour	Beaufort	5	1	7	4	6	6	11	8	7	4	11
Lystrosaurus declivis	Induan		Eastern Cape	Inxuba Yethemba	-13.72	-50.46	ZA	Balfour	Beaufort	5	1	7	4	6	6	11	8	7	4	11
Lystrosaurus murrayi	Induan		Eastern Cape	Inxuba Yethemba	-13.72	-50.46	ZA	Balfour	Beaufort	5	1	7	4	6	6	11	8	7	4	11
Proterosuchus fergusi	Induan		Eastern Cape	Inxuba Yethemba	-13.72	-50.46	ZA	Balfour	Beaufort	5	1	7	4	6	6	11	8	7	4	11
Saurodektes rogersorum	Induan		Eastern Cape	Middelburg	-13.72	-50.48	ZA	Balfour	Beaufort	5	1	7	4	6	6	11	8	7	4	11
Sauropareion anoplus	Induan		Eastern Cape	Inxuba Yethemba	-13.72	-50.46	ZA	Balfour	Beaufort	5	1	7	4	6	6	11	8	7	4	11
Noteosuchus colletti	Induan		Eastern Cape	Inxuba Yethemba	-13.48	-50.76	ZA	Katberg	Beaufort	5	1	7	4	6	6	11	8	7	4	11
Sauropareion anoplus	Induan		Eastern Cape	Middelburg	-13.43	-50.35	ZA	Katberg	Beaufort	5	1	7	4	6	6	11	8	7	4	11
Lystrosaurus declivis	Induan		Northern Cape	Noupoort	-13.06	-50.13	ZA	Katberg	Beaufort	5	1	7	4	6	6	11	8	7	4	11
Lystrosaurus murrayi	Induan		Northern Cape	Noupoort	-13.06	-50.13	ZA	Katberg	Beaufort	5	1	7	4	6	6	11	8	7	4	11
Phonodus dutoitorum	Induan		Northern Cape	Noupoort	-13.06	-50.13	ZA	Katberg	Beaufort	5	1	7	4	6	6	11	8	7	4	11
Tetracynodon darti	Induan		Northern Cape	Noupoort	-13.06	-50.13	ZA	Katberg	Beaufort	5	1	7	4	6	6	11	8	7	4	11
Procolophon trigoniceps	Induan	Olenekian	Rio Grande do Sul	Mata	-15.9	-34.48	BR	Sanga do Cabral	Rosario do Sul	5	1	7	4	6	6	11	8	4	6	12
Procolophon trigoniceps	Induan	Olenekian	Rio Grande do Sul	Santa Maria	-15.76	-34.7	BR	Sanga do Cabral	Rosario do Sul	5	1	7	4	6	6	11	8	4	6	12
Procolophon trigoniceps	Induan	Olenekian	Rio Grande do Sul		-14.49	-34.6	BR	Sanga do Cabral	Rosario do Sul	5	1	7	4	6	6	11	8	4	6	12
Kombuisia antarctica	Early Triassic				20.22	-72.48	AA	Fremouw	Beacon	1	3	4	8	5	7	7	10	8	13	10
Lystrosaurus curvatus	Early Triassic				20.22	-72.48	AA	Fremouw	Beacon	1	3	4	8	5	7	7	10	8	13	10
Lystrosaurus maccaigi	Early Triassic				20.22	-72.48	AA	Fremouw	Beacon	1	3	4	8	5	7	7	10	8	13	10
Lystrosaurus murrayi	Early Triassic				20.22	-72.48	AA	Fremouw	Beacon	1	3	4	8	5	7	7	10	8	13	10
Procolophon trigoniceps	Early Triassic				20.22	-72.48	AA	Fremouw	Beacon	1	3	4	8	5	7	7	10	8	13	10
Prolacerta broomi	Early Triassic				20.22	-72.48	AA	Fremouw	Beacon	1	3	4	8	5	7	7	10	8	13	10
Thrinaxodon liorhinus	Early Triassic				20.22	-72.48	AA	Fremouw	Beacon	1	3	4	8	5	7	7	10	8	13	10
Myosaurus gracilis	Early Triassic				20.29	-72.39	AA	Fremouw	Beacon	1	3	4	8	5	7	7	10	8	13	10
Procolophon trigoniceps	Early Triassic				20.29	-72.39	AA	Fremouw	Beacon	1	3	4	8	5	7	7	10	8	13	10
Prolacerta broomi	Early Triassic				20.29	-72.39	AA	Fremouw	Beacon	1	3	4	8	5	7	7	10	8	13	10
Ericiolacerta parva	Early Triassic				20.67	-72.34	AA	Fremouw	Beacon	1	3	4	8	5	7	7	10	8	13	10
Palacrodon browni	Early Triassic				20.67	-72.34	AA	Fremouw	Beacon	1	3	4	8	5	7	7	10	8	13	10
Procolophon trigoniceps	Early Triassic				20.67	-72.34	AA	Fremouw	Beacon	1	3	4	8	5	7	7	10	8	13	10
Prolacerta broomi	Early Triassic				20.67	-72.34	AA	Fremouw	Beacon	1	3	4	8	5	7	7	10	8	13	10
Kombuisia antarctica	Early Triassic				23.46	-72.04	AA	Fremouw	Beacon	1	3	4	8	5	7	7	10	8	13	10
Prolacerta broomi	Early Triassic				23.46	-72.04	AA	Fremouw	Beacon	1	3	4	8	5	7	7	10	8	13	10
Thrinaxodon liorhinus	Early Triassic				23.46	-72.04	AA	Fremouw	Beacon	1	3	4	8	5	7	7	10	8	13	10
Urumchia lii	Induan		Xinjiang		92.98	45.44	CN	Jiucaiyuan	Cangfanggou	4	5	1	6	8	8	2	6	9	2	9
Chasmatosaurus yuani	Induan		Xinjiang		93.78	46.26	CN	Jiucaiyuan	Cangfanggou	4	5	1	6	8	8	2	6	9	2	9
Prolacertoides jimusarensis	Induan		Xinjiang		93.78	46.26	CN	Jiucaiyuan	Cangfanggou	4	5	1	6	8	8	2	6	9	2	9
Chasmatosaurus yuani	Induan		Xinjiang		93.81	46.17	CN	Jiucaiyuan	Cangfanggou	4	5	1	6	8	8	2	6	9	2	9
Lystrosaurus curvatus	Induan		Xinjiang		93.81	46.17	CN	Guodikeng		4	5	1	6	8	8	2	6	9	2	9
Lystrosaurus hedini	Induan		Xinjiang		93.81	46.17	CN	Jiucaiyuan	Cangfanggou	4	5	1	6	8	8	2	6	9	2	9
Lystrosaurus murrayi	Induan		Xinjiang		93.81	46.17	CN	Jiucaiyuan	Cangfanggou	4	5	1	6	8	8	2	6	9	2	9
Sungeodon kimkraemerae	Griesbachian		Xinjiang		93.81	46.17	CN	Jiucaiyuan		4	5	1	6	8	8	2	6	9	2	9
Lystrosaurus curvatus	Induan		Xinjiang		94.53	46.55	CN	Jiucaiyuan	Cangfanggou	4	5	1	6	8	8	2	6	9	2	9
Lystrosaurus hedini	Induan		Xinjiang	Turfan	95.07	45.49	CN	Guodikeng		4	5	1	6	8	8	2	6	9	2	9
Eumetabolodon dongshengensis	Early Triassic		Nei Mongol		117.4	15.81	CN	"Shihtienfeng"		4	5	1	6	4	8	10	11	3	1	14
Beishanodon youngi	Olenekian		Gansu		112.9	25.43	CN	Hongyanjing		4	5	1	6	4	8	10	11	3	1	14
Fugusuchus hejiapanensis	Olenekian	Anisian	Shaanxi		118.15	15.44	CN	Heshanggou		4	5	1	6	4	8	10	11	3	1	14
Hazhenia concava	Olenekian	Anisian	Shaanxi	Fugu	118.32	15.75	CN	Heshanggou		4	5	1	6	4	8	10	11	3	1	14
Xilousuchus sapingensis	Olenekian	Anisian	Shaanxi	Fugu	118.32	15.75	CN	Heshanggou		4	5	1	6	4	8	10	11	3	1	14
Pentaedrusaurus ordosianus	Olenekian	Anisian	Shaanxi	Fugu	118.39	15.59	CN	Heshanggou		4	5	1	6	4	8	10	11	3	1	14
Eumetabolodon bathycephalus	Olenekian	Anisian	Shaanxi	Fugu	118.46	15.74	CN	Heshanggou		4	5	1	6	4	8	10	11	3	1	14
Eumetabolodon bathycephalus	Olenekian	Anisian	Nei Mongol	Zhuengeerqi	118.58	15.85	CN	Heshanggou		4	5	1	6	4	8	10	11	3	1	14
Ctenosauriscus koeneni	Spathian		Niedersachsen	GÃ¶ttingen	29.36	29.34	DE	Solling	Middle Buntsandstein	3	6	2	5	9	9	8	1	6	8	2
Osmolskina czatkowicensis	Olenekian		Malopolskie	Krakowski	36.5	29.56	PL			3	6	2	5	9	9	8	1	6	8	2
Pamelina polonica	Olenekian		Malopolskie	Krakowski	36.5	29.56	PL			3	6	2	5	9	9	8	1	6	8	2
Procolina teresae	Olenekian		Malopolskie	Krakowski	36.5	29.56	PL			3	6	2	5	9	9	8	1	6	8	2
Sophineta cracoviensis	Olenekian		Malopolskie	Krakowski	36.5	29.56	PL			3	6	2	5	9	9	8	1	6	8	2
Contritosaurus simus	Induan		Nizhnii Novgorod	Vetluga	50.48	41.35	RU	Vokhminskaya		3	4	2	5	9	9	1	2	13	14	4
Phaanthosaurus ignatjevi	Induan		Nizhnii Novgorod	Vetluga	50.48	41.35	RU	Vokhminskaya		3	4	2	5	9	9	1	2	13	14	4
Contritosaurus convector	Induan		Nizhnii Novgorod	Krasnye Baki	50.49	40.49	RU			3	4	2	5	9	9	1	2	13	14	4
Contritosaurus simus	Induan		Nizhnii Novgorod	Krasnye Baki	50.49	40.49	RU			3	4	2	5	9	9	1	2	13	14	4
Contritosaurus simus	Induan		Nizhnii Novgorod	Krasnye Baki	50.49	40.49	RU			3	4	2	5	9	9	1	2	13	14	4
Contritosaurus simus	Induan		Kirov	Darovskoi	50.89	42.97	RU			3	4	2	5	9	9	1	2	13	14	4
Chasmatosuchus rossicus	Olenekian		Vologda	Nikolsk	48.59	44.05	RU			3	4	2	5	9	9	1	2	13	14	4
Tichvinskia jugensis	Olenekian		Vologda	Nikolsk	48.59	44.05	RU			3	4	2	5	9	9	1	2	13	14	4
Chasmatosuchus rossicus	Olenekian		Vologda	Nikolsk	48.84	44.08	RU			3	4	2	5	9	9	1	2	13	14	4
Tichvinskia vjatkensis	Olenekian		Kirov	Nagorsk	51.84	45.11	RU			3	4	2	5	9	9	1	2	13	14	4
Augustaburiania vatagini	Olenekian		Volgograd	Ilovlya	53.92	34.33	RU	Lipovskaya		3	4	2	5	9	9	9	2	13	14	7
Orenburgia enigmatica	Olenekian		Volgograd	Ilovlya	53.92	34.33	RU	Lipovskaya		3	4	2	5	9	9	9	2	13	14	7
Samaria concinna	Olenekian		Orenburg	Totskoe	58.43	39.69	RU	Kzylsaiskaya		3	4	2	5	9	9	9	2	13	14	7
Gamosaurus lozovskii	Olenekian		Orenburg	Ilekskii	60.5	39.92	RU	Petropavlovka		3	4	2	5	9	9	9	2	13	14	7
Garjainia prima	Olenekian		Orenburg	Ilekskii	60.5	39.92	RU	Petropavlovka		3	4	2	5	9	9	9	2	13	14	7
Jaikosuchus magnus	Olenekian		Orenburg	Ilekskii	60.5	39.92	RU	Petropavlovka		3	4	2	5	9	9	9	2	13	14	7
Silphedosuchus orenburgensis	Olenekian		Orenburg	Ilekskii	60.5	39.92	RU	Petropavlovka		3	4	2	5	9	9	9	2	13	14	7
Kapes majmesculae	Olenekian		Orenburg		60.71	40.33	RU	Petropavlovka		3	4	2	5	9	9	9	2	13	14	7
Kapes majmesculae	Olenekian		Orenburg		60.71	40.33	RU	Petropavlovka		3	4	2	5	9	9	9	2	13	14	7
Kapes majmesculae	Olenekian		Orenburg		60.71	40.33	RU	Petropavlovka		3	4	2	5	9	9	9	2	13	14	7
Burtensia burtensis	Olenekian		Orenburg	Sol'-Iletsk	60.87	39.67	RU	Petropavlovka		3	4	2	5	9	9	9	2	13	14	7
Burtensia burtensis	Olenekian		Orenburg	Belyaevka	61.23	39.16	RU	Petropavlovka		3	4	2	5	9	9	9	2	13	14	7
Galesauridae indet.	Olenekian		Orenburg	Belyaevka	61.23	39.16	RU	Petropavlovka		3	4	2	5	9	9	9	2	13	14	7
Garjainia prima	Olenekian		Orenburg	Belyaevka	61.23	39.16	RU	Petropavlovka		3	4	2	5	9	9	9	2	13	14	7
SAM-P41754	Dienerian	Spathian	New South Wales		116.85	-78.62	AU	Bulgo Sandstone	Narrabeen	2	2	3	7	2	10	4	7	5	3	3
Kadimakara australiensis	Induan		Queensland		124.8	-69.82	AU	Arcadia	Rewan	2	2	3	7	2	10	6	7	5	3	3
Kalisuchus rewanensis	Induan		Queensland		124.8	-69.82	AU	Arcadia	Rewan	2	2	3	7	2	10	6	7	5	3	3
Tasmaniosaurus triassicus	Induan		Queensland		128.14	-68.97	AU	Arcadia	Rewan	2	2	3	7	2	10	6	7	5	3	3

## Sheet: midTriassic
Clustering vector of k-means cluster analysis results for Middle Triassic occurrence data
										Number of clusters
accepted_name	early_interval	late_interval	state	county	formation	stratgroup	paleolng	paleolat	cc	5	6	7	8	9	10	11	12	13	14	15
Dagasuchus santacruzensis	Ladinian	Carnian	Rio Grande do Sul		Santa Maria	Rosario do Sul	-18.58	-38.64	BR	2	4	6	5	7	1	11	10	10	13	10
Menadon besairiei	Ladinian	Carnian	Rio Grande do Sul		Santa Maria	Rosario do Sul	-18.58	-38.64	BR	2	4	6	5	7	1	11	10	10	13	10
Santacruzodon hopsoni	Ladinian	Carnian	Rio Grande do Sul		Santa Maria	Rosario do Sul	-18.58	-38.64	BR	2	4	6	5	7	1	11	10	10	13	10
Luangwa sudamericana	Anisian	Ladinian	Rio Grande do Sul		Santa Maria	Rosario do Sul	-12.03	-35.11	BR	2	4	6	5	7	1	11	10	10	13	11
Archeopelta arborensis	Ladinian		Rio Grande do Sul	SÃ£o Pedro do Sul	Santa Maria	Rosario do Sul	-13.32	-35.17	BR	2	4	6	5	7	1	11	10	10	13	11
Chiniquodon theotonicus	Ladinian		Rio Grande do Sul		Santa Maria	Rosario do Sul	-13.32	-35.17	BR	2	4	6	5	7	1	11	10	10	13	11
Exaeretodon major	Ladinian		Rio Grande do Sul		Santa Maria	Rosario do Sul	-13.32	-35.17	BR	2	4	6	5	7	1	11	10	10	13	11
Prestosuchus chiniquensis	Ladinian		Rio Grande do Sul		Santa Maria	Rosario do Sul	-13.32	-35.17	BR	2	4	6	5	7	1	11	10	10	13	11
Procerosuchus celer	Ladinian		Rio Grande do Sul		Santa Maria	Rosario do Sul	-13.32	-35.17	BR	2	4	6	5	7	1	11	10	10	13	11
Stahleckeria potens	Ladinian		Rio Grande do Sul		Santa Maria	Rosario do Sul	-13.32	-35.17	BR	2	4	6	5	7	1	11	10	10	13	11
Traversodon stahleckeri	Ladinian		Rio Grande do Sul		Santa Maria	Rosario do Sul	-13.32	-35.17	BR	2	4	6	5	7	1	11	10	10	13	11
Dinodontosaurus pedroanum	Ladinian		Rio Grande do Sul		Santa Maria	Rosario do Sul	-12.4	-35.09	BR	2	4	6	5	7	1	11	10	10	13	11
Protheriodon estudianti	Ladinian		Rio Grande do Sul		Santa Maria	Rosario do Sul	-12.4	-35.09	BR	2	4	6	5	7	1	11	10	10	13	11
Decuriasuchus quartacolonia	Ladinian		Rio Grande do Sul		Santa Maria	Rosario do Sul	-12.26	-35.15	BR	2	4	6	5	7	1	11	10	10	13	11
Decuriasuchus quartacolonia	Ladinian		Rio Grande do Sul		Santa Maria	Rosario do Sul	-12.26	-35.15	BR	2	4	6	5	7	1	11	10	10	13	11
Massetognathus ochagaviae	Ladinian		Rio Grande do Sul		Santa Maria	Rosario do Sul	-12.26	-35.15	BR	2	4	6	5	7	1	11	10	10	13	11
Massetognathus ochagaviae	Ladinian		Rio Grande do Sul	Paraiso do Sul	Santa Maria	Rosario do Sul	-12.11	-35.25	BR	2	4	6	5	7	1	11	10	10	13	11
Probelesodon kitchingii	Ladinian		Rio Grande do Sul	Paraiso do Sul	Santa Maria	Rosario do Sul	-12.11	-35.25	BR	2	4	6	5	7	1	11	10	10	13	11
Protuberum cabralensis	Ladinian		Rio Grande do Sul	Paraiso do Sul	Santa Maria	Rosario do Sul	-12.11	-35.25	BR	2	4	6	5	7	1	11	10	10	13	11
Candelaria barbouri	Ladinian		Rio Grande do Sul	Novo Cabrais	Santa Maria	Rosario do Sul	-11.87	-35.28	BR	2	4	6	5	7	1	11	10	10	13	11
Dinodontosaurus pedroanum	Ladinian		Rio Grande do Sul	Novo Cabrais	Santa Maria	Rosario do Sul	-11.87	-35.28	BR	2	4	6	5	7	1	11	10	10	13	11
Dinodontosaurus pedroanum	Ladinian		Rio Grande do Sul		Santa Maria	Rosario do Sul	-11.87	-35.41	BR	2	4	6	5	7	1	11	10	10	13	11
Protuberum cabralensis	Ladinian		Rio Grande do Sul	Novo Cabrais	Santa Maria	Rosario do Sul	-11.87	-35.28	BR	2	4	6	5	7	1	11	10	10	13	11
Chiniquodon theotonicus	Ladinian		Rio Grande do Sul		Santa Maria	Rosario do Sul	-11.64	-35.33	BR	2	4	6	5	7	1	11	10	10	13	11
Dinodontosaurus pedroanum	Ladinian		Rio Grande do Sul		Santa Maria	Rosario do Sul	-11.64	-35.33	BR	2	4	6	5	7	1	11	10	10	13	11
Dinodontosaurus pedroanum	Ladinian		Rio Grande do Sul		Santa Maria	Rosario do Sul	-11.64	-35.33	BR	2	4	6	5	7	1	11	10	10	13	11
Dinodontosaurus pedroanum	Ladinian		Rio Grande do Sul		Santa Maria	Rosario do Sul	-11.64	-35.33	BR	2	4	6	5	7	1	11	10	10	13	11
Dinodontosaurus pedroanum	Ladinian		Rio Grande do Sul		Santa Maria	Rosario do Sul	-11.64	-35.33	BR	2	4	6	5	7	1	11	10	10	13	11
Stahleckeria potens	Ladinian		Rio Grande do Sul		Santa Maria	Rosario do Sul	-11.64	-35.33	BR	2	4	6	5	7	1	11	10	10	13	11
Candelaria barbouri	Ladinian		Rio Grande do Sul	CandelÃ¡ria	Santa Maria	Rosario do Sul	-11.6	-35.31	BR	2	4	6	5	7	1	11	10	10	13	11
Dinodontosaurus pedroanum	Ladinian		Rio Grande do Sul	Bom Retiro do Sul	Santa Maria	Rosario do Sul	-10.86	-35.28	BR	2	4	6	5	7	1	11	10	10	13	11
Dolichuranus primaevus	Anisian				Omingonde	Karoo	-6.35	-37.5	NA	2	4	6	5	7	1	11	10	10	13	12
Dolichuranus primaevus	Anisian				Omingonde	Karoo	-6.35	-37.5	NA	2	4	6	5	7	1	11	10	10	13	12
Kannemeyeria simocephalus	Anisian				Omingonde	Karoo	-6.35	-37.5	NA	2	4	6	5	7	1	11	10	10	13	12
Diademodon tetragonus	Anisian				Omingonde	Karoo	-6.34	-37.51	NA	2	4	6	5	7	1	11	10	10	13	12
Dolichuranus primaevus	Anisian				Omingonde	Karoo	-6.34	-37.51	NA	2	4	6	5	7	1	11	10	10	13	12
Namibia Cynognathus sp.	Anisian				Omingonde	Karoo	-6.34	-37.51	NA	2	4	6	5	7	1	11	10	10	13	12
Namibia Cynognathus sp.	Anisian				Omingonde	Karoo	-6.33	-37.52	NA	2	4	6	5	7	1	11	10	10	13	12
Microgomphodon oligocynus	Anisian	Ladinian			Omingonde	Karoo	-5.55	-37.51	NA	2	4	6	5	7	1	11	10	10	13	12
Trirachodon berryi	Anisian	Ladinian			Omingonde	Karoo	-5.55	-37.51	NA	2	4	6	5	7	1	11	10	10	13	12
Chiniquodon sp.	Anisian	Ladinian			Omingonde	Karoo	-5.51	-37.44	NA	2	4	6	5	7	1	11	10	10	13	12
Namibia Luangwa sp.	Anisian	Ladinian			Omingonde	Karoo	-5.51	-37.44	NA	2	4	6	5	7	1	11	10	10	13	12
Namibia Luangwa sp.	Anisian	Ladinian			Omingonde	Karoo	-5.51	-37.44	NA	2	4	6	5	7	1	11	10	10	13	12
Aleodon sp.	Anisian	Ladinian			Omingonde	Karoo	-5.5	-37.48	NA	2	4	6	5	7	1	11	10	10	13	12
Namibia Cynognathus sp.	Anisian	Ladinian			Omingonde	Karoo	-5.5	-37.48	NA	2	4	6	5	7	1	11	10	10	13	12
Titanogomphodon crassus	Anisian	Ladinian			Omingonde	Karoo	-5.49	-37.5	NA	2	4	6	5	7	1	11	10	10	13	12
Cricodon metabolus	Anisian		Eastern Cape	Sterkstroom	Burgersdorp	Beaufort	-8.71	-51.15	ZA	2	4	6	5	7	2	6	5	11	4	14
Shansiodon sp.	Anisian		Eastern Cape	Sterkstroom	Burgersdorp	Beaufort	-8.71	-51.15	ZA	2	4	6	5	7	2	6	5	11	4	14
Angonisaurus cruickshanki	Anisian		Eastern Cape	Sterkstroom	Burgersdorp	Beaufort	-8.7	-51.15	ZA	2	4	6	5	7	2	6	5	11	4	14
Cricodon metabolus	Anisian		Eastern Cape	Sterkstroom	Burgersdorp	Beaufort	-8.7	-51.14	ZA	2	4	6	5	7	2	6	5	11	4	14
Angonisaurus cruickshanki	Anisian		Eastern Cape	Sterkstroom	Burgersdorp	Beaufort	-8.59	-51.11	ZA	2	4	6	5	7	2	6	5	11	4	14
Bauria cynops	Anisian		Eastern Cape		Burgersdorp	Beaufort	-8.09	-50.77	ZA	2	4	6	5	7	2	6	5	11	4	14
Bauria cynops	Anisian		Eastern Cape	Ukhahlamba	Burgersdorp	Beaufort	-8.09	-50.52	ZA	2	4	6	5	7	2	6	5	11	4	14
Cynognathus crateronotus	Anisian		Eastern Cape	Ukhahlamba	Burgersdorp	Beaufort	-8.09	-50.52	ZA	2	4	6	5	7	2	6	5	11	4	14
Diademodon tetragonus	Anisian		Eastern Cape	Ukhahlamba	Burgersdorp	Beaufort	-8.09	-50.52	ZA	2	4	6	5	7	2	6	5	11	4	14
Erythrosuchus africanus	Anisian		Eastern Cape	Ukhahlamba	Burgersdorp	Beaufort	-8.09	-50.52	ZA	2	4	6	5	7	2	6	5	11	4	14
Kannemeyeria simocephalus	Anisian		Eastern Cape	Ukhahlamba	Burgersdorp	Beaufort	-8.09	-50.52	ZA	2	4	6	5	7	2	6	5	11	4	14
Thelephon contritus	Anisian		Eastern Cape	Ukhahlamba	Burgersdorp	Beaufort	-8.09	-50.52	ZA	2	4	6	5	7	2	6	5	11	4	14
Trirachodon berryi	Anisian		Eastern Cape	Ukhahlamba	Burgersdorp	Beaufort	-8.09	-50.52	ZA	2	4	6	5	7	2	6	5	11	4	14
Bauria cynops	Anisian		Eastern Cape		Burgersdorp	Beaufort	-8.01	-50.73	ZA	2	4	6	5	7	2	6	5	11	4	14
Bauria robusta	Anisian		Eastern Cape		Burgersdorp	Beaufort	-8.01	-50.73	ZA	2	4	6	5	7	2	6	5	11	4	14
Bauria cynops	Anisian		Eastern Cape		Burgersdorp	Beaufort	-8	-50.72	ZA	2	4	6	5	7	2	6	5	11	4	14
Teratophon spinigenis	Anisian		Free State	Xhariep	Burgersdorp	Beaufort	-7.32	-50.66	ZA	2	4	6	5	7	2	6	5	11	4	14
Teratophon spinigenis	Anisian		Free State	Xhariep	Burgersdorp	Beaufort	-7.32	-50.66	ZA	2	4	6	5	7	2	6	5	11	4	14
Euparkeria capensis	Anisian		Eastern Cape	Maletswai	Burgersdorp	Beaufort	-7.31	-50.77	ZA	2	4	6	5	7	2	6	5	11	4	14
Howesia browni	Anisian		Eastern Cape	Maletswai	Burgersdorp	Beaufort	-7.31	-50.76	ZA	2	4	6	5	7	2	6	5	11	4	14
Mesosuchus browni	Anisian		Eastern Cape	Maletswai	Burgersdorp	Beaufort	-7.31	-50.77	ZA	2	4	6	5	7	2	6	5	11	4	14
Palacrodon browni	Anisian		Eastern Cape	Maletswai	Burgersdorp	Beaufort	-7.31	-50.76	ZA	2	4	6	5	7	2	6	5	11	4	14
Erythrosuchus africanus	Anisian		Eastern Cape	Maletswai	Burgersdorp	Beaufort	-7.25	-50.83	ZA	2	4	6	5	7	2	6	5	11	4	14
Theledectes perforatus	Anisian		Free State	Xhariep	Burgersdorp	Beaufort	-6.87	-50.68	ZA	2	4	6	5	7	2	6	5	11	4	14
Thelerpeton oppressus	Anisian		Free State	Xhariep	Burgersdorp	Beaufort	-6.87	-50.68	ZA	2	4	6	5	7	2	6	5	11	4	14
Lumkuia fuzzi	Anisian		Eastern Cape		Burgersdorp	Beaufort	-8.09	-51.78	ZA	2	4	6	5	7	3	6	5	11	4	14
Bauria cynops	Anisian		Eastern Cape		Burgersdorp	Beaufort	-8.08	-51.77	ZA	2	4	6	5	7	3	6	5	11	4	14
Bauria cynops	Anisian		Eastern Cape		Burgersdorp	Beaufort	-8.08	-51.77	ZA	2	4	6	5	7	3	6	5	11	4	14
Bauria cynops	Anisian		Eastern Cape		Burgersdorp	Beaufort	-8.08	-51.77	ZA	2	4	6	5	7	3	6	5	11	4	14
Bolotridon frerensis	Anisian		Eastern Cape		Burgersdorp	Beaufort	-8.08	-51.77	ZA	2	4	6	5	7	3	6	5	11	4	14
Cynognathus crateronotus	Anisian		Eastern Cape		Burgersdorp	Beaufort	-8.08	-51.77	ZA	2	4	6	5	7	3	6	5	11	4	14
Cynognathus crateronotus	Anisian		Eastern Cape		Burgersdorp	Beaufort	-8.08	-51.77	ZA	2	4	6	5	7	3	6	5	11	4	14
Cynognathus crateronotus	Anisian		Eastern Cape		Burgersdorp	Beaufort	-8.08	-51.77	ZA	2	4	6	5	7	3	6	5	11	4	14
Diademodon tetragonus	Anisian		Eastern Cape		Burgersdorp	Beaufort	-8.08	-51.77	ZA	2	4	6	5	7	3	6	5	11	4	14
Erythrosuchus africanus	Anisian		Eastern Cape		Burgersdorp	Beaufort	-8.08	-51.77	ZA	2	4	6	5	7	3	6	5	11	4	14
Kannemeyeria simocephalus	Anisian		Eastern Cape		Burgersdorp	Beaufort	-8.08	-51.77	ZA	2	4	6	5	7	3	6	5	11	4	14
Kannemeyeria simocephalus	Anisian		Eastern Cape		Burgersdorp	Beaufort	-8.08	-51.77	ZA	2	4	6	5	7	3	6	5	11	4	14
Kannemeyeria simocephalus	Anisian		Eastern Cape		Burgersdorp	Beaufort	-8.08	-51.77	ZA	2	4	6	5	7	3	6	5	11	4	14
Kombuisia frerensis	Anisian		Eastern Cape		Burgersdorp	Beaufort	-8.08	-51.77	ZA	2	4	6	5	7	3	6	5	11	4	14
Trirachodon berryi	Anisian		Eastern Cape		Burgersdorp	Beaufort	-8.08	-51.77	ZA	2	4	6	5	7	3	6	5	11	4	14
Eohyosaurus wolvaardti	Anisian		Free State		Burgersdorp	Beaufort	-7.39	-54.59	ZA	2	4	6	5	7	3	6	5	11	4	14
Erythrosuchus africanus	Anisian		Free State		Burgersdorp	Beaufort	-7.39	-54.59	ZA	2	4	6	5	7	3	6	5	11	4	14
Microgomphodon oligocynus	Anisian		Free State		Burgersdorp	Beaufort	-7.39	-54.59	ZA	2	4	6	5	7	3	6	5	11	4	14
SA Tanystropheidae indet.	Ladinian				Jilh		43.43	-10.54	SA	1	2	3	7	9	4	10	6	13	12	2
Angonisaurus	Anisian				Fremouw		31.88	-70.89	AA	1	2	3	7	2	4	2	6	5	9	7
Antarctica Cynognathus sp.	Anisian				Fremouw		46.54	-70.02	AA	1	2	3	7	2	4	2	6	5	9	7
Antarctica Diademodon sp.	Anisian				Fremouw		46.54	-70.02	AA	1	2	3	7	2	4	2	6	5	9	7
Diademodon tetragonus	Anisian				Lower N'tawere, Ntawere		17.9	-39.65	ZM	1	2	3	7	2	4	2	2	12	7	13
Dolichuranus latirostris	Anisian				Lower N'tawere, Ntawere		17.9	-39.65	ZM	1	2	3	7	2	4	2	2	12	7	13
Kannemeyeria lophorhinus	Anisian				Lower N'tawere, Ntawere		17.9	-39.65	ZM	1	2	3	7	2	4	2	2	12	7	13
Luangwa drysdalli	Anisian		Eastern		Upper N'tawere, Ntawere		17.9	-39.65	ZM	1	2	3	7	2	4	2	2	12	7	13
Sangusaurus edentatus	Anisian		Eastern		Upper N'tawere, Ntawere		17.9	-39.65	ZM	1	2	3	7	2	4	2	2	12	7	13
Zambia Trirachodon sp.	Anisian		Eastern		Upper N'tawere, Ntawere		17.9	-39.65	ZM	1	2	3	7	2	4	2	2	12	7	13
Zambiasaurus submersus	Anisian		Eastern		Upper N'tawere, Ntawere		17.9	-39.65	ZM	1	2	3	7	2	4	2	2	12	7	13
Lutungutali sitwensis	Anisian		Eastern		Ntawere		17.95	-39.77	ZM	1	2	3	7	2	4	2	2	12	7	13
NHCC LB34	Anisian		Eastern				17.95	-39.77	ZM	1	2	3	7	2	4	2	2	12	7	13
Mandagomphodon attridgei	Anisian		Ruvuma	Songea	Manda Beds		18.26	-40.9	TZ	1	2	3	7	2	4	2	2	12	7	13
Nyasasaurus parringtoni	Anisian		Ruvuma		Manda Beds		19.84	-40.36	TZ	1	2	3	7	2	4	2	2	12	7	13
Aleodon brachyrhamphus	Anisian		Ruvuma		Manda Beds		19.93	-40.32	TZ	1	2	3	7	2	4	2	2	12	7	13
Ruhuhuaria reiszi	Anisian		Ruvuma		Manda Beds		19.93	-40.32	TZ	1	2	3	7	2	4	2	2	12	7	13
Scalenodon angustifrons	Anisian		Ruvuma		Manda Beds		19.93	-40.32	TZ	1	2	3	7	2	4	2	2	12	7	13
Stenaulorhynchus stockleyi	Anisian		Ruvuma		Manda Beds		19.93	-40.32	TZ	1	2	3	7	2	4	2	2	12	7	13
Asilisaurus kongwe	Anisian		Ruvuma		Manda Beds		20.43	-40.37	TZ	1	2	3	7	2	4	2	2	12	7	13
Hypselorhachis mirabilis	Anisian		Ruvuma		Manda Beds		20.49	-40.44	TZ	1	2	3	7	2	4	2	2	12	7	13
Angonisaurus cruickshanki	Anisian		Ruvuma		Manda Beds		20.5	-40.43	TZ	1	2	3	7	2	4	2	2	12	7	13
Asperoris mnyama	Anisian		Ruvuma	Songea	Manda Beds		20.5	-40.47	TZ	1	2	3	7	2	4	2	2	12	7	13
Mandagomphodon hirschsoni	Anisian		Ruvuma		Manda Beds		20.5	-40.43	TZ	1	2	3	7	2	4	2	2	12	7	13
Cricodon metabolus	Anisian		Iringa		Manda Beds		20.51	-40.51	TZ	1	2	3	7	2	4	2	2	12	7	13
Stenaulorhynchus stockleyi	Anisian		Ruvuma		Manda Beds		20.51	-40.51	TZ	1	2	3	7	2	4	2	2	12	7	13
Stenaulorhynchus stockleyi	Anisian		Iringa		Manda Beds		20.51	-40.51	TZ	1	2	3	7	2	4	2	2	12	7	13
Stagonosuchus nyassicus	Anisian		Ruvuma		Manda Beds		20.53	-40.46	TZ	1	2	3	7	2	4	2	2	12	7	13
Nyasasaurus parringtoni	Anisian		Ruvuma		Manda Beds		20.55	-40.41	TZ	1	2	3	7	2	4	2	2	12	7	13
Parringtonia gracilis	Anisian		Ruvuma	Songea	Manda Beds		20.55	-40.41	TZ	1	2	3	7	2	4	2	2	12	7	13
Ruhuhu Silesaurid	Anisian		Ruvuma	Songea	Manda Beds		20.7	-40.71	TZ	1	2	3	7	2	4	2	2	12	7	13
Rechnisaurus cristarhynchus	Anisian		Andhra Pradesh		Yerrapalli		39.34	-42.74	IN	1	2	3	7	2	4	2	6	5	9	13
Wadiasaurus indicus	Anisian		Andhra Pradesh		Yerrapalli		39.34	-42.74	IN	1	2	3	7	2	4	2	6	5	9	13
Pamelaria dolichotrachela	Anisian		Andhra Pradesh	Adilabad	Yerrapalli		39.36	-42.72	IN	1	2	3	7	2	4	2	6	5	9	13
Yarasuchus deccanensis	Anisian		Andhra Pradesh	Adilabad	Yerrapalli		39.36	-42.72	IN	1	2	3	7	2	4	2	6	5	9	13
Mesodapedon kuttyi	Anisian		Andhra Pradesh	Adilabad	Yerrapalli		39.9	-42.19	IN	1	2	3	7	2	4	2	6	5	9	13
Dadadon isaloi	Ladinian	Carnian	Toliara		basal Isalo II or Makay	Isalo	29.17	-36.09	MG	1	2	3	7	2	4	2	6	12	9	13
Isalorhynchus genovefae	Ladinian	Carnian	Toliara		basal Isalo II or Makay	Isalo	29.17	-36.09	MG	1	2	3	7	2	4	2	6	12	9	13
Menadon besairiei	Ladinian	Carnian	Toliara		basal Isalo II or Makay	Isalo	29.17	-36.09	MG	1	2	3	7	2	4	2	6	12	9	13
Chiniquodon kalanoro	Ladinian	Carnian	Toliara		basal Isalo II or Makay	Isalo	30.15	-35.76	MG	1	2	3	7	2	4	2	6	12	9	13
Dadadon isaloi	Ladinian	Carnian	Toliara		basal Isalo II or Makay	Isalo	30.15	-35.76	MG	1	2	3	7	2	4	2	6	12	9	13
Isalorhynchus genovefae	Ladinian	Carnian	Toliara	Ihosy	basal Isalo II or Makay	Isalo	30.15	-35.76	MG	1	2	3	7	2	4	2	6	12	9	13
Menadon besairiei	Ladinian	Carnian	Toliara		basal Isalo II or Makay	Isalo	30.15	-35.76	MG	1	2	3	7	2	4	2	6	12	9	13
Azendohsaurus madagaskarensis	Ladinian	Carnian	Toliara		basal Isalo II or Makay	Isalo	30.18	-36.1	MG	1	2	3	7	2	4	2	6	12	9	13
Isalorhynchus genovefae	Ladinian	Carnian	Toliara		basal Isalo II or Makay	Isalo	30.45	-35.75	MG	1	2	3	7	2	4	2	6	12	9	13
Turfanosuchus dabanensis	Anisian		Xinjiang	Turfan	Kelamayi		81.61	57.02	CN	5	1	2	4	6	5	7	7	7	6	9
Xiyukannemeyeria brevirostris	Anisian		Xinjiang	Turfan	Kelamayi		81.61	57.02	CN	5	1	2	4	6	5	7	7	7	6	9
Youngosuchus sinensis	Anisian		Xinjiang	Turfan	Kelamayi		81.61	57.02	CN	5	1	2	4	6	5	7	7	7	6	9
Kyrgyzsaurus bukhanchenkoi	Ladinian	Carnian	Batken		Madygen		77.39	39.51	KG	5	1	7	2	6	5	9	11	7	6	9
Antecosuchus ochevi	Anisian		Orenburg	Sol'-Iletsk	Donguz		60.23	41.09	RU	4	1	7	2	6	5	9	11	7	6	15
Antecosuchus ochevi	Anisian		Orenburg	Sol'-Iletsk	Donguz		60.23	41.09	RU	4	1	7	2	6	5	9	11	7	6	15
Nothogomphodon danilovi	Anisian		Orenburg	Sol'-Iletsk	Donguz		60.23	41.09	RU	4	1	7	2	6	5	9	11	7	6	15
Sarmatosuchus otschevi	Anisian		Orenburg	Sol'-Iletsk	Donguz		60.23	41.09	RU	4	1	7	2	6	5	9	11	7	6	15
Dongusuchus efremovi	Anisian		Orenburg	Sol'-Iletsk	Donguz		60.32	40.91	RU	4	1	7	2	6	5	9	11	7	6	15
Dorosuchus neoetus	Anisian		Orenburg	Sol'-Iletsk	Donguz		60.32	40.91	RU	4	1	7	2	6	5	9	11	7	6	15
Rabidosaurus cristatus	Anisian		Orenburg	Sol'-Iletsk	Donguz		60.32	40.91	RU	4	1	7	2	6	5	9	11	7	6	15
Rhadiodromus klimovi	Anisian		Orenburg	Sol'-Iletsk	Donguz		60.32	40.91	RU	4	1	7	2	6	5	9	11	7	6	15
Uralosaurus magnus	Anisian		Orenburg	Sol'-Iletsk	Donguz		60.32	40.91	RU	4	1	7	2	6	5	9	11	7	6	15
Antecosuchus ochevi	Anisian		Orenburg	Sol'-Iletsk	Donguz		60.36	41	RU	4	1	7	2	6	5	9	11	7	6	15
Dorosuchus neoetus	Anisian		Orenburg	Sol'-Iletsk	Donguz		60.36	41	RU	4	1	7	2	6	5	9	11	7	6	15
Kapes majmesculae	Anisian		Orenburg	Sol'-Iletsk	Donguz		60.36	41	RU	4	1	7	2	6	5	9	11	7	6	15
Rhinodicynodon gracile	Anisian		Orenburg	Sol'-Iletsk	Donguz		60.36	41	RU	4	1	7	2	6	5	9	11	7	6	15
Antecosuchus boreus	Anisian		Orenburg	Sol'-Iletskiy	Donguz		60.45	40.97	RU	4	1	7	2	6	5	9	11	7	6	15
Chalishevia cothurnata	Ladinian		Orenburg	Sol'-Iletsk	Bukobay		59.59	42.6	RU	4	1	7	2	6	5	9	11	7	6	15
Chalishevia cothurnata	Ladinian		Orenburg	Sol'-Iletsk	Bukobay		59.61	42.61	RU	4	1	7	2	6	5	9	11	7	6	15
Chalishevia cothurnata	Ladinian		Orenburg	Sol'-Iletsk	Bukobay		59.62	42.6	RU	4	1	7	2	6	5	9	11	7	6	15
Andescynodon mendozensis	Anisian		Mendoza		Cerro de las Cabras		-29.8	-36.07	AR	2	4	6	1	1	6	4	4	1	3	3
Vinceria andina	Anisian		Mendoza		Cerro de las Cabras		-29.8	-36.07	AR	2	4	6	1	1	6	4	4	1	3	3
Cromptodon mamiferoides	Anisian		Mendoza		Cerro de las Cabras		-29.75	-36.07	AR	2	4	6	1	1	6	4	4	1	3	3
Lagerpeton chanarensis	Ladinian	Carnian	La Rioja		ChaÃ±ares	Agua de la PeÃ±a	-27.04	-33.74	AR	2	4	6	1	1	6	4	4	1	3	3
Tarjadia ruthae	Ladinian	Carnian	La Rioja		ChaÃ±ares	Agua de la PeÃ±a	-27.04	-33.74	AR	2	4	6	1	1	6	4	4	1	3	3
Lagerpeton chanarensis	Ladinian	Carnian	La Rioja		ChaÃ±ares	Agua de la PeÃ±a	-27.03	-33.78	AR	2	4	6	1	1	6	4	4	1	3	3
Massetognathus pascuali	Ladinian	Carnian	La Rioja		ChaÃ±ares	Agua de la PeÃ±a	-27.03	-33.78	AR	2	4	6	1	1	6	4	4	1	3	3
Massetognathus pascuali	Ladinian	Carnian	La Rioja		ChaÃ±ares	Agua de la PeÃ±a	-27.03	-33.79	AR	2	4	6	1	1	6	4	4	1	3	3
Luperosuchus fractus	Ladinian	Carnian	La Rioja		ChaÃ±ares	Agua de la PeÃ±a	-27.02	-33.79	AR	2	4	6	1	1	6	4	4	1	3	3
Massetognathus pascuali	Ladinian	Carnian	La Rioja		ChaÃ±ares	Agua de la PeÃ±a	-27	-33.79	AR	2	4	6	1	1	6	4	4	1	3	3
Lagerpeton chanarensis	Ladinian	Carnian	La Rioja		ChaÃ±ares	Agua de la PeÃ±a	-26.99	-33.8	AR	2	4	6	1	1	6	4	4	1	3	3
Luperosuchus fractus	Ladinian	Carnian	La Rioja		ChaÃ±ares	Agua de la PeÃ±a	-26.99	-33.78	AR	2	4	6	1	1	6	4	4	1	3	3
Massetognathus pascuali	Ladinian	Carnian	La Rioja		ChaÃ±ares	Agua de la PeÃ±a	-26.99	-33.82	AR	2	4	6	1	1	6	4	4	1	3	3
Tarjadia ruthae	Ladinian	Carnian	La Rioja		ChaÃ±ares	Agua de la PeÃ±a	-26.99	-33.78	AR	2	4	6	1	1	6	4	4	1	3	3
Tarjadia ruthae	Ladinian	Carnian	La Rioja		ChaÃ±ares	Agua de la PeÃ±a	-26.97	-33.84	AR	2	4	6	1	1	6	4	4	1	3	3
Dinodontosaurus pedroanum	Ladinian	Carnian	La Rioja		ChaÃ±ares	Agua de la PeÃ±a	-26.93	-33.74	AR	2	4	6	1	1	6	4	4	1	3	3
Koilamasuchus gonzalezdiazi	Ladinian	Carnian	Mendoza		Quebrada de Los Fosiles	Puesto Viejo	-36.84	-43.17	AR	2	4	6	1	1	6	4	3	1	5	3
Vinceria vieja	Ladinian	Carnian	Mendoza		Quebrada de Los Fosiles	Puesto Viejo	-36.84	-43.11	AR	2	4	6	1	1	6	4	3	1	5	3
Chanares rhynchosaur	Ladinian				ChaÃ±ares	Agua de la PeÃ±a	-35.55	-38.17	AR	2	4	6	1	1	6	4	3	1	5	3
Dinodontosaurus pedroanum	Ladinian	Carnian	La Rioja		ChaÃ±ares	Agua de la PeÃ±a	-35.55	-38.17	AR	2	4	6	1	1	6	4	3	1	5	3
Lagerpeton chanarensis	Ladinian	Carnian	La Rioja		ChaÃ±ares	Agua de la PeÃ±a	-35.55	-38.17	AR	2	4	6	1	1	6	4	3	1	5	3
Luperosuchus fractus	Ladinian	Carnian	La Rioja		ChaÃ±ares	Agua de la PeÃ±a	-35.55	-38.17	AR	2	4	6	1	1	6	4	3	1	5	3
Massetognathus pascuali	Ladinian	Carnian	La Rioja		ChaÃ±ares	Agua de la PeÃ±a	-35.55	-38.17	AR	2	4	6	1	1	6	4	3	1	5	3
Tarjadia ruthae	Ladinian	Carnian	La Rioja		ChaÃ±ares	Agua de la PeÃ±a	-35.55	-38.17	AR	2	4	6	1	1	6	4	3	1	5	3
Arizonasaurus babbitti	Aegean	Bithynian	Arizona	Coconino	Moenkopi		-34.76	18.96	US	3	5	1	8	4	7	3	8	4	1	8
Arizonasaurus babbitti	Aegean	Bithynian	Arizona	Coconino	Moenkopi		-34.58	18.07	US	3	5	1	8	4	7	3	8	4	1	8
Ammorhynchus navajoi	Aegean	Bithynian	Arizona	Navajo	Moenkopi		-34.48	17.98	US	3	5	1	8	4	7	3	8	4	1	8
Arizonasaurus babbitti	Aegean	Bithynian	Arizona	Navajo	Moenkopi		-34.33	17.9	US	3	5	1	8	4	7	3	8	4	1	8
Arizonasaurus babbitti	Aegean	Bithynian	Arizona	Navajo	Moenkopi		-34.19	17.79	US	3	5	1	8	4	7	3	8	4	1	8
Arizonasaurus babbitti	Aegean	Bithynian	Arizona	Navajo	Moenkopi		-34.17	17.76	US	3	5	1	8	4	7	3	8	4	1	8
Ammorhynchus navajoi	Aegean	Bithynian	Arizona	Navajo	Moenkopi		-34.04	17.57	US	3	5	1	8	4	7	3	8	4	1	8
Ammorhynchus navajoi	Aegean	Bithynian	Arizona	Navajo	Moenkopi		-33.98	17.81	US	3	5	1	8	4	7	3	8	4	1	8
Arizonasaurus babbitti	Aegean	Bithynian	New Mexico		Moenkopi		-29.86	16.69	US	3	5	1	8	4	7	3	8	4	1	8
Fugusuchus hejiapanensis	Olenekian	Anisian	Shaanxi		Heshanggou		118.15	15.44	CN	5	3	4	6	5	8	5	1	2	14	4
Hazhenia concava	Olenekian	Anisian	Shaanxi	Fugu	Heshanggou		118.32	15.75	CN	5	3	4	6	5	8	5	1	2	14	4
Xilousuchus sapingensis	Olenekian	Anisian	Shaanxi	Fugu	Heshanggou		118.32	15.75	CN	5	3	4	6	5	8	5	1	2	14	4
Pentaedrusaurus ordosianus	Olenekian	Anisian	Shaanxi	Fugu	Heshanggou		118.39	15.59	CN	5	3	4	6	5	8	5	1	2	14	4
Eumetabolodon bathycephalus	Olenekian	Anisian	Shaanxi	Fugu	Heshanggou		118.46	15.74	CN	5	3	4	6	5	8	5	1	2	14	4
Eumetabolodon bathycephalus	Olenekian	Anisian	Nei Mongol	Zhuengeerqi	Heshanggou		118.58	15.85	CN	5	3	4	6	5	8	5	1	2	14	4
Traversodontoides wangwuensis	Anisian		Henan		Ermaying		116.47	12.53	CN	5	3	4	6	5	8	5	1	2	14	4
Sinokannemeyeria sanchuanheensis	Anisian		Shanxi		Ermaying		117.56	14.72	CN	5	3	4	6	5	8	5	1	2	14	4
Parakannemeyeria shenmuensis	Anisian		Shaanxi		Ermaying		118.07	15.63	CN	5	3	4	6	5	8	5	1	2	14	4
Shansiodon wuhsiangensis	Anisian		Shaanxi		Ermaying		118.09	15.59	CN	5	3	4	6	5	8	5	1	2	14	4
Shansisuchus kuyeheensis	Anisian		Shaanxi		Ermaying		118.09	15.59	CN	5	3	4	6	5	8	5	1	2	14	4
Sinokannemeyeria pearsoni	Anisian		Shanxi		Ermaying		118.14	13.3	CN	5	3	4	6	5	8	5	1	2	14	4
Parakannemeyeria youngi	Anisian		Shanxi		Ermaying		118.15	13.39	CN	5	3	4	6	5	8	5	1	2	14	4
Shansiodon wuhsiangensis	Anisian		Shanxi		Ermaying		118.15	13.32	CN	5	3	4	6	5	8	5	1	2	14	4
Shansisuchus shansisuchus	Anisian		Shanxi		Ermaying		118.15	13.32	CN	5	3	4	6	5	8	5	1	2	14	4
Shansisuchus shansisuchus	Anisian		Shanxi		Ermaying		118.15	13.39	CN	5	3	4	6	5	8	5	1	2	14	4
Shansisuchus shansisuchus	Anisian		Shanxi		Ermaying		118.15	13.34	CN	5	3	4	6	5	8	5	1	2	14	4
Sinognathus gracilis	Anisian		Shanxi		Ermaying		118.15	13.32	CN	5	3	4	6	5	8	5	1	2	14	4
Shansisuchus shansisuchus	Anisian		Shanxi		Ermaying		118.16	13.31	CN	5	3	4	6	5	8	5	1	2	14	4
Parakannemeyeria youngi	Anisian		Shanxi		Ermaying		118.17	13.39	CN	5	3	4	6	5	8	5	1	2	14	4
Shansiodon wuhsiangensis	Anisian		Shanxi		Ermaying		118.17	13.39	CN	5	3	4	6	5	8	5	1	2	14	4
Shansisuchus shansisuchus	Anisian		Shanxi		Ermaying		118.18	13.38	CN	5	3	4	6	5	8	5	1	2	14	4
Shansisuchus shansisuchus	Anisian		Shanxi		Ermaying		118.2	13.34	CN	5	3	4	6	5	8	5	1	2	14	4
Sinokannemeyeria pearsoni	Anisian		Shanxi		Ermaying		118.2	13.34	CN	5	3	4	6	5	8	5	1	2	14	4
Parakannemeyeria ningwuensis	Anisian		Shanxi		Ermaying		118.27	15.41	CN	5	3	4	6	5	8	5	1	2	14	4
Neoprocolophon asiaticus	Anisian		Shanxi	YÃ¼she	Ermaying		118.32	13.38	CN	5	3	4	6	5	8	5	1	2	14	4
Shansiodon wangi	Anisian		Shanxi		Ermaying		118.32	13.36	CN	5	3	4	6	5	8	5	1	2	14	4
Shansisuchus shansisuchus	Anisian		Shanxi		Ermaying		118.32	13.36	CN	5	3	4	6	5	8	5	1	2	14	4
Sinokannemeyeria yingchiaoensis	Anisian		Shanxi	YÃ¼she	Ermaying		118.32	13.38	CN	5	3	4	6	5	8	5	1	2	14	4
Ordosiodon lincheyuensis	Anisian		Shanxi	Baode	Ermaying		118.46	15.73	CN	5	3	4	6	5	8	5	1	2	14	4
Guchengosuchus shiguaiensis	Anisian		Shaanxi	Fugu	Ermaying		118.67	15.92	CN	5	3	4	6	5	8	5	1	2	14	4
Halazhaisuchus qiaoensis	Anisian		Shaanxi		Ermaying		118.67	15.92	CN	5	3	4	6	5	8	5	1	2	14	4
Shaanbeikannemeyeria xilougouensis	Anisian		Shaanxi	Fugu	Ermaying		118.84	16.23	CN	5	3	4	6	5	8	5	1	2	14	4
Eumetabolodon bathycephalus	Anisian		Nei Mongol	Zhuengeerqi	Ermaying		119.09	16.34	CN	5	3	4	6	5	8	5	1	2	14	4
Ordosiodon youngi	Anisian		Nei Mongol	Zhuengeerqi	Ermaying		119.09	16.34	CN	5	3	4	6	5	8	5	1	2	14	4
Shaanbeikannemeyeria buerdongia	Anisian		Nei Mongol		Ermaying		119.09	16.34	CN	5	3	4	6	5	8	5	1	2	14	4
Parakannemeyeria dolichocephala	Anisian		Shanxi		Ermaying		119.33	15.13	CN	5	3	4	6	5	8	5	1	2	14	4
Parakannemeyeria ningwuensis	Anisian		Shanxi		Ermaying		119.33	15.13	CN	5	3	4	6	5	8	5	1	2	14	4
Shansisuchus shansisuchus	Anisian		Shanxi	Ningwu	Ermaying		119.33	15.13	CN	5	3	4	6	5	8	5	1	2	14	4
Shansisuchus shansisuchus	Anisian		Shanxi		Ermaying		119.33	15.13	CN	5	3	4	6	5	8	5	1	2	14	4
Qianosuchus mixtus	Pelsonian		Guizhou	Panxian	Guanling		106.94	-10.43	CN	5	3	4	6	5	8	8	9	9	14	5
Lotosaurus adentus	Anisian		Hunan	Sangzhi	Xinlingzhen	Badong	111.9	-6.3	CN	5	3	4	6	5	8	8	9	9	14	5
Macrocnemus fuyuanensis	Ladinian	Carnian	Yunnan	Fuyuan	Falang		109.16	-1.71	CN	5	3	4	6	5	8	8	9	9	14	5
Sinokannemeyeria baidaoyuensis	Anisian	Ladinian	Shanxi	Linxian	Tongchuan		114.09	63.13	CN	5	3	2	4	8	9	7	7	6	10	1
Nothogomphodon sanjiaoensis	Anisian		Shanxi	Liulin	Ermaying		114.74	62.67	CN	5	3	2	4	8	9	7	7	6	10	1
Shansisuchus shansisuchus	Anisian		Shanxi		Ermaying		115.54	61.57	CN	5	3	2	4	8	9	7	7	6	10	1
Yonghesuchus sangbiensis	Ladinian	Carnian	Shanxi	Yonghe	Tongchuan		115.44	62.11	CN	5	3	2	4	8	9	7	7	6	10	1
Tanystropheus longobardicus	Longobardian		Guizhou	Wusha	Falang		116.77	49.55	CN	5	3	2	4	8	9	7	7	6	10	1
Xiyukannemeyeria brevirostris	Middle Triassic		Xinjiang		Kelamayi		92.34	48.66	CN	5	1	2	4	8	9	7	7	6	10	9
Parakannemeyeria chengi	Middle Triassic		Xinjiang		Kelamayi		93.27	48.88	CN	5	1	2	4	8	9	7	7	6	10	9
Macrocnemus bassanii	Anisian	Ladinian	Piedmont	Varese	Besano		33.86	17.52	IT	4	6	5	3	9	10	1	12	13	11	2
Macrocnemus bassanii	Anisian	Ladinian	Kanton Tessin	Mendrisio	Besano		33.9	17.5	CH	4	6	5	3	9	10	1	12	13	11	2
Tanystropheus longobardicus	Anisian	Ladinian	Kanton Tessin	Mendrisio	Besano		33.9	17.5	CH	4	6	5	3	9	10	1	12	13	11	2
Tanystropheus longobardicus	Illyrian				Besano		34.26	16.71	IT	4	6	5	3	9	10	1	12	13	11	2
Macrocnemus bassanii	Anisian		Ticino	Mendrisio	Besano		34.28	16.7	CH	4	6	5	3	9	10	1	12	13	11	2
Ticinosuchus ferox	Anisian		Ticino	Mendrisio	Besano		34.28	16.7	CH	4	6	5	3	9	10	1	12	13	11	2
Ticinosuchus ferox	Anisian		Ticino	Mendrisio	Besano		34.28	16.7	CH	4	6	5	3	9	10	1	12	13	11	2
Macrocnemus bassanii	Ladinian		Ticino	Mendrisio	Meride Limestone		33.63	18.02	CH	4	6	5	3	9	10	1	12	13	11	2
Tanystropheus longobardicus	Ladinian		Ticino		Meride		33.63	18.02	CH	4	6	5	3	9	10	1	12	13	11	2
Jesairosaurus lehmani	Spathian	Anisian	Illizi		Lower ZarzaÃ¯tine	ZarzaÃ¯tine	19.29	4.68	DZ	4	6	5	3	9	10	10	12	13	11	2
Megachirella wachtleri	Pelsonian						23.9	12.1	IT	4	6	5	3	9	10	10	12	13	11	2
Tanystropheus meridensis	Ladinian		Monte San Giorgio		Lower Meride Limestone		21.7	7	CH	4	6	5	3	9	10	10	12	13	11	2
Tanystropheus haasi	Anisian						39.1	-3.42	IL	4	6	5	3	9	10	10	12	13	12	2
Basileosaurus freyi	Aegean	Bithynian	Basel-Stadt		? Plattensandstein	Upper Buntsandstein	27.87	26	CH	4	6	5	3	3	10	1	12	3	2	6
Sclerosaurus armatus	Aegean	Bithynian	Basel-Stadt		? Plattensandstein	Upper Buntsandstein	27.87	26	CH	4	6	5	3	3	10	1	12	3	2	6
Sclerosaurus armatus	Aegean	Bithynian	Baden-WÃ¼rttemberg	LÃ¶rrach	Plattensandstein/RÃ¶tton	Upper Buntsandstein	27.97	26	DE	4	6	5	3	3	10	1	12	3	2	6
Amotosaurus rotfeldensis	Aegean	Bithynian	Baden-WÃ¼rttemberg	Waldshut	RÃ¶t	Upper Buntsandstein	28.22	26.18	DE	4	6	5	3	3	10	1	12	3	2	6
Amotosaurus rotfeldensis	Aegean	Bithynian	Baden-WÃ¼rttemberg	Freudenstadt	RÃ¶t	Upper Buntsandstein	28.33	27.07	DE	4	6	5	3	3	10	1	12	3	2	6
Anomoiodon krejcii	Aegean	Bithynian	Baden-WÃ¼rttemberg	Freudenstadt	RÃ¶t	Upper Buntsandstein	28.33	27.07	DE	4	6	5	3	3	10	1	12	3	2	6
Amotosaurus rotfeldensis	Aegean	Bithynian	Baden-WÃ¼rttemberg	Calw	RÃ¶t	Upper Buntsandstein	28.39	27.16	DE	4	6	5	3	3	10	1	12	3	2	6
Tanystropheus conspicuus	Middle Triassic		Baden-WÃ¼rttemberg				28.69	28.48	DE	4	6	5	3	3	10	1	12	3	2	6
Anomoiodon liliensterni	Aegean		Thuringia	Hildburghausen		Solling	29.31	29.25	DE	4	6	5	3	3	10	1	12	3	2	6
Tanystropheus conspicuus	Anisian				Muschekalk		30.15	28.92	DE	4	6	5	3	3	10	1	12	3	2	6
Protanystropheus antiquus	Anisian		Krappitz Locality, Poland	based on PBDB placement of this locality, see Rieppel (1997) on Cymatosaurus. See also Fraser & Rieppel (2006).	Gogoliner Schichten		35.25	30.52	PL	4	6	5	3	3	10	1	12	3	2	6
Tanystropheus conspicuus	Ladinian		Lorraine	Meurthe-et-Moselle	Muschelkalk		25.86	27.76	FR	4	6	5	3	3	10	1	12	3	2	6
Jaxtasuchus salomoni	Longobardian		Baden-WÃ¼rttemberg		Erfurt	Lower Keuper	27.56	28.57	DE	4	6	5	3	3	10	1	12	3	2	6
Batrachotomus kupferzellensis	Longobardian		Baden-WÃ¼rttemberg	Hohenlohekreis	Erfurt	Lower Keuper	27.71	28.87	DE	4	6	5	3	3	10	1	12	3	2	6
Jaxtasuchus salomoni	Longobardian		Baden-WÃ¼rttemberg	Hohenlohekreis	Erfurt	Lower Keuper	27.71	28.87	DE	4	6	5	3	3	10	1	12	3	2	6
Tanystropheus conspicuus	Longobardian		Baden-WÃ¼rttemberg	Hohenlohekreis	Erfurt	Lower Keuper	27.71	28.87	DE	4	6	5	3	3	10	1	12	3	2	6
Nanogomphodon wildi	Longobardian		Baden-WÃ¼rttemberg	SchwÃ¤bisch Hall	Erfurt	Keuper	27.81	28.75	DE	4	6	5	3	3	10	1	12	3	2	6
Batrachotomus kupferzellensis	Longobardian		Baden-WÃ¼rttemberg	SchwÃ¤bisch Hall	Erfurt	Lower Keuper	27.89	28.77	DE	4	6	5	3	3	10	1	12	3	2	6
Jaxtasuchus salomoni	Longobardian		Baden-WÃ¼rttemberg	SchwÃ¤bisch Hall	Erfurt	Lower Keuper	27.89	28.77	DE	4	6	5	3	3	10	1	12	3	2	6
Jaxtasuchus salomoni	Longobardian		Baden-WÃ¼rttemberg	SchwÃ¤bisch Hall	Erfurt	Lower Keuper	27.9	28.77	DE	4	6	5	3	3	10	1	12	3	2	6
Batrachotomus kupferzellensis	Longobardian		Baden-WÃ¼rttemberg	SchwÃ¤bisch Hall	Erfurt	Lower Keuper	28.01	28.86	DE	4	6	5	3	3	10	1	12	3	2	6
Hyperodapedon gordoni	Anisian	Ladinian	England	Worcestershire			19.26	29.86	UK	4	6	5	3	3	10	1	12	8	8	6
Fodonyx spenceri	Anisian		England	Devon	Otter Sandstone	Sherwood Sandstone	19.37	27.76	UK	4	6	5	3	3	10	1	12	8	8	6
Fodonyx spenceri	Anisian		England	Devon	Otter Sandstone	Sherwood Sandstone	19.38	27.79	UK	4	6	5	3	3	10	1	12	8	8	6
Fodonyx spenceri	Anisian		England	Devon	Otter Sandstone	Sherwood Sandstone	19.38	27.8	UK	4	6	5	3	3	10	1	12	8	8	6
Bentonyx sidensis	Anisian		England	Devon	Otter Sandstone	Sherwood Sandstone	19.39	27.81	UK	4	6	5	3	3	10	1	12	8	8	6
Fodonyx spenceri	Anisian		England	Devon	Otter Sandstone	Sherwood Sandstone	19.39	27.8	UK	4	6	5	3	3	10	1	12	8	8	6
Kapes bentoni	Anisian		England	Devon	Otter Sandstone	Sherwood Sandstone	19.39	27.81	UK	4	6	5	3	3	10	1	12	8	8	6
Fodonyx spenceri	Anisian		England	Devon	Otter Sandstone	Sherwood Sandstone	19.41	27.81	UK	4	6	5	3	3	10	1	12	8	8	6
Kapes bentoni	Anisian		England	Devon	Otter Sandstone	Sherwood Sandstone	19.41	27.81	UK	4	6	5	3	3	10	1	12	8	8	6
Rhynchosaurus articeps	Anisian		England	Shropshire	Tarporley Siltstone	Mercia Mudstone	19.44	29.97	UK	4	6	5	3	3	10	1	12	8	8	6
Langeronyx brodiei	Middle Triassic		England	Warwickshire	Bromsgrove Sandstone	Sherwood Sandstone	19.71	30.02	UK	4	6	5	3	3	10	1	12	8	8	6
Bromsgroveia walkeri	Anisian		England	Worcestershire	Bromsgrove Sandstone		19.96	29.55	UK	4	6	5	3	3	10	1	12	8	8	6
Langeronyx brodiei	Anisian		England	Worcestershire	Bromsgrove Sandstone		19.96	29.55	UK	4	6	5	3	3	10	1	12	8	8	6
Bromsgroveia walkeri	Anisian		England	Warwickshire	Bromsgrove Sandstone	Sherwood Sandstone	20.31	29.55	UK	4	6	5	3	3	10	1	12	8	8	6
Langeronyx brodiei	Anisian		England	Warwickshire	Bromsgrove Sandstone	Sherwood Sandstone	20.31	29.55	UK	4	6	5	3	3	10	1	12	8	8	6
Macrocnemus obristi	Ladinian		Graubunden		Prosanto		21.39	20.22	CH	4	6	5	3	3	10	1	12	8	8	6
Macrocnemus obristi	Ladinian		Grisons		Prosanto		21.4	20.22	CH	4	6	5	3	3	10	1	12	8	8	6

## Sheet: lateTriassic
Clustering vector of k-means cluster analysis results for Late Triassic occurrence data
										Number of clusters
accepted_name	early_interval	late_interval	state	county	formation	stratgroup	paleolng	paleolat	cc	6	7	8	9	10	11	12	13	14	15
Boreogomphodon jeffersoni	Carnian		Virginia	Chesterfield	Vinita	Newark	-8.87	12.64	US	6	2	4	4	1	7	9	5	1	11
Gomphiosauridion baileyae	Carnian		Virginia	Chesterfield	Vinita	Newark	-8.87	12.64	US	6	2	4	4	1	7	9	5	1	11
Xenodiphyodon petraios	Carnian		Virginia	Chesterfield	Vinita	Newark	-8.87	12.64	US	6	2	4	4	1	7	9	5	1	11
Doswellia kaltenbachi	Carnian		Virginia	Hanover	Falling Creek	Doswell	-8.69	12.95	US	6	2	4	4	1	7	9	5	1	11
Doswellia kaltenbachi	Carnian		Virginia	Hanover	Falling Creek	Doswell	-8.69	12.92	US	6	2	4	4	1	7	9	5	1	11
Doswellia kaltenbachi	Carnian		Virginia	Hanover	Falling Creek	Doswell	-8.66	12.99	US	6	2	4	4	1	7	9	5	1	11
Doswellia kaltenbachi	Carnian		Virginia	Hanover	Falling Creek	Doswell	-8.66	12.99	US	6	2	4	4	1	7	9	5	1	11
Rutiodon carolinensis	Norian		Pennsylvania	York	New Oxford	Chatham	-10.65	13.45	US	6	2	4	4	1	7	9	5	1	11
Newark Revueltosaurus sp.	Norian		Pennsylvania	York	New Oxford	Chatham	-10.62	13.42	US	6	2	4	4	1	7	9	5	1	11
Rutiodon carolinensis	Norian		Pennsylvania	York	New Oxford	Chatham	-10.62	13.42	US	6	2	4	4	1	7	9	5	1	11
Hypsognathus fenneri	Norian	Rhaetian	New Jersey	Passaic	Passaic	Chatham	-9.13	14.53	US	6	2	4	4	1	7	9	5	1	11
Hypsognathus fenneri	Norian	Rhaetian	New Jersey	Passaic	Passaic	Chatham	-9.1	14.5	US	6	2	4	4	1	7	9	5	1	11
Hypsognathus fenneri	Norian	Rhaetian	New Jersey	Passaic	Passaic	Chatham	-9.1	14.49	US	6	2	4	4	1	7	9	5	1	11
Hypuronector limnaios	Norian		New Jersey	Hudson	Lockatong	Chatham	-8.55	14.34	US	6	2	4	4	1	7	9	5	1	11
Icarosaurus siefkeri	Norian		New Jersey	Hudson	Lockatong	Chatham	-8.55	14.34	US	6	2	4	4	1	7	9	5	1	11
Rutiodon carolinensis	Norian		New Jersey	Hudson	Lockatong	Chatham	-8.55	14.34	US	6	2	4	4	1	7	9	5	1	11
Tanytrachelos ahynis	Norian		New Jersey	Hudson	Lockatong	Chatham	-8.55	14.34	US	6	2	4	4	1	7	9	5	1	11
Hypuronector limnaios	Norian		New Jersey	Hudson	Lockatong	Chatham	-8.54	14.3	US	6	2	4	4	1	7	9	5	1	11
Tanytrachelos ahynis	Norian		New Jersey	Hudson	Lockatong	Chatham	-8.54	14.3	US	6	2	4	4	1	7	9	5	1	11
Erpetosuchus sp.	Norian		Connecticut	New Haven	New Haven	Chatham	-7.75	15.15	US	6	2	4	4	1	7	9	5	1	11
Hypsognathus fenneri	Rhaetian		Connecticut	New Haven	New Haven	Chatham	-9.49	17.72	US	6	2	4	4	1	7	9	5	1	11
Moghreberia nmachouensis	Carnian		Marrakech		Timezgadiouine	Argana	-0.4	15.47	MA	6	2	4	9	1	7	9	5	7	11
Moghreberia nmachouensis	Carnian	Rhaetian	Marrakech				0.25	16.43	MA	6	2	4	9	1	7	9	5	7	11
Moghreberia nmachouensis	Carnian	Rhaetian	Marrakech				0.25	16.43	MA	6	2	4	9	1	7	9	5	7	11
Diodorus scytobrachion	Carnian	Norian	Marrakech-Tensift-Al Haouz	El Sebt	Timezgadiouine		0.88	16.13	MA	6	2	4	9	1	7	9	5	7	11
African Paratypothoracisini indet.	Carnian		Marrakech		Timezgadiouine	Argana	3.13	16.96	MA	6	2	4	9	1	7	9	5	7	11
Azendohsaurus laaroussii	Carnian		Marrakech		Timezgadiouine	Argana	3.13	16.96	MA	6	2	4	9	1	7	9	5	7	11
Moghreberia nmachouensis	Carnian		Marrakech		Timezgadiouine	Argana	3.13	16.96	MA	6	2	4	9	1	7	9	5	7	11
Parasuchus magnoculus	Carnian		Marrakech		Timezgadiouine	Argana	3.13	16.96	MA	6	2	4	9	1	7	9	5	7	11
Arganasuchus dutuiti	Carnian		Marrakech		Timezgadiouine	Argana	3.21	16.96	MA	6	2	4	9	1	7	9	5	7	11
Boreogomphodon herpetairus	Carnian	Norian	North Carolina	Durham			-11.58	9.32	US	6	2	4	4	1	7	9	5	10	11
Dromicosuchus grallator	Carnian	Norian	North Carolina	Durham			-11.58	9.32	US	6	2	4	4	1	7	9	5	10	11
Postosuchus alisonae	Carnian	Norian	North Carolina	Durham			-11.58	9.32	US	6	2	4	4	1	7	9	5	10	11
Coahomasuchus sp.	Carnian		North Carolina	Chatham	Pekin	Newark	-10.83	10.5	USA	6	2	4	4	1	7	9	5	10	11
Gorgetosuchus pekinensis	Carnian				Pekin	Newark	-10.83	10.5	USA	6	2	4	4	1	7	9	5	10	11
Placerias hesternus	Carnian		North Carolina	Montgomery	Pekin	Newark	-10.83	10.5	US	6	2	4	4	1	7	9	5	10	11
Newark Revueltosaurus sp.	Carnian		North Carolina	Montgomery	Pekin		-10.8	10.51	US	6	2	4	4	1	7	9	5	10	11
Lucasuchus hunti	Carnian		North Carolina	Chatham	Pekin	Newark	-10.32	10.82	US	6	2	4	4	1	7	9	5	10	11
Placerias hesternus	Carnian		North Carolina	Chatham	Pekin	Newark	-10.32	10.82	US	6	2	4	4	1	7	9	5	10	11
Boreogomphodon jeffersoni	Carnian		North Carolina	Chatham	Pekin		-10.08	10.89	US	6	2	4	4	1	7	9	5	10	11
Tanytrachelos ahynis	Norian		North Carolina	Rockingham	Cow Branch	Dan River	-12.82	9.85	US	6	2	4	4	1	7	9	5	10	11
Rutiodon carolinensis	Norian		North Carolina	Chatham	Cumnock	Newark	-12.45	8.87	US	6	2	4	4	1	7	9	5	10	11
Boreogomphodon sp.	Norian		North Carolina	Chatham	Cumnock	Newark	-12.33	8.94	US	6	2	4	4	1	7	9	5	10	11
Newark Revueltosaurus sp.	Norian		North Carolina	Chatham	Cumnock	Newark	-12.33	8.94	US	6	2	4	4	1	7	9	5	10	11
Newark Revueltosaurus sp.	Norian		North Carolina	Chatham	Cumnock	Newark	-12.33	8.94	US	6	2	4	4	1	7	9	5	10	11
Newark Aetosaurus sp.	Norian		North Carolina	Durham	Lithofacies Association II	Newark	-12.17	9.19	US	6	2	4	4	1	7	9	5	10	11
Carnufex carolinensis	Carnian		North Carolina	Chatham	Pekin	Chatham	-17.43	8.74	US	4	2	4	4	1	7	9	8	10	11
Hypsognathus	Carnian		Nova Scotia	Kings	Wolfville	Chatham	1.41	20.27	CA	6	2	4	9	1	7	9	5	12	11
Acadiella psalidodon	Carnian		Nova Scotia	Kings	Wolfville	Chatham	1.64	20.21	CA	6	2	4	9	1	7	9	5	12	11
Arctotraversodon plemmyridon	Carnian		Nova Scotia	Kings County	Wolfville	Chatham	1.64	20.21	CA	6	2	4	9	1	7	9	5	12	11
Scoloparia glyphanodon	Carnian		Nova Scotia	Kings	Wolfville	Chatham	1.67	20.22	CA	6	2	4	9	1	7	9	5	12	11
Nova Scotia Hyperodapedon sp.	Carnian		Nova Scotia		Wolfville	Chatham	1.87	20.3	CA	6	2	4	9	1	7	9	5	12	11
Teraterpeton hrynewichorum	Carnian		Nova Scotia	Hants	Wolfville	Chatham	2.01	20.4	CA	6	2	4	9	1	7	9	5	12	11
Haligonia bolodon	Carnian		Nova Scotia	Hants	Wolfville	Chatham	2.03	20.41	CA	6	2	4	9	1	7	9	5	12	11
Arctotraversodon plemmyridon	Carnian		Nova Scotia	Hants County	Wolfville	Chatham	2.04	20.41	CA	6	2	4	9	1	7	9	5	12	11
Teraterpeton hrynewichorum	Carnian		Nova Scotia	Hants	Wolfville	Chatham	2.04	20.41	CA	6	2	4	9	1	7	9	5	12	11
Scoloparia glyphanodon	Carnian		Nova Scotia	Hants County	Wolfville	Chatham	2.06	20.39	CA	6	2	4	9	1	7	9	5	12	11
Hypsognathus fenneri	Norian		Nova Scotia	Kings County	Blomidon	Chatham	-1.75	19.49	CA	6	2	4	9	1	7	9	5	12	11
Argentinian Heterodontosauridae indet	Norian		Santa Cruz		Laguna Colorada	El Tranquilo	-17.19	-57.56	AR	1	1	1	5	2	3	7	2	6	10
Mussaurus patagonicus	Norian		Santa Cruz		Laguna Colorada	El Tranquilo	-17.19	-57.56	AR	1	1	1	5	2	3	7	2	6	10
Eucnemesaurus entaxonis	Norian	Rhaetian	Eastern Cape		Elliot	Stormberg	-7.36	-54.96	ZA	1	1	1	5	2	3	11	2	6	10
Sefapanosaurus zastronensis	Norian	Sinemurian	Free State		Elliot	Stormberg	-6.52	-54.59	ZA	1	1	1	5	2	3	11	2	6	10
Staurikosaurus pricei	Carnian		Rio Grande do Sul		Santa Maria		-11.61	-36.86	BR	1	1	1	5	2	3	7	2	6	14
Aetobarbakinoides brasiliensis	Carnian	Norian	Rio Grande do Sul		Santa Maria	Rosario do Sul	-9.39	-38.69	BR	1	1	1	5	2	3	11	2	6	14
Aetosauroides scagliai	Carnian	Norian	Rio Grande do Sul		Santa Maria	Rosario do Sul	-9.39	-38.69	BR	1	1	1	5	2	3	11	2	6	14
Hyperodapedon huenei	Carnian	Norian	Rio Grande do Sul		Santa Maria	Rosario do Sul	-9.39	-38.69	BR	1	1	1	5	2	3	11	2	6	14
Hyperodapedon mariensis	Carnian	Norian	Rio Grande do Sul		Santa Maria	Rosario do Sul	-9.39	-38.69	BR	1	1	1	5	2	3	11	2	6	14
Hyperodapedon sanjuanensis	Carnian	Norian	Rio Grande do Sul		Santa Maria	Rosario do Sul	-9.39	-38.69	BR	1	1	1	5	2	3	11	2	6	14
Hyperodapedon mariensis	Carnian	Norian	Rio Grande do Sul	Santa Maria	Santa Maria	Rosario do Sul	-9	-38.72	BR	1	1	1	5	2	3	11	2	6	14
Prozostrodon brasiliensis	Carnian	Norian	Rio Grande do Sul	Santa Maria	Santa Maria	Rosario do Sul	-9	-38.72	BR	1	1	1	5	2	3	11	2	6	14
Therioherpeton cargnini	Carnian	Norian	Rio Grande do Sul	Santa Maria	Santa Maria	Rosario do Sul	-9	-38.72	BR	1	1	1	5	2	3	11	2	6	14
Gomphodontosuchus brasiliensis	Carnian	Norian	Rio Grande do Sul		Santa Maria	Rosario do Sul	-8.99	-38.72	BR	1	1	1	5	2	3	11	2	6	14
Saturnalia tupiniquim	Carnian	Norian	Rio Grande do Sul		Santa Maria	Rosario do Sul	-8.99	-38.72	BR	1	1	1	5	2	3	11	2	6	14
Hyperodapedon sanjuanensis	Carnian	Norian	Rio Grande do Sul		Santa Maria	Rosario do Sul	-8.98	-38.71	BR	1	1	1	5	2	3	11	2	6	14
Rauisuchus tiradentes	Carnian	Norian	Rio Grande do Sul		Santa Maria	Rosario do Sul	-8.98	-38.71	BR	1	1	1	5	2	3	11	2	6	14
Rauisuchus tiradentes	Carnian	Norian	Rio Grande do Sul		Santa Maria	Rosario do Sul	-8.98	-38.71	BR	1	1	1	5	2	3	11	2	6	14
Rauisuchus tiradentes	Carnian	Norian	Rio Grande do Sul		Santa Maria	Rosario do Sul	-8.98	-38.71	BR	1	1	1	5	2	3	11	2	6	14
Rhadinosuchus gracilis	Carnian	Norian	Rio Grande do Sul		Santa Maria	Rosario do Sul	-8.98	-38.71	BR	1	1	1	5	2	3	11	2	6	14
Rauisuchus tiradentes	Carnian	Norian	Rio Grande do Sul		Santa Maria	Rosario do Sul	-8.96	-38.68	BR	1	1	1	5	2	3	11	2	6	14
Rauisuchus tiradentes	Carnian	Norian	Rio Grande do Sul		Santa Maria	Rosario do Sul	-8.96	-38.68	BR	1	1	1	5	2	3	11	2	6	14
Saturnalia tupiniquim	Carnian	Norian	Rio Grande do Sul		Santa Maria	Rosario do Sul	-8.96	-38.68	BR	1	1	1	5	2	3	11	2	6	14
Exaeretodon riograndensis	Carnian	Norian	Rio Grande do Sul	Agudo	Santa Maria	RosÃ¡rio do Sul	-8.46	-38.64	BR	1	1	1	5	2	3	11	2	6	14
Pampadromaeus barberenai	Carnian	Norian	Rio Grande do Sul	Agudo	Santa Maria	RosÃ¡rio do Sul	-8.46	-38.64	BR	1	1	1	5	2	3	11	2	6	14
Pampadromaeus barberenai	Carnian	Norian	Rio Grande do Sul	Agudo	Santa Maria	RosÃ¡rio do Sul	-8.46	-38.64	BR	1	1	1	5	2	3	11	2	6	14
Trucidocynodon riograndensis	Carnian	Norian	Rio Grande do Sul	Agudo	Santa Maria	RosÃ¡rio do Sul	-8.46	-38.64	BR	1	1	1	5	2	3	11	2	6	14
Unaysaurus tolentinoi	Norian		Rio Grande do Sul		Caturrita	Rosario do Sul	-7.3	-38.64	BR	1	1	1	5	2	3	11	2	6	14
Teyumbaita sulcognathus	Norian		Rio Grande do Sul		Caturrita	Rosario do Sul	-7.2	-38.73	BR	1	1	1	5	2	3	11	2	6	14
Teyumbaita sulcognathus	Norian		Rio Grande do Sul		Caturrita	Rosario do Sul	-7.18	-38.72	BR	1	1	1	5	2	3	11	2	6	14
Brasilitherium riograndensis	Norian		Rio Grande do Sul	Faxinal do Soturno County	Caturrita	Rosario do Sul	-6.74	-38.52	BR	1	1	1	5	2	3	11	2	6	14
Brasilodon quadrangularis	Norian		Rio Grande do Sul	Faxinal do Soturno County	Caturrita	Rosario do Sul	-6.74	-38.52	BR	1	1	1	5	2	3	11	2	6	14
Clevosaurus brasiliensis	Norian		Rio Grande do Sul	Faxinal do Soturno County	Caturrita	Rosario do Sul	-6.74	-38.52	BR	1	1	1	5	2	3	11	2	6	14
Guaibasaurus candelariensis	Norian		Rio Grande do Sul	Faxinal do Soturno County	Caturrita	Rosario do Sul	-6.74	-38.52	BR	1	1	1	5	2	3	11	2	6	14
Irajatherium hernandezi	Norian		Rio Grande do Sul	Faxinal do Soturno County	Caturrita	Rosario do Sul	-6.74	-38.52	BR	1	1	1	5	2	3	11	2	6	14
Minicynodon maieri	Norian		Rio Grande do Sul	Faxinal do Soturno County	Caturrita	Rosario do Sul	-6.74	-38.52	BR	1	1	1	5	2	3	11	2	6	14
Riograndia guaibensis	Norian		Rio Grande do Sul	Faxinal do Soturno County	Caturrita	Rosario do Sul	-6.74	-38.52	BR	1	1	1	5	2	3	11	2	6	14
Soturnia caliodon	Norian		Rio Grande do Sul	Faxinal do Soturno County	Caturrita	Rosario do Sul	-6.74	-38.52	BR	1	1	1	5	2	3	11	2	6	14
Brasilitherium riograndensis	Norian		Rio Grande do Sul		Caturrita	Rosario do Sul	-6.61	-38.57	BR	1	1	1	5	2	3	11	2	6	14
Riograndia guaibensis	Norian		Rio Grande do Sul		Caturrita	Rosario do Sul	-6.61	-38.57	BR	1	1	1	5	2	3	11	2	6	14
Sacisaurus agudoensis	Norian		Rio Grande do Sul		Caturrita	Rosario do Sul	-6.61	-38.57	BR	1	1	1	5	2	3	11	2	6	14
Guaibasaurus candelariensis	Norian		Rio Grande do Sul		Caturrita	Rosario do Sul	-6.18	-38.54	BR	1	1	1	5	2	3	11	2	6	14
Botucaraitherium belarminoi	Norian		Rio Grande do Sul		Caturrita	Rosario do Sul	-6.17	-38.55	BR	1	1	1	5	2	3	11	2	6	14
Brasilitherium riograndensis	Norian		Rio Grande do Sul		Caturrita	Rosario do Sul	-6.17	-38.57	BR	1	1	1	5	2	3	11	2	6	14
Clevosaurus brasiliensis	Norian		Rio Grande do Sul		Caturrita	Rosario do Sul	-6.17	-38.56	BR	1	1	1	5	2	3	11	2	6	14
Irajatherium hernandezi	Norian		Rio Grande do Sul		Caturrita	Rosario do Sul	-6.17	-38.56	BR	1	1	1	5	2	3	11	2	6	14
Jachaleria candelariensis	Norian		Rio Grande do Sul		Caturrita	Rosario do Sul	-6.17	-38.55	BR	1	1	1	5	2	3	11	2	6	14
Riograndia guaibensis	Norian		Rio Grande do Sul		Caturrita	Rosario do Sul	-6.17	-38.56	BR	1	1	1	5	2	3	11	2	6	14
Riograndia guaibensis	Norian		Rio Grande do Sul		Caturrita	Rosario do Sul	-6.17	-38.55	BR	1	1	1	5	2	3	11	2	6	14
Hyperodapedon sanjuanensis	Norian		Rio Grande do Sul		Caturrita	Rosario do Sul	-6.04	-38.52	BR	1	1	1	5	2	3	11	2	6	14
Teyumbaita sulcognathus	Norian		Rio Grande do Sul		Caturrita	Rosario do Sul	-6.04	-38.52	BR	1	1	1	5	2	3	11	2	6	14
Dromomeron gigas	Norian		San Juan Province		Quebrada de la Barro Formation		-15.03	-33.25	AR	1	5	1	3	2	10	7	1	14	14
Sphenotitan leyesi	Norian		San Juan Province		Quebrada del Barro Formation	Marayes–El Carrizal Basin	-15.03	-33.25	AR	1	5	1	3	2	10	7	1	14	14
Kyrgyzsaurus bukhanchenkoi	Ladinian	Carnian	Batken		Madygen		77.39	39.51	KG	2	7	3	7	3	5	5	12	4	6
Yonghesuchus sangbiensis	Ladinian	Carnian	Shanxi	Yonghe	Tongchuan		115.44	62.11	CN	2	7	3	7	3	5	5	12	4	6
Tanystropheus longobardicus	Longobardian		Guizhou	Wusha	Falang		116.77	49.55	CN	2	7	3	7	3	5	5	12	4	6
Macrocnemus fuyuanensis	Ladinian	Carnian	Yunnan	Fuyuan	Falang		109.16	-1.71	CN	2	6	3	7	3	5	5	12	4	12
Isanosaurus attavipachi	Norian	Rhaetian	Chaiyaphum		Nam Phong		111.87	20.32	TH	2	7	3	7	3	5	5	12	4	12
Arcticodactylus cromptonellus	Norian		East Greenland		Fleming Fjord	Scoresby Land	9.48	43.91	GL	6	4	6	6	4	2	2	11	5	1
Aetosaurus ferratus	Alaunian				Fleming Fjord		7.04	44.84	GL	6	4	6	6	4	2	2	11	5	1
Paratypothorax andressorum	Alaunian				Fleming Fjord		7.04	44.84	GL	6	4	6	6	4	2	2	11	5	1
Plateosaurus erlenbergiensis	Alaunian				Fleming Fjord		7.04	44.84	GL	6	4	6	6	4	2	2	11	5	1
Plateosaurus erlenbergiensis	Alaunian				Fleming Fjord		7.72	44.6	GL	6	4	6	6	4	2	2	11	5	1
Fleming Fjord Rauisuchid	Alaunian				Fleming Fjord		7.82	44.5	GL	6	4	6	6	4	2	2	11	5	1
Haramiyavia clemmenseni	Rhaetian		East Greenland		Fleming Fjord	Scoresby Land	3.77	48.1	GL	6	4	6	6	4	2	2	11	5	1
Brachyzostrodon sp.	Rhaetian				Fleming Fjord		3.92	48.09	GL	6	4	6	6	4	2	2	11	5	1
Kuehneotherium sp.	Rhaetian				Fleming Fjord		3.92	48.09	GL	6	4	6	6	4	2	2	11	5	1
Lophostropheus airelensis	Rhaetian	Hettangian	Basse-Normandie	Manche	Moon-Airel		12.43	33.62	FR	5	4	6	6	4	1	2	11	5	2
Thomasia antiqua	Rhaetian						16.05	35.04	LU	5	4	6	6	4	1	2	11	5	2
Plateosaurus erlenbergiensis	Rhaetian		Sachsen-Anhalt		Trossingen	Middle Keuper	17.95	38.58	DE	5	4	6	6	4	1	2	11	5	2
Thomasia hahni	Rhaetian		Sachsen-Anhalt		Trossingen	Middle Keuper	17.95	38.58	DE	5	4	6	6	4	1	2	11	5	2
Ornithosuchus longidens	Carnian	Norian	Scotland	Moray	Lossiemouth Sandstone		10.7	34.75	UK	6	4	6	6	4	1	2	11	5	2
Stagonolepis robertsoni	Carnian	Norian	Scotland	Moray	Lossiemouth Sandstone		10.7	34.75	UK	6	4	6	6	4	1	2	11	5	2
Brachyrhinodon	Carnian	Norian	Scotland	Moray	Lossiemouth Sandstone		10.71	34.8	UK	6	4	6	6	4	1	2	11	5	2
Erpetosuchus granti	Carnian	Norian	Scotland	Moray	Lossiemouth Sandstone		10.71	34.8	UK	6	4	6	6	4	1	2	11	5	2
Hyperodapedon gordoni	Carnian	Norian	Scotland	Moray	Lossiemouth Sandstone		10.71	34.8	UK	6	4	6	6	4	1	2	11	5	2
Hyperodapedon gordoni	Carnian	Norian	Scotland	Moray	Lossiemouth Sandstone		10.71	34.76	UK	6	4	6	6	4	1	2	11	5	2
Hyperodapedon gordoni	Carnian	Norian	Scotland	Moray	Lossiemouth Sandstone		10.71	34.8	UK	6	4	6	6	4	1	2	11	5	2
Leptopleuron lacertinum	Carnian	Norian	Scotland	Moray	Lossiemouth Sandstone		10.71	34.8	UK	6	4	6	6	4	1	2	11	5	2
Ornithosuchus longidens	Carnian	Norian	Scotland	Moray	Lossiemouth Sandstone		10.71	34.8	UK	6	4	6	6	4	1	2	11	5	2
Ornithosuchus longidens	Carnian	Norian	Scotland	Moray	Lossiemouth Sandstone		10.71	34.8	UK	6	4	6	6	4	1	2	11	5	2
Saltopus elginensis	Carnian	Norian	Scotland	Moray	Lossiemouth Sandstone		10.71	34.8	UK	6	4	6	6	4	1	2	11	5	2
Scleromochlus taylori	Carnian	Norian	Scotland	Moray	Lossiemouth Sandstone		10.71	34.8	UK	6	4	6	6	4	1	2	11	5	2
Stagonolepis robertsoni	Carnian	Norian	Scotland	Moray	Lossiemouth Sandstone		10.71	34.8	UK	6	4	6	6	4	1	2	11	5	2
Hyperodapedon gordoni	Carnian	Norian	Scotland	Moray	Lossiemouth Sandstone		10.72	34.76	UK	6	4	6	6	4	1	2	11	5	2
Leptopleuron lacertinum	Carnian	Norian	Scotland	Moray	Lossiemouth Sandstone		10.72	34.76	UK	6	4	6	6	4	1	2	11	5	2
Ornithosuchus longidens	Carnian	Norian	Scotland	Moray	Lossiemouth Sandstone		10.72	34.76	UK	6	4	6	6	4	1	2	11	5	2
Haligonia	Late Triassic		Wales	Glamorgan			11.7	29.43	UK	6	4	6	6	4	1	2	11	5	2
Leptopleuroninae indet.	Late Triassic		Wales	Glamorgan			11.7	29.43	UK	6	4	6	6	4	1	2	11	5	2
Thecodontosaurus antiquus	Late Triassic		Wales	Glamorgan			11.7	29.43	UK	6	4	6	6	4	1	2	11	5	2
Asylosaurus yalensis	Late Triassic		England		Magnesian Conglomerate		12.29	29.56	UK	6	4	6	6	4	1	2	11	5	2
Diphydontosaurus avonis	Late Triassic		England		Magnesian Conglomerate		12.29	29.56	UK	6	4	6	6	4	1	2	11	5	2
Diphydontosaurus avonis	Late Triassic		England		Magnesian Conglomerate		12.29	29.56	UK	6	4	6	6	4	1	2	11	5	2
Thecodontosaurus antiquus	Late Triassic		England		Magnesian Conglomerate		12.29	29.56	UK	6	4	6	6	4	1	2	11	5	2
Clevosaurus sectumsemper	Rhaetian		England	Avon			8.97	34.38	UK	6	4	6	6	4	9	2	11	5	2
Pantydraco caducus	Rhaetian		Wales	Swansea			8.41	33.98	UK	6	4	6	6	4	9	2	11	5	2
Terrestrisuchus gracilis	Rhaetian		Wales	Swansea			8.41	33.98	UK	6	4	6	6	4	9	2	11	5	2
Kuehneosuchus latissimus	Rhaetian		England	Somerset			8.91	33.99	UK	6	4	6	6	4	9	2	11	5	2
Camelotia borealis	Rhaetian		England	Somerset	Westbury	Penarth	8.92	33.91	UK	6	4	6	6	4	9	2	11	5	2
Thecodontosaurus antiquus	Rhaetian		England	Avon			8.94	34.34	UK	6	4	6	6	4	9	2	11	5	2
Agnosphitys cromhallensis	Rhaetian		England	Gloucestershire			8.97	34.38	UK	6	4	6	6	4	9	2	11	5	2
Clevosaurus hudsoni	Rhaetian		England	Gloucestershire			8.97	34.38	UK	6	4	6	6	4	9	2	11	5	2
Clevosaurus latidens	Rhaetian		England	Gloucestershire			8.97	34.38	UK	6	4	6	6	4	9	2	11	5	2
Clevosaurus minor	Rhaetian		England	Gloucestershire			8.97	34.38	UK	6	4	6	6	4	9	2	11	5	2
Clevosaurus minor	Rhaetian		England	Gloucestershire			8.97	34.38	UK	6	4	6	6	4	9	2	11	5	2
Diphydontosaurus avonis	Rhaetian		England	Avon			8.97	34.38	UK	6	4	6	6	4	9	2	11	5	2
Pelecymala robustus	Rhaetian		England	Gloucestershire			8.97	34.38	UK	6	4	6	6	4	9	2	11	5	2
Pelecymala robustus	Rhaetian		England	Gloucestershire			8.97	34.38	UK	6	4	6	6	4	9	2	11	5	2
Pelecymala robustus	Rhaetian		England	Gloucestershire			8.97	34.38	UK	6	4	6	6	4	9	2	11	5	2
Planocephalosaurus robinsonae	Rhaetian		England	Gloucestershire			8.97	34.38	UK	6	4	6	6	4	9	2	11	5	2
Planocephalosaurus robinsonae	Rhaetian		England	Gloucestershire			8.97	34.38	UK	6	4	6	6	4	9	2	11	5	2
Planocephalosaurus robinsonae	Rhaetian		England	Gloucestershire			8.97	34.38	UK	6	4	6	6	4	9	2	11	5	2
Sigmala sigmala	Rhaetian		England	Gloucestershire			8.97	34.38	UK	6	4	6	6	4	9	2	11	5	2
Sigmala sigmala	Rhaetian		England	Gloucestershire			8.97	34.38	UK	6	4	6	6	4	9	2	11	5	2
Sigmala sigmala	Rhaetian		England	Gloucestershire			8.97	34.38	UK	6	4	6	6	4	9	2	11	5	2
Sigmala sigmala	Rhaetian		England	Gloucestershire			8.97	34.38	UK	6	4	6	6	4	9	2	11	5	2
Thecodontosaurus antiquus	Rhaetian		England	Avon			8.97	34.38	UK	6	4	6	6	4	9	2	11	5	2
Kuehneosaurus latus	Rhaetian		England	Somerset			9.08	34.01	UK	6	4	6	6	4	9	2	11	5	2
UK Clevosaurus sp.	Rhaetian		England	Somerset			9.08	34.01	UK	6	4	6	6	4	9	2	11	5	2
Eozostrodon parvus	Rhaetian		England	Somerset			9.21	34.01	UK	6	4	6	6	4	9	2	11	5	2
Thecodontosaurus antiquus	Rhaetian		England	Somerset			9.21	34.01	UK	6	4	6	6	4	9	2	11	5	2
Thomasia antiqua	Rhaetian		England	Somerset			9.21	34.01	UK	6	4	6	6	4	9	2	11	5	2
Thomasia moorei	Rhaetian		England	Somerset			9.21	34.01	UK	6	4	6	6	4	9	2	11	5	2
Oligokyphus triserialis	Rhaetian		Baden-WÃ¼rttemberg	TÃ¼bingen	Exter	Upper Keuper	18.63	35.04	DE	5	4	5	6	4	8	1	13	9	2
Thomasia antiqua	Rhaetian		Baden-WÃ¼rttemberg		Exter	Upper Keuper	18.63	35.16	DE	5	4	5	6	4	8	1	13	9	2
Thomasia antiqua	Rhaetian		Baden-WÃ¼rttemberg	TÃ¼bingen	Exter	Upper Keuper	18.63	35.04	DE	5	4	5	6	4	8	1	13	9	2
Thomasia antiqua	Rhaetian		Baden-WÃ¼rttemberg	TÃ¼bingen	Exter	Upper Keuper	18.63	35.04	DE	5	4	5	6	4	8	1	13	9	2
Dagasuchus santacruzensis	Ladinian	Carnian	Rio Grande do Sul		Santa Maria	Rosario do Sul	-18.58	-38.64	BR	1	5	1	3	5	10	7	1	14	3
Menadon besairiei	Ladinian	Carnian	Rio Grande do Sul		Santa Maria	Rosario do Sul	-18.58	-38.64	BR	1	5	1	3	5	10	7	1	14	3
Santacruzodon hopsoni	Ladinian	Carnian	Rio Grande do Sul		Santa Maria	Rosario do Sul	-18.58	-38.64	BR	1	5	1	3	5	10	7	1	14	3
Ecteninion lunensis	Carnian	Norian	San Juan		Ischigualasto		-24.45	-39.32	AR	1	5	1	3	5	10	7	1	14	3
Aetosauroides scagliai	Carnian	Norian	San Juan	Valle FÃ©rtil	Ischigualasto		-24.29	-39.24	AR	1	5	1	3	5	10	7	1	14	3
Herrerasaurus ischigualastensis	Late Triassic		San Juan	Valle FertÃ­l			-23.98	-39.04	AR	1	5	1	3	5	10	7	1	14	3
Chromogisaurus novasi	Late Triassic		San Juan		Ischigualasto		-22.91	-39.82	AR	1	5	1	3	5	10	7	1	14	3
Cerritosaurus binsfeldi	Carnian	Norian	Rio Grande do Sul		Santa Maria	Rosario do Sul	-20.03	-38.54	BR	1	5	1	3	5	10	7	1	14	3
Polesinesuchus aurelioi	Carnian	Norian	Rio Grande do Sul	Ã£o JoÃ£o do PolÃªsine	Santa Maria	Rosario do Sul	-19.68	-38.54	BR	1	5	1	3	5	10	7	1	14	3
Exaeretodon riograndensis	Carnian	Norian	Rio Grande do Sul	Candelaria	Santa Maria	RosÃ¡rio do Sul	-19.05	-38.6	BR	1	5	1	3	5	10	7	1	14	3
Proterochampsa nodosa	Carnian	Norian	Rio Grande do Sul	Candelaria	Santa Maria	RosÃ¡rio do Sul	-19.05	-38.6	BR	1	5	1	3	5	10	7	1	14	3
Exaeretodon argentinus	Norian		San Juan	Valle FertÃ­l	Ischigualasto		-23.61	-39.15	AR	1	5	1	3	5	10	7	1	14	3
Herrerasaurus ischigualastensis	Norian		San Juan	Valle FertÃ­l	Ischigualasto		-23.61	-39.15	AR	1	5	1	3	5	10	7	1	14	3
Herrerasaurus ischigualastensis	Norian		San Juan	Valle FertÃ­l	Ischigualasto		-23.61	-39.15	AR	1	5	1	3	5	10	7	1	14	3
Chaliminia musteloides	Norian		La Rioja	General Lavalle	Los Colorados	Agua de la PeÃ±a	-22.96	-39.58	AR	1	5	1	3	5	10	7	1	14	3
Coloradisaurus brevis	Norian		La Rioja	General Lavalle	Los Colorados	Agua de la PeÃ±a	-22.96	-39.58	AR	1	5	1	3	5	10	7	1	14	3
Jachaleria colorata	Norian		San Juan		Los Colorados	Agua de la PeÃ±a	-22.88	-39.67	AR	1	5	1	3	5	10	7	1	14	3
Hemiprotosuchus leali	Norian		San Juan		Los Colorados	Agua de la PeÃ±a	-22.86	-39.69	AR	1	5	1	3	5	10	7	1	14	3
Neoaetosauroides engaeus	Norian		San Juan		Los Colorados	Agua de la PeÃ±a	-22.86	-39.69	AR	1	5	1	3	5	10	7	1	14	3
Pseudhesperosuchus jachaleri	Norian		San Juan		Los Colorados	Agua de la PeÃ±a	-22.86	-39.69	AR	1	5	1	3	5	10	7	1	14	3
Riojasuchus tenuisceps	Norian		San Juan		Los Colorados	Agua de la PeÃ±a	-22.86	-39.69	AR	1	5	1	3	5	10	7	1	14	3
Riojasaurus incertus	Norian		La Rioja		Los Colorados	Agua de la PeÃ±a	-22.78	-39.83	AR	1	5	1	3	5	10	7	1	14	3
Zupaysaurus rougieri	Norian		La Rioja		Los Colorados	Agua de la PeÃ±a	-22.76	-39.67	AR	1	5	1	3	5	10	7	1	14	3
Chaliminia musteloides	Norian		La Rioja		Los Colorados	Agua de la PeÃ±a	-22.73	-39.67	AR	1	5	1	3	5	10	7	1	14	3
Fasolasuchus tenax	Norian		La Rioja	Lavalle	Los Colorados	Agua de la PeÃ±a	-22.73	-39.67	AR	1	5	1	3	5	10	7	1	14	3
Neoaetosauroides engaeus	Norian		La Rioja		Los Colorados	Agua de la PeÃ±a	-22.73	-39.67	AR	1	5	1	3	5	10	7	1	14	3
Neoaetosauroides engaeus	Norian		La Rioja		Los Colorados	Agua de la PeÃ±a	-22.73	-39.67	AR	1	5	1	3	5	10	7	1	14	3
Coloradisaurus brevis	Norian		La Rioja	General Lavalle	Los Colorados	Agua de la PeÃ±a	-22.63	-39.59	AR	1	5	1	3	5	10	7	1	14	3
Riojasaurus incertus	Norian		La Rioja	General Lavalle	Los Colorados	Agua de la PeÃ±a	-22.63	-39.59	AR	1	5	1	3	5	10	7	1	14	3
Neoaetosauroides engaeus	Norian		La Rioja		Los Colorados	Agua de la PeÃ±a	-22.57	-39.77	AR	1	5	1	3	5	10	7	1	14	3
Neoaetosauroides engaeus	Norian		La Rioja	General Lavalle	Los Colorados	Agua de la PeÃ±a	-22.55	-39.76	AR	1	5	1	3	5	10	7	1	14	3
Neoaetosauroides engaeus	Norian		La Rioja	General Lavalle	Los Colorados	Agua de la PeÃ±a	-22.55	-39.76	AR	1	5	1	3	5	10	7	1	14	3
Herrerasaurus ischigualastensis	Norian		San Juan	Valle FÃ©rtil	Ischigualasto		-22.54	-39.88	AR	1	5	1	3	5	10	7	1	14	3
Aetosauroides scagliai	Norian		San Juan	Valle FÃ©rtil	Ischigualasto		-22.5	-39.91	AR	1	5	1	3	5	10	7	1	14	3
Aetosauroides scagliai	Norian		San Juan	Valle FÃ©rtil	Ischigualasto		-22.5	-39.91	AR	1	5	1	3	5	10	7	1	14	3
Lessemsaurus sauropoides	Norian		La Rioja	Independencia	Los Colorados	Agua de la PeÃ±a	-20.43	-39.92	AR	1	5	1	3	5	10	7	1	14	3
Herrerasaurus ischigualastensis	Carnian	Norian	San Juan	Valle FertÃ­l	Ischigualasto		-25.33	-38.43	AR	1	5	1	3	5	10	8	1	14	3
Koilamasuchus gonzalezdiazi	Ladinian	Carnian	Mendoza		Quebrada de Los Fosiles	Puesto Viejo	-36.84	-43.17	AR	1	5	1	3	5	10	6	1	14	13
Vinceria vieja	Ladinian	Carnian	Mendoza		Quebrada de Los Fosiles	Puesto Viejo	-36.84	-43.11	AR	1	5	1	3	5	10	6	1	14	13
Dinodontosaurus pedroanum	Ladinian	Carnian	La Rioja		ChaÃ±ares	Agua de la PeÃ±a	-35.55	-38.17	AR	1	5	1	3	5	10	6	1	14	13
Lagerpeton chanarensis	Ladinian	Carnian	La Rioja		ChaÃ±ares	Agua de la PeÃ±a	-35.55	-38.17	AR	1	5	1	3	5	10	6	1	14	13
Luperosuchus fractus	Ladinian	Carnian	La Rioja		ChaÃ±ares	Agua de la PeÃ±a	-35.55	-38.17	AR	1	5	1	3	5	10	6	1	14	13
Massetognathus pascuali	Ladinian	Carnian	La Rioja		ChaÃ±ares	Agua de la PeÃ±a	-35.55	-38.17	AR	1	5	1	3	5	10	6	1	14	13
Tarjadia ruthae	Ladinian	Carnian	La Rioja		ChaÃ±ares	Agua de la PeÃ±a	-35.55	-38.17	AR	1	5	1	3	5	10	6	1	14	13
Cynognathus crateronotus	Carnian		Mendoza		Rio Seco de la Quebrada	Puesto Viejo	-37	-43.13	AR	1	5	1	3	5	10	6	1	14	13
Diademodon tetragonus	Carnian		Mendoza		Rio Seco de la Quebrada	Puesto Viejo	-37	-43.13	AR	1	5	1	3	5	10	6	1	14	13
Pascualgnathus polanskii	Carnian		Mendoza		Rio Seco de la Quebrada	Puesto Viejo	-37	-43.13	AR	1	5	1	3	5	10	6	1	14	13
Vinceria argentinensis	Carnian		Mendoza		Rio Seco de la Quebrada	Puesto Viejo	-37	-43.13	AR	1	5	1	3	5	10	6	1	14	13
Vinceria vieja	Carnian		Mendoza		Rio Seco de la Quebrada	Puesto Viejo	-37	-43.13	AR	1	5	1	3	5	10	6	1	14	13
Chanaresuchus bonapartei	Carnian		La Rioja		ChaÃ±ares	Agua de la PeÃ±a	-35.55	-38.17	AR	1	5	1	3	5	10	6	1	14	13
Chiniquodon theotonicus	Carnian		La Rioja		ChaÃ±ares	Agua de la PeÃ±a	-35.55	-38.17	AR	1	5	1	3	5	10	6	1	14	13
Gracilisuchus stipanicicorum	Carnian		La Rioja		ChaÃ±ares	Agua de la PeÃ±a	-35.55	-38.17	AR	1	5	1	3	5	10	6	1	14	13
Gualosuchus reigi	Carnian		La Rioja		ChaÃ±ares	Agua de la PeÃ±a	-35.55	-38.17	AR	1	5	1	3	5	10	6	1	14	13
Jachaleria platygnathus	Carnian		La Rioja		ChaÃ±ares	Agua de la PeÃ±a	-35.55	-38.17	AR	1	5	1	3	5	10	6	1	14	13
Lewisuchus admixtus	Carnian		La Rioja		ChaÃ±ares	Agua de la PeÃ±a	-35.55	-38.17	AR	1	5	1	3	5	10	6	1	14	13
Marasuchus lilloensis	Carnian		La Rioja		ChaÃ±ares	Agua de la PeÃ±a	-35.55	-38.17	AR	1	5	1	3	5	10	6	1	14	13
Probainognathus jenseni	Carnian		La Rioja		ChaÃ±ares	Agua de la PeÃ±a	-35.55	-38.17	AR	1	5	1	3	5	10	6	1	14	13
Tropidosuchus romeri	Carnian		La Rioja		ChaÃ±ares	Agua de la PeÃ±a	-35.55	-38.17	AR	1	5	1	3	5	10	6	1	14	13
Cuyosuchus huenei	Carnian		Mendoza		Cerro Bayo Locality, Cacheuta Fomation, Mendoza		-31.6	-42.1	AR	1	5	1	3	5	10	6	1	14	13
Lagerpeton chanarensis	Ladinian	Carnian	La Rioja		ChaÃ±ares	Agua de la PeÃ±a	-27.04	-33.74	AR	1	5	1	3	5	10	8	1	14	13
Tarjadia ruthae	Ladinian	Carnian	La Rioja		ChaÃ±ares	Agua de la PeÃ±a	-27.04	-33.74	AR	1	5	1	3	5	10	8	1	14	13
Lagerpeton chanarensis	Ladinian	Carnian	La Rioja		ChaÃ±ares	Agua de la PeÃ±a	-27.03	-33.78	AR	1	5	1	3	5	10	8	1	14	13
Massetognathus pascuali	Ladinian	Carnian	La Rioja		ChaÃ±ares	Agua de la PeÃ±a	-27.03	-33.78	AR	1	5	1	3	5	10	8	1	14	13
Massetognathus pascuali	Ladinian	Carnian	La Rioja		ChaÃ±ares	Agua de la PeÃ±a	-27.03	-33.79	AR	1	5	1	3	5	10	8	1	14	13
Luperosuchus fractus	Ladinian	Carnian	La Rioja		ChaÃ±ares	Agua de la PeÃ±a	-27.02	-33.79	AR	1	5	1	3	5	10	8	1	14	13
Massetognathus pascuali	Ladinian	Carnian	La Rioja		ChaÃ±ares	Agua de la PeÃ±a	-27	-33.79	AR	1	5	1	3	5	10	8	1	14	13
Lagerpeton chanarensis	Ladinian	Carnian	La Rioja		ChaÃ±ares	Agua de la PeÃ±a	-26.99	-33.8	AR	1	5	1	3	5	10	8	1	14	13
Luperosuchus fractus	Ladinian	Carnian	La Rioja		ChaÃ±ares	Agua de la PeÃ±a	-26.99	-33.78	AR	1	5	1	3	5	10	8	1	14	13
Massetognathus pascuali	Ladinian	Carnian	La Rioja		ChaÃ±ares	Agua de la PeÃ±a	-26.99	-33.82	AR	1	5	1	3	5	10	8	1	14	13
Tarjadia ruthae	Ladinian	Carnian	La Rioja		ChaÃ±ares	Agua de la PeÃ±a	-26.99	-33.78	AR	1	5	1	3	5	10	8	1	14	13
Tarjadia ruthae	Ladinian	Carnian	La Rioja		ChaÃ±ares	Agua de la PeÃ±a	-26.97	-33.84	AR	1	5	1	3	5	10	8	1	14	13
Dinodontosaurus pedroanum	Ladinian	Carnian	La Rioja		ChaÃ±ares	Agua de la PeÃ±a	-26.93	-33.74	AR	1	5	1	3	5	10	8	1	14	13
Eoraptor lunensis	Carnian		San Juan		Ischigualasto		-27.45	-37.31	AR	1	5	1	3	5	10	8	1	14	13
Exaeretodon argentinus	Carnian		San Juan		Ischigualasto		-27.45	-37.31	AR	1	5	1	3	5	10	8	1	14	13
Herrerasaurus ischigualastensis	Carnian		San Juan		Ischigualasto		-27.45	-37.31	AR	1	5	1	3	5	10	8	1	14	13
Saurosuchus galilei	Carnian		San Juan		Ischigualasto		-27.45	-37.31	AR	1	5	1	3	5	10	8	1	14	13
Herrerasaurus ischigualastensis	Carnian		San Juan	Valle FertÃ­l	Ischigualasto		-27.31	-35.42	AR	1	5	1	3	5	10	8	1	14	13
Trialestes romeri	Carnian		San Juan	Valle FertÃ­l	Ischigualasto		-27.31	-35.42	AR	1	5	1	3	5	10	8	1	14	13
Trialestes romeri	Carnian		San Juan	Valle FertÃ­l	Ischigualasto		-27.31	-35.42	AR	1	5	1	3	5	10	8	1	14	13
Lewisuchus admixtus	Carnian		La Rioja		ChaÃ±ares	Agua de la PeÃ±a	-27.04	-33.74	AR	1	5	1	3	5	10	8	1	14	13
Tropidosuchus romeri	Carnian		La Rioja		ChaÃ±ares	Agua de la PeÃ±a	-27.04	-33.74	AR	1	5	1	3	5	10	8	1	14	13
Gracilisuchus stipanicicorum	Carnian		La Rioja		ChaÃ±ares	Agua de la PeÃ±a	-27.03	-33.79	AR	1	5	1	3	5	10	8	1	14	13
Lewisuchus admixtus	Carnian		La Rioja		ChaÃ±ares	Agua de la PeÃ±a	-27.03	-33.78	AR	1	5	1	3	5	10	8	1	14	13
Tropidosuchus romeri	Carnian		La Rioja		ChaÃ±ares	Agua de la PeÃ±a	-27.03	-33.79	AR	1	5	1	3	5	10	8	1	14	13
Jachaleria platygnathus	Carnian		La Rioja		ChaÃ±ares	Agua de la PeÃ±a	-27.02	-33.79	AR	1	5	1	3	5	10	8	1	14	13
Marasuchus lilloensis	Carnian		La Rioja		ChaÃ±ares	Agua de la PeÃ±a	-27.02	-33.79	AR	1	5	1	3	5	10	8	1	14	13
Probainognathus jenseni	Carnian		La Rioja		ChaÃ±ares	Agua de la PeÃ±a	-27.02	-33.78	AR	1	5	1	3	5	10	8	1	14	13
Chanaresuchus bonapartei	Carnian		La Rioja		ChaÃ±ares	Agua de la PeÃ±a	-26.99	-33.81	AR	1	5	1	3	5	10	8	1	14	13
Gualosuchus reigi	Carnian		La Rioja		ChaÃ±ares	Agua de la PeÃ±a	-26.99	-33.79	AR	1	5	1	3	5	10	8	1	14	13
Chiniquodon theotonicus	Carnian		La Rioja		ChaÃ±ares	Agua de la PeÃ±a	-26.92	-33.81	AR	1	5	1	3	5	10	8	1	14	13
Herrerasaurus ischigualastensis	Carnian		San Juan		Ischigalasto		-26.82	-36.32	AR	1	5	1	3	5	10	8	1	14	13
Ischigualastia jenseni	Carnian		San Juan		Ischigualasto		-26.52	-36.18	AR	1	5	1	3	5	10	8	1	14	13
Pisanosaurus mertii	Carnian	Norian	La Rioja	General Lavalle	Ischigualasto		-26.52	-36.18	AR	1	5	1	3	5	10	8	1	14	13
Venaticosuchus rusconii	Carnian	Norian	La Rioja	General Lavalle	Ischigualasto		-26.52	-36.18	AR	1	5	1	3	5	10	8	1	14	13
Eodromaeus murphi	Carnian		San Juan		Ischigualasto		-26.45	-36.24	AR	1	5	1	3	5	10	8	1	14	13
Ignotosaurus fragilis	Carnian		San Juan		Ischigualasto		-26.41	-36.29	AR	1	5	1	3	5	10	8	1	14	13
Proterochampsa barrionuevoi	Carnian		San Juan		Ischigualasto		-26.41	-36.29	AR	1	5	1	3	5	10	8	1	14	13
Pseudochampsa ischigualastensis	Carnian		San Juan		Ischigualasto		-26.41	-36.29	AR	1	5	1	3	5	10	8	1	14	13
Sanjuansaurus gordilloi	Carnian		San Juan		Ischigualasto		-26.41	-36.29	AR	1	5	1	3	5	10	8	1	14	13
Aetosauroides scagliai	Carnian		San Juan	Valle FÃ©rtil	Ischigualasto		-26.39	-36.29	AR	1	5	1	3	5	10	8	1	14	13
Chiniquodon sanjuanensis	Carnian		San Juan		Ischigualasto		-26.39	-36.29	AR	1	5	1	3	5	10	8	1	14	13
Lagerpetonidae indet.	Carnian		San Juan		Ischigualasto		-26.39	-36.31	AR	1	5	1	3	5	10	8	1	14	13
Panphagia protos	Carnian		San Juan		Ischigualasto		-26.39	-36.31	AR	1	5	1	3	5	10	8	1	14	13
Sillosuchus longicervix	Carnian		San Juan		Ischigualasto		-26.39	-36.29	AR	1	5	1	3	5	10	8	1	14	13
Dadadon isaloi	Ladinian	Carnian	Toliara		basal Isalo II or Makay	Isalo	29.17	-36.09	MG	3	6	8	2	6	4	10	10	13	4
Isalorhynchus genovefae	Ladinian	Carnian	Toliara		basal Isalo II or Makay	Isalo	29.17	-36.09	MG	3	6	8	2	6	4	10	10	13	4
Menadon besairiei	Ladinian	Carnian	Toliara		basal Isalo II or Makay	Isalo	29.17	-36.09	MG	3	6	8	2	6	4	10	10	13	4
Chiniquodon kalanoro	Ladinian	Carnian	Toliara		basal Isalo II or Makay	Isalo	30.15	-35.76	MG	3	6	8	2	6	4	10	10	13	4
Dadadon isaloi	Ladinian	Carnian	Toliara		basal Isalo II or Makay	Isalo	30.15	-35.76	MG	3	6	8	2	6	4	10	10	13	4
Isalorhynchus genovefae	Ladinian	Carnian	Toliara	Ihosy	basal Isalo II or Makay	Isalo	30.15	-35.76	MG	3	6	8	2	6	4	10	10	13	4
Menadon besairiei	Ladinian	Carnian	Toliara		basal Isalo II or Makay	Isalo	30.15	-35.76	MG	3	6	8	2	6	4	10	10	13	4
Azendohsaurus madagaskarensis	Ladinian	Carnian	Toliara		basal Isalo II or Makay	Isalo	30.18	-36.1	MG	3	6	8	2	6	4	10	10	13	4
Isalorhynchus genovefae	Ladinian	Carnian	Toliara		basal Isalo II or Makay	Isalo	30.45	-35.75	MG	3	6	8	2	6	4	10	10	13	4
Hyperodapedon stockleyi	Carnian	Norian	Ruvuma				28.8	-39.73	TZ	3	6	8	2	6	4	10	10	13	4
Mesoeucrocodylia indet.	Late Triassic	Early Jurassic			Adigrat Sandstone		36.62	-12.58	ET	3	6	8	2	6	4	10	10	13	4
Hyperodapedon sp. GSI	Carnian	Norian	Andhra Pradesh	Karimnagar	Maleri		44.23	-40.39	IN	3	6	8	2	6	4	10	10	13	5
Deccanodon maleriensis	Carnian	Norian	Andhra Pradesh	Adilabad	Maleri		44.62	-39.78	IN	3	6	8	2	6	4	10	10	13	5
Alwalkeria maleriensis	Carnian	Norian	Andhra Pradesh	Adilabad	Lower Maleri	Gondwana	44.93	-37.59	IN	3	6	8	2	6	4	10	10	13	5
Parasuchus hislopi	Carnian	Norian	Andhra Pradesh	Adilabad	Lower Maleri	Gondwana	45.02	-37.59	IN	3	6	8	2	6	4	10	10	13	5
Exaeretodon statisticae	Carnian	Norian	Andhra Pradesh	Adilabad	Lower Maleri	Gondwana	45.06	-37.57	IN	3	6	8	2	6	4	10	10	13	5
Hyperodapedon huxleyi	Carnian	Norian	Andhra Pradesh	Adilabad	Lower Maleri	Gondwana	45.06	-37.57	IN	3	6	8	2	6	4	10	10	13	5
Parasuchus hislopi	Carnian	Norian	Andhra Pradesh	Adilabad	Lower Maleri	Gondwana	45.06	-37.57	IN	3	6	8	2	6	4	10	10	13	5
Hyperodapedon huxleyi	Carnian	Norian	Andhra Pradesh	Adilabad	Lower Maleri	Gondwana	45.07	-37.48	IN	3	6	8	2	6	4	10	10	13	5
Hyperodapedon huxleyi	Carnian	Norian	Andhra Pradesh	Adilabad	Lower Maleri	Gondwana	45.07	-37.48	IN	3	6	8	2	6	4	10	10	13	5
Hyperodapedon huxleyi	Carnian	Norian	Andhra Pradesh	Adilabad	Lower Maleri	Gondwana	45.07	-37.48	IN	3	6	8	2	6	4	10	10	13	5
Lower Maleri Typothorax sp.	Carnian	Norian	Andhra Pradesh	Adilabad	Lower Maleri	Gondwana	45.07	-37.48	IN	3	6	8	2	6	4	10	10	13	5
Parasuchus hislopi	Carnian	Norian	Andhra Pradesh	Adilabad	Lower Maleri	Gondwana	45.07	-37.48	IN	3	6	8	2	6	4	10	10	13	5
Parasuchus hislopi	Carnian	Norian	Andhra Pradesh	Adilabad	Lower Maleri	Gondwana	45.07	-37.48	IN	3	6	8	2	6	4	10	10	13	5
Gondwanadon tapani	Carnian		Madhya Pradesh	Shadol	Tiki	Gondwana	49.11	-39.66	IN	3	6	8	2	6	4	10	10	13	5
Hyperodapedon huxleyi	Carnian		Madhya Pradesh	Shadol	Tiki	Gondwana	49.11	-39.66	IN	3	6	8	2	6	4	10	10	13	5
Parasuchus hislopi	Carnian		Madhya Pradesh	Shadol	Tiki	Gondwana	49.11	-39.66	IN	3	6	8	2	6	4	10	10	13	5
Tikisuchus romeri	Carnian		Madhya Pradesh	Shadol	Tiki	Gondwana	49.11	-39.66	IN	3	6	8	2	6	4	10	10	13	5
Parasuchus hislopi	Carnian		Madhya Pradesh	Shadol	Tiki	Gondwana	49.13	-39.65	IN	3	6	8	2	6	4	10	10	13	5
Hyperodapedon tikiensis	Carnian		Madhya Pradesh	Shahdol	Tiki		50.73	-38.26	IN	3	6	8	2	6	4	10	10	13	5
Ruberodon roychowdhurii	Carnian		Madhya Pradesh		Tiki		50.77	-38.27	IN	3	6	8	2	6	4	10	10	13	5
Guaibasauridae indet.	Norian		Andhra Pradesh		Upper Maleri	Gondwana	45.9	-35.4	IN	3	6	8	2	6	4	10	10	13	5
Nambalia roychowdhurii	Norian		Andhra Pradesh		Upper Maleri	Gondwana	45.93	-35.31	IN	3	6	8	2	6	4	10	10	13	5
Jaklapallisaurus asymmetrica	Norian		Andhra Pradesh		Upper Maleri	Gondwana	45.95	-35.41	IN	3	6	8	2	6	4	10	10	13	5
Jaklapallisaurus asymmetrica	Norian	Rhaetian	Andhra Pradesh		Lower Dharmaram	Gondwana	46.36	-34.16	IN	3	6	8	2	6	4	10	10	13	5
Typothorax coccinarum	Norian		New Mexico	Santa Fe	Santa Rosa		-34.26	10.03	US	4	3	2	1	7	6	12	4	2	9
Typothorax antiquum	Norian		New Mexico	Santa Fe	Santa Rosa	Chinle	-34.2	10.39	US	4	3	2	1	7	6	12	4	2	9
Shuvosaurus inexpectatus	Norian		New Mexico	Santa Fe	Garita Creek	Chinle	-34.32	10.36	US	4	3	2	8	7	6	12	4	2	9
Typothorax antiquum	Norian		New Mexico	Santa Fe	Garita Creek	Chinle	-34.32	10.36	US	4	3	2	8	7	6	12	4	2	9
Calyptosuchus wellesi	Norian		New Mexico	Santa Fe	Santa Rosa	Chinle	-34.29	10.34	US	4	3	2	8	7	6	12	4	2	9
Desmatosuchus spurensis	Norian		New Mexico	Santa Fe	Santa Rosa	Chinle	-34.29	10.34	US	4	3	2	8	7	6	12	4	2	9
Heptasuchus clarki	Carnian		Wyoming	Natrona	Popo Agie	Chugwater	-30.75	22.2	US	4	3	7	1	7	6	3	9	3	9
Wyoming Hyperodapedon sp.	Carnian		Wyoming	Natrona	Popo Agie	Chugwater	-30.62	22.29	US	4	3	7	1	7	6	3	9	3	9
Calyptosuchus wellesi	Carnian	Norian	Texas	Oldham	Tecovas	Dockum	-30.7	10.57	US	4	3	2	1	7	6	4	3	8	9
Leptosuchus crosbiensis	Carnian	Norian	Texas	Oldham	Tecovas	Dockum	-30.7	10.57	US	4	3	2	1	7	6	4	3	8	9
Leptosuchus studeri	Carnian	Norian	Texas	Oldham	Tecovas	Dockum	-30.7	10.57	US	4	3	2	1	7	6	4	3	8	9
Sierritasuchus macalpini	Carnian	Norian	Texas	Potter	Tecovas	Dockum	-30.7	10.57	US	4	3	2	1	7	6	4	3	8	9
Tecovasuchus chatterjeei	Carnian	Norian	Texas	Oldham	Tecovas	Dockum	-30.7	10.57	US	4	3	2	1	7	6	4	3	8	9
Postosuchus kirkpatricki	Carnian	Norian	Texas	Potter	Tecovas	Dockum	-30.69	10.59	US	4	3	2	1	7	6	4	3	8	9
Spinosuchus caseanus	Carnian	Norian	Texas	Potter	Tecovas	Dockum	-30.69	10.59	US	4	3	2	1	7	6	4	3	8	9
Parasuchus bransoni	Carnian		Texas	Randall	Tecovas		-28.83	13.02	US	4	3	2	1	7	6	4	3	8	9
Typothorax antiquum	Norian		New Mexico	San Miguel	Garita Creek	Chinle	-33.22	10.04	US	4	3	2	1	7	6	4	3	8	9
Typothorax coccinarum	Norian		New Mexico	San Miguel	Trujillo	Chinle	-33.22	10.04	US	4	3	2	1	7	6	4	3	8	9
Typothorax antiquum	Norian		New Mexico	San Miguel	Garita Creek	Chinle	-33.14	9.96	US	4	3	2	1	7	6	4	3	8	9
Typothorax antiquum	Norian		New Mexico	San Miguel	Garita Creek	Chinle	-33.11	9.95	US	4	3	2	1	7	6	4	3	8	9
Typothorax antiquum	Norian		New Mexico	San Miguel	Garita Creek	Chinle	-33.08	10	US	4	3	2	1	7	6	4	3	8	9
Apachesuchus heckerti	Norian		New Mexico	Quay	Redonda	Chinle	-32.59	9.58	US	4	3	2	1	7	6	4	3	8	9
Redondasuchus rineharti	Norian		New Mexico	Quay	Redonda	Chinle	-32.55	9.64	US	4	3	2	1	7	6	4	3	8	9
Redondavenator quayensis	Norian		New Mexico	Quay	Redonda	Chinle	-32.55	9.64	US	4	3	2	1	7	6	4	3	8	9
Typothorax coccinarum	Norian		New Mexico	Quay	Trujillo	Chinle	-32.41	9.7	US	4	3	2	1	7	6	4	3	8	9
Redondasuchus reseri	Norian		New Mexico	Quay	Redonda	Chinle	-32.4	9.49	US	4	3	2	1	7	6	4	3	8	9
Trirachodontidae indet.	Norian		New Mexico	Quay	Redonda	Chinle	-32.4	9.49	US	4	3	2	1	7	6	4	3	8	9
Vancleavea campi	Norian		New Mexico	Quay	Redonda	Chinle	-32.4	9.49	US	4	3	2	1	7	6	4	3	8	9
Typothorax coccinarum	Norian		New Mexico	Quay	Trujillo	Chinle	-32.35	9.54	US	4	3	2	1	7	6	4	3	8	9
Machaeroprosopus gregorii	Norian		New Mexico	Quay	Redonda	Chinle	-32.32	9.52	US	4	3	2	1	7	6	4	3	8	9
Newark Revueltosaurus sp.	Norian		New Mexico	Quay	Redonda	Chinle	-32.32	9.52	US	4	3	2	1	7	6	4	3	8	9
Redondasuchus reseri	Norian		New Mexico	Quay	Redonda	Chinle	-32.32	9.52	US	4	3	2	1	7	6	4	3	8	9
Chindesaurus bryansmalli	Norian		New Mexico	Quay	Bull Canyon	Dockum	-32.29	9.9	US	4	3	2	1	7	6	4	3	8	9
Gojirasaurus quayi	Norian		New Mexico	Quay	Bull Canyon	Dockum	-32.29	9.9	US	4	3	2	1	7	6	4	3	8	9
Machaeroprosopus buceros	Norian		New Mexico	Quay	Bull Canyon	Dockum	-32.29	9.9	US	4	3	2	1	7	6	4	3	8	9
Revueltosaurus callenderi	Norian		New Mexico	Quay	Bull Canyon	Dockum	-32.29	9.9	US	4	3	2	1	7	6	4	3	8	9
Rioarribasuchus chamaensis	Norian		New Mexico	Quay	Bull Canyon	Dockum	-32.29	9.9	US	4	3	2	1	7	6	4	3	8	9
Shuvosaurus inexpectatus	Norian		New Mexico	Quay	Bull Canyon	Dockum	-32.29	9.9	US	4	3	2	1	7	6	4	3	8	9
Shuvosaurus inexpectatus	Norian		New Mexico	Quay	Bull Canyon	Dockum	-32.29	9.9	US	4	3	2	1	7	6	4	3	8	9
Typothorax coccinarum	Norian		New Mexico	Quay	Bull Canyon	Dockum	-32.29	9.9	US	4	3	2	1	7	6	4	3	8	9
Machaeroprosopus pristinus	Norian		New Mexico	Union	Sloan Canyon		-32.14	11.45	US	4	3	2	1	7	6	4	3	8	9
Machaeroprosopus gregorii	Norian		New Mexico	Union	Travesser		-31.86	11.43	US	4	3	2	1	7	6	4	3	8	9
Typothorax coccinarum	Norian		New Mexico	Union	Sloan Canyon		-31.14	11.33	US	4	3	2	1	7	6	4	3	8	9
Chindesaurus bryansmalli	Lacian		New Mexico	Quay	Bull Canyon	Dockum	-32.3	9.85	US	4	3	2	1	7	6	4	3	8	9
Spinosuchus caseanus	Carnian	Norian	Texas	Borden	Trujillo	Dockum	-30.6	7.89	US	4	3	2	1	7	6	4	8	8	9
Trilophosaurus jacobsi	Carnian	Norian	Texas	Borden	Trujillo	Dockum	-30.6	7.89	US	4	3	2	1	7	6	4	8	8	9
Calyptosuchus wellesi	Carnian	Norian	Texas	Crosby	Tecovas	Dockum	-30.23	8.54	US	4	3	2	1	7	6	4	8	8	9
Phytosaurus doughtyi	Carnian	Norian	Texas	Crosby	Tecovas	Dockum	-30.23	8.54	US	4	3	2	1	7	6	4	8	8	9
Postosuchus kirkpatricki	Carnian	Norian	Texas	Crosby	Tecovas	Dockum	-30.23	8.54	US	4	3	2	1	7	6	4	8	8	9
TMM 31173-120	Carnian	Norian	Texas	Crosby	Tecovas	Dockum	-30.23	8.54	US	4	3	2	1	7	6	4	8	8	9
Vancleavea campi	Carnian	Norian	Texas	Crosby	Tecovas	Dockum	-30.23	8.54	US	4	3	2	1	7	6	4	8	8	9
Calyptosuchus wellesi	Carnian	Norian	Texas	Crosby	Tecovas	Dockum	-30.2	8.67	US	4	3	2	1	7	6	4	8	8	9
Leptosuchus crosbiensis	Carnian	Norian	Texas	Crosby	Tecovas	Dockum	-30.2	8.67	US	4	3	2	1	7	6	4	8	8	9
Poposaurus gracilis	Carnian	Norian	Texas	Crosby	Tecovas	Dockum	-30.2	8.67	US	4	3	2	1	7	6	4	8	8	9
SMU 69125	Carnian		Texas	Crosby	Tecovas Formation	Dockum Group	-30.2	8.67	US	4	3	2	1	7	6	4	8	8	9
Postosuchus kirkpatricki	Carnian	Norian	Texas	Crosby	Tecovas	Dockum	-30.17	8.65	US	4	3	2	1	7	6	4	8	8	9
Spinosuchus caseanus	Carnian	Norian	Texas	Crosby	Tecovas	Dockum	-30.17	8.69	US	4	3	2	1	7	6	4	8	8	9
Desmatosuchus spurensis	Carnian	Norian	Texas	Crosby	Tecovas	Dockum	-30.15	8.67	US	4	3	2	1	7	6	4	8	8	9
Tecovasuchus chatterjeei	Carnian	Norian	Texas	Crosby	Tecovas	Dockum	-30.15	8.67	US	4	3	2	1	7	6	4	8	8	9
Leptosuchus imperfecta	Carnian	Norian	Texas	Crosby	Tecovas	Dockum	-30.13	8.66	US	4	3	2	1	7	6	4	8	8	9
Poposaurus gracilis	Carnian	Norian	Texas	Crosby	Tecovas	Dockum	-30.13	8.57	US	4	3	2	1	7	6	4	8	8	9
Tecovasuchus chatterjeei	Carnian	Norian	Texas	Crosby	Tecovas	Dockum	-30.13	8.57	US	4	3	2	1	7	6	4	8	8	9
Wannia scurriensis	Carnian	Norian	Texas	Scurry	Camp Springs	Dockum	-29.92	7.81	US	4	3	2	1	7	6	4	8	8	9
Poposaurus gracilis	Carnian		Texas	Crosby	Tecovas	Chinle	-28.78	11.43	US	4	3	2	1	7	6	4	8	8	9
Libognathus sheddi	Norian		Texas	Garza	Cooper Canyon	Dockum	-30.95	7.49	US	4	3	2	1	7	6	4	8	8	9
Desmatosuchus smalli	Norian		Texas	Garza	Cooper Canyon	Dockum	-30.86	7.83	US	4	3	2	1	7	6	4	8	8	9
Dockum Clevosaur	Norian		Texas	Garza	Cooper Canyon	Dockum	-30.86	7.83	US	4	3	2	1	7	6	4	8	8	9
Leptosuchus crosbiensis	Norian		Texas	Garza	Cooper Canyon	Dockum	-30.86	7.83	US	4	3	2	1	7	6	4	8	8	9
Postosuchus kirkpatricki	Norian		Texas	Garza	Cooper Canyon	Dockum	-30.86	7.83	US	4	3	2	1	7	6	4	8	8	9
Scutarx deltatylus	Norian		Texas	Garza	Cooper Canyon	Dockum	-30.86	7.83	US	4	3	2	1	7	6	4	8	8	9
Shuvosaurus inexpectatus	Norian		Texas	Garza	Cooper Canyon	Dockum	-30.86	7.83	US	4	3	2	1	7	6	4	8	8	9
Shuvosaurus inexpectatus	Norian		Texas	Garza	Cooper Canyon	Dockum	-30.86	7.83	US	4	3	2	1	7	6	4	8	8	9
Drepanosauridae indet.	Norian		Texas	Garza	Cooper Canyon	Dockum	-30.86	7.83	US	4	3	2	1	7	6	4	8	8	9
Technosaurus smalli	Norian		Texas	Garza	Cooper Canyon	Dockum	-30.86	7.83	US	4	3	2	1	7	6	4	8	8	9
Trilophosaurus buettneri	Norian		Texas	Garza	Cooper Canyon	Dockum	-30.86	7.83	US	4	3	2	1	7	6	4	8	8	9
Trilophosaurus jacobsi	Norian		Texas	Garza	Cooper Canyon	Dockum	-30.86	7.83	US	4	3	2	1	7	6	4	8	8	9
Tritheledontidae indet.	Norian		Texas	Garza	Cooper Canyon	Dockum	-30.86	7.83	US	4	3	2	1	7	6	4	8	8	9
Morganucodon peyeri	Rhaetian		Schaffhausen		Trossingen		18.71	34.1	CH	5	4	5	6	8	8	1	13	9	2
African Paratypothoracisini indet.	Late Triassic		Illizi		Lower ZarzaÃ¯tine	ZarzaÃ¯tine	15.97	6.9	DZ	6	2	4	9	8	11	9	5	7	7
Polysphenodon muelleri	Carnian	Norian	Niedersachsen	Wolfsburg		Keuper	21.97	32.73	DE	5	4	5	6	8	8	1	13	9	7
Brachyzostrodon coupatezi	Norian	Rhaetian	Lorraine	Meuthe-et-Moselle	Gres Ã Avicula contorta		18.62	29.91	FR	5	4	5	6	8	8	1	13	9	7
Brachyzostrodon informal sp. 1	Norian	Rhaetian	Lorraine	Meuthe-et-Moselle	Gres Ã Avicula contorta		18.62	29.91	FR	5	4	5	6	8	8	1	13	9	7
Brachyzostrodon informal sp. 2	Norian	Rhaetian	Lorraine	Meuthe-et-Moselle	Gres Ã Avicula contorta		18.62	29.91	FR	5	4	5	6	8	8	1	13	9	7
Brachyzostrodon maior	Norian	Rhaetian	Lorraine	Meuthe-et-Moselle	Gres Ã Avicula contorta		18.62	29.91	FR	5	4	5	6	8	8	1	13	9	7
Haramiyidae indet. 1	Norian	Rhaetian	Lorraine	Meuthe-et-Moselle	Gres Ã Avicula contorta		18.62	29.91	FR	5	4	5	6	8	8	1	13	9	7
Theroteinus nikolai	Norian	Rhaetian	Lorraine	Meuthe-et-Moselle	Gres Ã Avicula contorta		18.62	29.91	FR	5	4	5	6	8	8	1	13	9	7
Woutersia butleri	Norian	Rhaetian	Lorraine	Meuthe-et-Moselle	Gres Ã Avicula contorta		18.62	29.91	FR	5	4	5	6	8	8	1	13	9	7
Woutersia mirabilis	Norian	Rhaetian	Lorraine	Meuthe-et-Moselle	Gres Ã Avicula contorta		18.62	29.91	FR	5	4	5	6	8	8	1	13	9	7
Plateosaurus engelhardti	Norian		Jura	Franche-Comte	Marnes irisÃ©es supÃ©rieures		19.66	27.38	FR	5	4	5	6	8	8	1	13	9	7
Plateosaurus engelhardti	Norian		Jura	Franche-Comte	Marnes irisÃ©es supÃ©rieures		19.72	27.46	FR	5	4	5	6	8	8	1	13	9	7
Mystriosuchus planirostris	Norian		Niedersachsen	GÃ¶ttingen	Arnstadt	Middle Keuper	20.44	32.71	DE	5	4	5	6	8	8	1	13	9	7
Aetosaurus ferratus	Norian		Baden-WÃ¼rttenburg	Heibronn	LÃ¶wenstein	Middle Keuper	21.02	30.28	DE	5	4	5	6	8	8	1	13	9	7
Efraasia minor	Norian		Baden-WÃ¼rttemberg	Stuttgart	LÃ¶wenstein	Middle Keuper	21.02	30.26	DE	5	4	5	6	8	8	1	13	9	7
Plateosaurus erlenbergiensis	Norian		Aargau		LÃ¶wenstein		21.05	28.61	CH	5	4	5	6	8	8	1	13	9	7
Nicrosaurus kapffi	Norian		Baden-Wurttemberg	Stuttgart	LÃ¶wenstein	Middle Keuper	21.17	30	DE	5	4	5	6	8	8	1	13	9	7
Paratypothorax sp.	Norian		Baden-Wurttemberg	Stuttgart	LÃ¶wenstein	Middle Keuper	21.17	30	DE	5	4	5	6	8	8	1	13	9	7
Nicrosaurus meyeri	Norian		Baden-WÃ¼rttemberg	Stuttgart	LÃ¶wenstein	Middle Keuper	21.19	29.84	DE	5	4	5	6	8	8	1	13	9	7
Mystriosuchus westphali	Norian		Baden-WÃ¼rttemberg	Tuttlingen	LÃ¶wenstein	Middle Keuper	21.22	29.3	DE	5	4	5	6	8	8	1	13	9	7
Plateosaurus gracilis	Norian		Baden-WÃ¼rttemberg	Tuttlingen	LÃ¶wenstein	Middle Keuper	21.22	29.3	DE	5	4	5	6	8	8	1	13	9	7
Mystriosuchus westphali	Norian		Baden-WÃ¼rttemberg	Tuttlingen	LÃ¶wenstein	Middle Keuper	21.23	29.31	DE	5	4	5	6	8	8	1	13	9	7
Plateosaurus erlenbergiensis	Norian		Baden-WÃ¼rttemberg	Freiburg	LÃ¶wenstein	Middle Keuper	21.24	29.29	DE	5	4	5	6	8	8	1	13	9	7
Plateosaurus gracilis	Norian		Baden-Wurttemberg		LÃ¶wenstein	Middle Keuper	21.24	29.34	DE	5	4	5	6	8	8	1	13	9	7
Mystriosuchus planirostris	Norian		Baden-WÃ¼rttemberg	Tuttlingen	LÃ¶wenstein	Middle Keuper	21.25	29.35	DE	5	4	5	6	8	8	1	13	9	7
Mystriosuchus westphali	Norian		Baden-WÃ¼rttemberg	Tuttlingen	LÃ¶wenstein	Middle Keuper	21.25	29.35	DE	5	4	5	6	8	8	1	13	9	7
Aetosaurus ferratus	Norian		Baden-WÃ¼rttenburg	Stuttgart	LÃ¶wenstein	Middle Keuper	21.26	30.04	DE	5	4	5	6	8	8	1	13	9	7
Nicrosaurus kapffi	Norian		Baden-Wurttemberg	Stuttgart	LÃ¶wenstein	Middle Keuper	21.26	30.06	DE	5	4	5	6	8	8	1	13	9	7
Nicrosaurus kapffi	Norian		Baden-WÃ¼rttemberg	Heilbronn	LÃ¶wenstein	Middle Keuper	21.26	30.43	DE	5	4	5	6	8	8	1	13	9	7
Nicrosaurus meyeri	Norian		Baden-Wurttemberg	Stuttgart	LÃ¶wenstein	Middle Keuper	21.26	30.06	DE	5	4	5	6	8	8	1	13	9	7
Paratypothorax andressorum	Norian		Baden-Wurttemberg	Stuttgart	LÃ¶wenstein	Middle Keuper	21.26	30.06	DE	5	4	5	6	8	8	1	13	9	7
Plateosaurus gracilis	Norian		Baden-Wurttemberg	Stuttgart	LÃ¶wenstein	Middle Keuper	21.26	30.06	DE	5	4	5	6	8	8	1	13	9	7
Teratosaurus suevicus	Norian		Baden-Wurttemberg	Stuttgart	LÃ¶wenstein	Middle Keuper	21.26	30.06	DE	5	4	5	6	8	8	1	13	9	7
Nicrosaurus kapffi	Norian		Baden-WÃ¼rttemberg	Stuttgart	LÃ¶wenstein	Middle Keuper	21.27	30.06	DE	5	4	5	6	8	8	1	13	9	7
Nicrosaurus kapffi	Norian		Baden-WÃ¼rttemberg	Stuttgart	LÃ¶wenstein	Middle Keuper	21.31	30.08	DE	5	4	5	6	8	8	1	13	9	7
Paratypothorax andressorum	Norian		Baden-WÃ¼rttemberg	Stuttgart	LÃ¶wenstein	Middle Keuper	21.31	30.08	DE	5	4	5	6	8	8	1	13	9	7
Liliensternus liliensterni	Norian		Thuringia		Trossingen	Middle Keuper	21.44	31.92	DE	5	4	5	6	8	8	1	13	9	7
Ruehleia bedheimensis	Norian		Thuringia		Trossingen	Middle Keuper	21.44	31.92	DE	5	4	5	6	8	8	1	13	9	7
Plateosaurus engelhardti	Norian		Bayern		Trossingen	Middle Keuper	22.27	31.29	DE	5	4	5	6	8	8	1	13	9	7
Plateosaurus engelhardti	Norian		Bayern	WeiÃŸenburg-Gunzenhausen	Feuerletten	Upper Keuper	22.38	30.84	DE	5	4	5	6	8	8	1	13	9	7
Aetosaurus ferratus	Alaunian		Baden-WÃ¼rttemberg		LÃ¶wenstein		19.97	31.29	DE	5	4	5	6	8	8	1	13	9	7
Efraasia minor	Alaunian		Baden-WÃ¼rttemberg		LÃ¶wenstein		19.97	31.29	DE	5	4	5	6	8	8	1	13	9	7
Efraasia minor	Alaunian		Baden-WÃ¼rttemberg		LÃ¶wenstein		19.97	31.29	DE	5	4	5	6	8	8	1	13	9	7
Efraasia minor	Alaunian		Baden-WÃ¼rttemberg		LÃ¶wenstein		19.97	31.29	DE	5	4	5	6	8	8	1	13	9	7
Nicrosaurus meyeri	Alaunian		Baden-WÃ¼rttemberg		LÃ¶wenstein		19.97	31.29	DE	5	4	5	6	8	8	1	13	9	7
Plateosaurus gracilis	Alaunian		Baden-WÃ¼rttemberg		LÃ¶wenstein		19.97	31.29	DE	5	4	5	6	8	8	1	13	9	7
Procompsognathus triassicus	Alaunian		Baden-WÃ¼rttemberg		LÃ¶wenstein		19.97	31.29	DE	5	4	5	6	8	8	1	13	9	7
Saltoposuchus connectens	Alaunian		Baden-WÃ¼rttemberg		LÃ¶wenstein		19.97	31.29	DE	5	4	5	6	8	8	1	13	9	7
Angistorhinopsis ruetimeyeri	Sevatian		Basel-Landschaft	Liestal	Knollenmergel	Middle Keuper	19.07	31.82	CH	5	4	5	6	8	8	1	13	9	7
Poreba Herrerasauridae indet.	Norian	Rhaetian	Jura Krakowsko-Czestochowska		Zbaszynek Beds		26.52	34.82	PL	5	7	5	6	8	8	1	13	9	7
Poreba Theropoda indet.	Norian	Rhaetian	Jura Krakowsko-Czestochowska		Zbaszynek Beds		26.52	34.82	PL	5	7	5	6	8	8	1	13	9	7
Jaxtasuchus salomoni	Longobardian		Baden-WÃ¼rttemberg		Erfurt	Lower Keuper	27.56	28.57	DE	5	7	5	6	8	11	1	13	9	7
Batrachotomus kupferzellensis	Longobardian		Baden-WÃ¼rttemberg	Hohenlohekreis	Erfurt	Lower Keuper	27.71	28.87	DE	5	7	5	6	8	11	1	13	9	7
Jaxtasuchus salomoni	Longobardian		Baden-WÃ¼rttemberg	Hohenlohekreis	Erfurt	Lower Keuper	27.71	28.87	DE	5	7	5	6	8	11	1	13	9	7
Tanystropheus conspicuus	Longobardian		Baden-WÃ¼rttemberg	Hohenlohekreis	Erfurt	Lower Keuper	27.71	28.87	DE	5	7	5	6	8	11	1	13	9	7
Nanogomphodon wildi	Longobardian		Baden-WÃ¼rttemberg	SchwÃ¤bisch Hall	Erfurt	Keuper	27.81	28.75	DE	5	7	5	6	8	11	1	13	9	7
Batrachotomus kupferzellensis	Longobardian		Baden-WÃ¼rttemberg	SchwÃ¤bisch Hall	Erfurt	Lower Keuper	27.89	28.77	DE	5	7	5	6	8	11	1	13	9	7
Jaxtasuchus salomoni	Longobardian		Baden-WÃ¼rttemberg	SchwÃ¤bisch Hall	Erfurt	Lower Keuper	27.89	28.77	DE	5	7	5	6	8	11	1	13	9	7
Jaxtasuchus salomoni	Longobardian		Baden-WÃ¼rttemberg	SchwÃ¤bisch Hall	Erfurt	Lower Keuper	27.9	28.77	DE	5	7	5	6	8	11	1	13	9	7
Batrachotomus kupferzellensis	Longobardian		Baden-WÃ¼rttemberg	SchwÃ¤bisch Hall	Erfurt	Lower Keuper	28.01	28.86	DE	5	7	5	6	8	11	1	13	9	7
Ebrachosuchus neukami	Carnian		Bayern	Bamberg	Hassberge	Middle Keuper	26.27	29.61	DE	5	7	5	6	8	11	1	13	9	7
Parasuchus angustifrons	Carnian		Bayern	Bamberg	Hassberge	Middle Keuper	26.27	29.61	DE	5	7	5	6	8	11	1	13	9	7
Polonosuchus silesiacus	Carnian	Norian	Opole		Drawno Beds		27.91	33.11	PL	5	7	5	6	8	11	1	13	9	7
Silesaurus opolensis	Carnian	Norian	Opole		Drawno Beds		27.91	33.11	PL	5	7	5	6	8	11	1	13	9	7
Silesaurus opolensis	Carnian	Norian	Opole		Drawno Beds		27.91	33.11	PL	5	7	5	6	8	11	1	13	9	7
Stagonolepis olenkae	Carnian	Norian	Opole		Drawno Beds		27.91	33.11	PL	5	7	5	6	8	11	1	13	9	7
Stagonolepis olenkae	Carnian	Norian	Opole		Drawno Beds		27.91	33.11	PL	5	7	5	6	8	11	1	13	9	7
Stagonolepis olenkae	Carnian	Norian	Opole		Drawno Beds		27.93	33.11	PL	5	7	5	6	8	11	1	13	9	7
Drepanosaurus unguicaudatus	Alaunian		Lombardia		Zorzino Limestone		27.89	22.45	IT	5	7	5	6	8	11	1	13	9	7
Eudimorphodon ranzii	Alaunian		Lombardia		Zorzino Limestone		27.89	22.45	IT	5	7	5	6	8	11	1	13	9	7
Megalancosaurus endennae	Alaunian		Lombardia		Zorzino Limestone		27.89	22.45	IT	5	7	5	6	8	11	1	13	9	7
Megalancosaurus preonensis	Alaunian		Lombardia		Zorzino Limestone		27.89	22.45	IT	5	7	5	6	8	11	1	13	9	7
Bergamodactylus wildi	Alaunian		Lombardia	Bergamo	Zorzino Limestone		28.02	22.45	IT	5	7	5	6	8	11	1	13	9	7
Eudimorphodon ranzii	Alaunian		Lombardia	Bergamo	Zorzino Limestone		28.02	22.45	IT	5	7	5	6	8	11	1	13	9	7
Langobardisaurus pandolfii	Alaunian		Lombardia	Bergamo	Zorzino Limestone		28.02	22.45	IT	5	7	5	6	8	11	1	13	9	7
Peteinosaurus zambelli	Alaunian		Lombardia	Bergamo	Zorzino Limestone		28.02	22.45	IT	5	7	5	6	8	11	1	13	9	7
Peteinosaurus zambelli	Alaunian		Lombardia	Bergamo	Zorzino Limestone		28.02	22.45	IT	5	7	5	6	8	11	1	13	9	7
Vallesaurus cenensis	Alaunian		Lombardia	Bergamo	Zorzino Limestone		28.02	22.45	IT	5	7	5	6	8	11	1	13	9	7
Vallesaurus zorzinensis	Alaunian		Lombardia	Bergamo	Zorzino Limestone		28.02	22.45	IT	5	7	5	6	8	11	1	13	9	7
Austriadactylus cristatus	Alaunian	Sevatian	Friuli-Venezia Giulia	Udine	Dolomia di Forni		29.69	22.87	IT	5	7	5	6	8	11	1	13	9	7
Langobardisaurus tonelloi	Alaunian	Sevatian	Friuli-Venezia Giulia	Udine	Dolomia di Forni		29.69	22.87	IT	5	7	5	6	8	11	1	13	9	7
Megalancosaurus sp.	Alaunian	Sevatian	Friuli-Venezia Giulia	Udine	Dolomia di Forni		29.69	22.87	IT	5	7	5	6	8	11	1	13	9	7
Megalancosaurus sp.	Alaunian	Sevatian	Friuli-Venezia Giulia	Udine	Dolomia di Forni		29.69	22.87	IT	5	7	5	6	8	11	1	13	9	7
Megalancosaurus preonensis	Alaunian	Sevatian	Friuli-Venezia Giulia	Udine	Dolomia di Forni		29.69	22.87	IT	5	7	5	6	8	11	1	13	9	7
Preondactylus buffarinii	Alaunian	Sevatian	Friuli-Venezia Giulia	Udine	Dolomia di Forni		29.69	22.87	IT	5	7	5	6	8	11	1	13	9	7
Drepanosaurus unguicaudatus	Alaunian		Friuli-Venezia Giulia		Dolomia di Forni		29.97	21.21	IT	5	7	5	6	8	11	1	13	9	7
Preondactylus buffarinii	Alaunian		Friuli-Venezia Giulia		Dolomia di Forni		29.97	21.21	IT	5	7	5	6	8	11	1	13	9	7
Eudimorphodon rosenfeldi	Alaunian		Friuli-Venezia Giulia	Udine	Dolomia di Forni		30.01	21.18	IT	5	7	5	6	8	11	1	13	9	7
Eudimorphodon ranzii	Sevatian		Lombardia	Bergamo	Argilliti di Riva di Solto		27.34	25.32	IT	5	7	5	6	8	11	1	13	9	7
Raeticodactylus filisurensis	Sevatian	Rhaetian	Canton Grisons	commune Filisur	KÃ¶ssen		27.54	27.19	CH	5	7	5	6	8	11	1	13	9	7
Caviramus schesaplanensis	Sevatian	Rhaetian	Canton Grisons		KÃ¶ssen		28.23	27.12	CH	5	7	5	6	8	11	1	13	9	7
Austriadactylus cristatus	Sevatian		Tyrol		Seefelder Schichten		29.44	25.47	AT	5	7	5	6	8	11	1	13	9	7
Austriadraco dallavecchiai	Sevatian		Tirol		Seefelder Schichten		29.45	25.44	AT	5	7	5	6	8	11	1	13	9	7
Erythrosuchus africanus	Late Triassic		Eastern Cape			Stormberg	5.69	-52.89	ZA	3	1	8	5	9	3	11	2	6	8
Saturnalia tupiniquim	Carnian		Mashonaland Central		Pebbly Arkose	Karoo	14.39	-42.36	ZW	3	1	8	5	9	3	11	2	6	8
Coelophysis rhodesiensis	Late Triassic		Matabeleland North	Nyamandhlovu	Nyamandhlovu Sandstones		15.33	-43.77	ZW	3	1	8	5	9	3	11	2	6	8
Scalenodontoides macrodontes	Norian	Rhaetian	Eastern Cape	Sterkstroom	Elliot	Stormberg	6.81	-52.67	ZA	3	1	8	5	9	3	11	2	6	8
Eucnemesaurus fortis	Norian	Rhaetian	Eastern Cape		Elliot	Stormberg	7.58	-52.16	ZA	3	1	8	5	9	3	11	2	6	8
Melanorosaurus readi	Norian	Rhaetian	Eastern Cape	Wodehouse	Elliot	Stormberg	7.83	-52.57	ZA	3	1	8	5	9	3	11	2	6	8
Plateosauravus cullingworthi	Norian	Rhaetian	Eastern Cape		Elliot	Stormberg	8.53	-52.19	ZA	3	1	8	5	9	3	11	2	6	8
Melanorosaurus readi	Norian	Rhaetian	Eastern Cape	Herschel	Elliot	Stormberg	8.79	-52.16	ZA	3	1	8	5	9	3	11	2	6	8
Plateosauravus cullingworthi	Norian	Rhaetian	Eastern Cape	Herschel	Elliot	Stormberg	8.88	-52.11	ZA	3	1	8	5	9	3	11	2	6	8
Melanorosaurus readi	Norian	Rhaetian	Eastern Cape	Herschel	Elliot	Stormberg	8.89	-52.13	ZA	3	1	8	5	9	3	11	2	6	8
Scalenodontoides macrodontes	Norian	Rhaetian	Mohale's Hoek		Elliot	Stormberg	8.98	-52.12	LS	3	1	8	5	9	3	11	2	6	8
Blikanasaurus cromptoni	Norian	Rhaetian	Eastern Cape	Herschel	Elliot	Stormberg	9.11	-52.22	ZA	3	1	8	5	9	3	11	2	6	8
Blikanasaurus cromptoni	Norian	Rhaetian	Free State		Elliot	Stormberg	9.75	-50.91	ZA	3	1	8	5	9	3	11	2	6	8
Eocursor parvus	Norian	Rhaetian	Free State		Elliot	Stormberg	9.75	-50.91	ZA	3	1	8	5	9	3	11	2	6	8
Melanorosaurus readi	Norian	Rhaetian	Free State		Elliot	Stormberg	9.75	-50.91	ZA	3	1	8	5	9	3	11	2	6	8
Antetonitrus ingenipes	Norian	Rhaetian	Free State	Ladybrand	Elliot	Stormberg	9.8	-50.8	ZA	3	1	8	5	9	3	11	2	6	8
Scalenodontoides macrodontes	Norian	Rhaetian	Leribe		Elliot	Stormberg	10.92	-50.85	LS	3	1	8	5	9	3	11	2	6	8
Elliotherium kersteni	Norian	Rhaetian	Free State	Rosendal	Elliot	Stormberg	10.97	-50.55	ZA	3	1	8	5	9	3	11	2	6	8
Eucnemesaurus fortis	Norian	Rhaetian	Free State	Rosendal	Elliot	Stormberg	10.98	-50.5	ZA	3	1	8	5	9	3	11	2	6	8
Eucnemesaurus fortis	Norian	Rhaetian	Free State	Fouriesburg	Elliot	Stormberg	11.36	-50.61	ZA	3	1	8	5	9	3	11	2	6	8
Dolabrosaurus aquatilis	Norian		New Mexico	Rio Arriba	Chinle		-34.73	11.24	US	4	3	2	8	10	6	12	4	2	9
Chindesaurus bryansmalli	Norian		New Mexico	Rio Arriba	Chinle		-34.65	11.27	US	4	3	2	8	10	6	12	4	2	9
Dromomeron romeri	Norian		New Mexico	Rio Arriba	Chinle		-34.65	11.27	US	4	3	2	8	10	6	12	4	2	9
Hayden Quarry tranystropheid	Norian		New Mexico	Rio Arriba	From Hayden Quarry beds 2-4, see entry for Tawa also.		-34.65	11.27	US	4	3	2	8	10	6	12	4	2	9
Rioarribasuchus chamaensis	Norian		New Mexico	Rio Arriba	Chinle		-34.65	11.27	US	4	3	2	8	10	6	12	4	2	9
Tawa hallae	Norian		New Mexico	Rio Arriba	Chinle		-34.65	11.27	US	4	3	2	8	10	6	12	4	2	9
Tawa hallae	Norian		New Mexico	Rio Arriba	Chinle		-34.65	11.27	US	4	3	2	8	10	6	12	4	2	9
Tawa hallae	Norian		New Mexico	Rio Arriba	Chinle		-34.65	11.27	US	4	3	2	8	10	6	12	4	2	9
Typothorax coccinarum	Norian		New Mexico	Rio Arriba	Chinle		-34.65	11.27	US	4	3	2	8	10	6	12	4	2	9
Machaeroprosopus buceros	Norian		New Mexico	Rio Arriba	Chinle		-34.64	11.26	US	4	3	2	8	10	6	12	4	2	9
Machaeroprosopus pristinus	Norian		New Mexico	Rio Arriba	Chinle		-34.64	11.26	US	4	3	2	8	10	6	12	4	2	9
Typothorax coccinarum	Norian		New Mexico	Rio Arriba	Chinle		-34.64	11.26	US	4	3	2	8	10	6	12	4	2	9
Vancleavea campi	Norian		New Mexico	Rio Arriba	Chinle		-34.64	11.26	US	4	3	2	8	10	6	12	4	2	9
Eucoelophysis baldwini	Norian		New Mexico	Rio Arriba	Chinle		-34.62	11.25	US	4	3	2	8	10	6	12	4	2	9
Machaeroprosopus buceros	Norian		New Mexico	Rio Arriba	Chinle		-34.61	11.26	US	4	3	2	8	10	6	12	4	2	9
Typothorax coccinarum	Norian		New Mexico	Rio Arriba	Chinle		-34.61	11.26	US	4	3	2	8	10	6	12	4	2	9
Coelophysis bauri	Norian		New Mexico	Rio Arriba	Chinle		-34.56	11.13	US	4	3	2	8	10	6	12	4	2	9
Coelophysis bauri	Norian		New Mexico	Rio Arriba	Chinle		-34.56	11.13	US	4	3	2	8	10	6	12	4	2	9
Dromomeron romeri	Norian		New Mexico	Rio Arriba	Chinle		-34.56	11.13	US	4	3	2	8	10	6	12	4	2	9
Typothorax coccinarum	Norian		New Mexico	Rio Arriba	Chinle		-34.46	11.01	US	4	3	2	8	10	6	12	4	2	9
Stenomyti huangae	Norian	Rhaetian	Colorado		Chinle		-34.32	14.24	US	4	3	2	8	10	6	12	4	2	9
Dromomeron romeri	Lacian	Alaunian	New Mexico	Rio Arriba	Petrified Forest	Chinle	-34.76	11.12	US	4	3	2	8	10	6	12	4	2	9
Machaeroprosopus buceros	Lacian	Alaunian	New Mexico	Rio Arriba	Petrified Forest	Chinle	-34.76	11.12	US	4	3	2	8	10	6	12	4	2	9
Rioarribasuchus chamaensis	Lacian	Alaunian	New Mexico	Rio Arriba	Petrified Forest	Chinle	-34.76	11.12	US	4	3	2	8	10	6	12	4	2	9
Typothorax coccinarum	Lacian	Alaunian	New Mexico	Rio Arriba	Petrified Forest	Chinle	-34.76	11.12	US	4	3	2	8	10	6	12	4	2	9
Trilophosaurus buettneri	Norian		Texas	Randall	Tecovas	Dockum	-35.98	11.76	US	4	3	2	8	10	6	12	4	2	15
Typothorax coccinarum	Norian		New Mexico	Rio Arriba	Chinle		-35.14	10.27	US	4	3	2	8	10	6	12	4	2	15
Coelophysis bauri	Norian		New Mexico	Rio Arriba	Chinle		-34.97	11.34	US	4	3	2	8	10	6	12	4	2	15
CM 73372	Rhaetian		New Mexico	Rio Arriba	Chinle		-35.96	10.83	US	4	3	2	8	10	6	12	4	2	15
Coelophysis bauri	Rhaetian		New Mexico	Rio Arriba	Chinle		-35.96	10.83	US	4	3	2	8	10	6	12	4	2	15
Daemonosaurus chauliodus	Rhaetian		New Mexico	Rio Arriba	Chinle		-35.96	10.83	US	4	3	2	8	10	6	12	4	2	15
Drepanosaurus sp.	Rhaetian		New Mexico	Rio Arriba	Chinle		-35.96	10.83	US	4	3	2	8	10	6	12	4	2	15
Effigia okeeffeae	Rhaetian		New Mexico	Rio Arriba	Chinle		-35.96	10.83	US	4	3	2	8	10	6	12	4	2	15
Hesperosuchus unamed species	Rhaetian		New Mexico	Rio Arriba	Chinle		-35.96	10.83	US	4	3	2	8	10	6	12	4	2	15
Machaeroprosopus bermani	Rhaetian		New Mexico	Rio Arriba	Chinle		-35.96	10.83	US	4	3	2	8	10	6	12	4	2	15
Southwestern US Drepanosauridae indet.	Rhaetian		New Mexico	Rio Arriba	Chinle		-35.96	10.83	US	4	3	2	8	10	6	12	4	2	15
Vancleavea campi	Rhaetian		New Mexico	Rio Arriba	Chinle		-35.96	10.83	US	4	3	2	8	10	6	12	4	2	15
Whitakersaurus bermani	Rhaetian		New Mexico	Rio Arriba	Chinle		-35.96	10.83	US	4	3	2	8	10	6	12	4	2	15
Doswellia sixmilensis	Norian		New Mexico	McKinley	Chinle		-36.53	10.8	US	4	3	2	8	10	6	12	6	2	15
Tecovasuchus chatterjeei	Norian		New Mexico	McKinley	Bluewater Creek	Chinle	-36.45	10.71	US	4	3	2	8	10	6	12	6	2	15
Trilophosaurus jacobsi	Norian		New Mexico	McKinley	Bluewater Creek	Chinle	-36.45	10.69	US	4	3	2	8	10	6	12	6	2	15
Coahomasuchus kahleorum	Norian		Texas	Howard	Colorado City	Dockum	-36.42	8.94	US	4	3	2	8	10	6	12	6	2	15
Brachysuchus megalodon	Norian		Texas	Howard	Colorado City	Dockum	-36.41	8.94	US	4	3	2	8	10	6	12	6	2	15
Longosuchus meadei	Norian		Texas	Howard	Colorado City	Dockum	-36.41	8.99	US	4	3	2	8	10	6	12	6	2	15
Lucasuchus hunti	Norian		Texas	Howard	Colorado City	Dockum	-36.41	8.99	US	4	3	2	8	10	6	12	6	2	15
Parasuchus bransoni	Norian		Texas	Howard	Colorado City	Dockum	-36.41	8.99	US	4	3	2	8	10	6	12	6	2	15
Poposaurus gracilis	Norian		Texas	Howard	Colorado City	Dockum	-36.41	8.94	US	4	3	2	8	10	6	12	6	2	15
Trilophosaurus buettneri	Norian		Texas	Howard	Colorado City	Dockum	-36.41	8.99	US	4	3	2	8	10	6	12	6	2	15
Trilophosaurus buettneri	Norian		Texas	Howard	Colorado City	Dockum	-36.41	8.99	US	4	3	2	8	10	6	12	6	2	15
Trilophosaurus buettneri	Norian		Texas	Howard	Colorado City	Dockum	-36.41	8.99	US	4	3	2	8	10	6	12	6	2	15
Trilophosaurus buettneri	Norian		Texas	Howard	Colorado City	Dockum	-36.41	8.99	US	4	3	2	8	10	6	12	6	2	15
Angistorhinus grandis	Norian		Texas	Howard	Colorado City	Dockum	-36.4	8.98	US	4	3	2	8	10	6	12	6	2	15
Brachysuchus megalodon	Norian		Texas	Howard	Colorado City	Dockum	-36.4	8.98	US	4	3	2	8	10	6	12	6	2	15
Chindesaurus bryansmalli	Norian		Texas	Howard	Colorado City	Dockum	-36.4	8.98	US	4	3	2	8	10	6	12	6	2	15
Dromomeron gregorii	Norian		Texas	Howard	Colorado City	Dockum	-36.4	8.98	US	4	3	2	8	10	6	12	6	2	15
Longosuchus meadei	Norian		Texas	Howard	Colorado City	Dockum	-36.4	8.98	US	4	3	2	8	10	6	12	6	2	15
Lucasuchus hunti	Norian		Texas	Howard	Colorado City	Dockum	-36.4	8.98	US	4	3	2	8	10	6	12	6	2	15
Otis Chalk Silesaurid	Norian		Texas	Howard	Colorado City	Dockum	-36.4	8.98	US	4	3	2	8	10	6	12	6	2	15
Parasuchus bransoni	Norian		Texas	Howard	Colorado City	Dockum	-36.4	8.98	US	4	3	2	8	10	6	12	6	2	15
Parasuchus bransoni	Norian		Texas	Howard	Colorado City	Dockum	-36.4	8.98	US	4	3	2	8	10	6	12	6	2	15
Poposaurus gracilis	Norian		Texas	Howard	Colorado City	Dockum	-36.4	8.98	US	4	3	2	8	10	6	12	6	2	15
Poposaurus langstoni	Norian		Texas	Howard	Colorado City	Dockum	-36.4	8.98	US	4	3	2	8	10	6	12	6	2	15
Poposaurus langstoni	Norian		Texas	Howard	Colorado City	Dockum	-36.4	8.98	US	4	3	2	8	10	6	12	6	2	15
Postosuchus kirkpatricki	Norian		Texas	Howard	Colorado City	Dockum	-36.4	8.98	US	4	3	2	8	10	6	12	6	2	15
Shuvosaurus inexpectatus	Norian		Texas	Howard	Colorado City	Dockum	-36.4	8.98	US	4	3	2	8	10	6	12	6	2	15
Trilophosaurus buettneri	Norian		Texas	Howard	Colorado City	Dockum	-36.4	8.98	US	4	3	2	8	10	6	12	6	2	15
Trilophosaurus buettneri	Norian		Texas	Howard	Colorado City	Dockum	-36.4	8.98	US	4	3	2	8	10	6	12	6	2	15
Trilophosaurus buettneri	Norian		Texas	Howard	Colorado City	Dockum	-36.4	8.98	US	4	3	2	8	10	6	12	6	2	15
Angistorhinus alticephalus	Norian		Texas		Colorado City	Dockum	-36.38	8.8	US	4	3	2	8	10	6	12	6	2	15
Paleorhinus sawini	Norian		Texas	Borden	Colorado City	Dockum	-36.37	9.65	US	4	3	2	8	10	6	12	6	2	15
Postosuchus kirkpatricki	Norian		Texas	Borden	Colorado City	Dockum	-36.37	9.65	US	4	3	2	8	10	6	12	6	2	15
Adelobasileus cromptoni	Norian		Texas	Crosby	Tecovas	Chinle	-35.98	10.17	US	4	3	2	8	10	6	12	6	2	15
Clevosaurus latidens	Norian		Texas	Crosby	Tecovas	Chinle	-35.98	10.17	US	4	3	2	8	10	6	12	6	2	15
Paleollanosaurus fraseri	Norian		Texas	Crosby	Tecovas	Dockum	-35.98	10.19	US	4	3	2	8	10	6	12	6	2	15
Planocephalosaurus lucasi	Norian		Texas	Crosby	Tecovas	Chinle	-35.98	10.17	US	4	3	2	8	10	6	12	6	2	15
Trilophosaurus buettneri	Norian		Texas	Crosby	Tecovas	Chinle	-35.98	10.17	US	4	3	2	8	10	6	12	6	2	15
Trilophosaurus buettneri	Norian		Texas	Crosby	Tecovas	Dockum	-35.98	10.19	US	4	3	2	8	10	6	12	6	2	15
Trilophosaurus jacobsi	Norian		Texas	Crosby	Tecovas	Chinle	-35.98	10.17	US	4	3	2	8	10	6	12	6	2	15
Tritheledontidae indet.	Norian		Texas	Crosby	Tecovas	Dockum	-35.98	10.19	US	4	3	2	8	10	6	12	6	2	15
Calyptosuchus wellesi	Norian		Texas	Crosby	Tecovas	Dockum	-35.96	10.15	US	4	3	2	8	10	6	12	6	2	15
Trilophosaurus buettneri	Norian		Texas	Crosby	Tecovas	Dockum	-35.96	10.15	US	4	3	2	8	10	6	12	6	2	15
Brachysuchus megalodon	Carnian		Wyoming	Fremont	Popo Agie	Chugwater	-35.15	25.11	US	4	3	7	8	10	6	3	9	3	15
Parasuchus parvus	Carnian		Wyoming	Fremont	Popo Agie	Chugwater	-35.15	25.11	US	4	3	7	8	10	6	3	9	3	15
Poposaurus gracilis	Carnian		Wyoming	Fremont	Popo Agie	Chugwater	-35.09	25.27	US	4	3	7	8	10	6	3	9	3	15
Angistorhinus grandis	Carnian		Wyoming	Fremont	Popo Agie	Chugwater	-34.78	24.92	US	4	3	7	8	10	6	3	9	3	15
Parasuchus bransoni	Carnian		Wyoming	Fremont	Popo Agie	Chugwater	-34.78	24.92	US	4	3	7	8	10	6	3	9	3	15
Angistorhinus maximus	Carnian		Wyoming	Fremont	Popo Agie	Chugwater	-34.62	24.87	US	4	3	7	8	10	6	3	9	3	15
Eubrachiosaurus browni	Carnian		Wyoming	Fremont	Popo Agie	Chugwater	-34.62	24.87	US	4	3	7	8	10	6	3	9	3	15
Poposaurus gracilis	Carnian		Wyoming	Fremont	Popo Agie	Chugwater	-34.62	24.87	US	4	3	7	8	10	6	3	9	3	15
Placerias hesternus	Late Triassic		Arizona	Apache	Chinle		-36.91	12.01	US	4	3	2	8	10	6	12	6	11	15
Acaenasuchus geoffreyi	Norian		Arizona	Navajo	Chinle		-38.19	10.73	US	4	3	2	8	10	6	12	6	11	15
Typothorax coccinarum	Norian		Arizona	Navajo	Chinle		-37.72	10.29	US	4	3	2	8	10	6	12	6	11	15
Typothorax coccinarum	Norian		Arizona	Navajo	Chinle		-37.72	10.33	US	4	3	2	8	10	6	12	6	11	15
Typothorax coccinarum	Norian		Arizona	Navajo	Chinle		-37.72	10.33	US	4	3	2	8	10	6	12	6	11	15
Typothorax coccinarum	Norian		Arizona	Navajo	Chinle		-37.72	10.29	US	4	3	2	8	10	6	12	6	11	15
Typothorax coccinarum	Norian		Arizona	Navajo	Chinle		-37.72	10.29	US	4	3	2	8	10	6	12	6	11	15
Leptosuchus crosbiensis	Norian		Arizona	Navajo	Chinle		-37.69	10.31	US	4	3	2	8	10	6	12	6	11	15
Scutarx deltatylus	Norian		Arizona	Navajo	Chinle		-37.69	10.31	US	4	3	2	8	10	6	12	6	11	15
Leptosuchus crosbiensis	Norian		Arizona	Navajo	Chinle		-37.67	10.52	US	4	3	2	8	10	6	12	6	11	15
Revueltosaurus callenderi	Norian		Arizona		Chinle		-37.67	10.33	US	4	3	2	8	10	6	12	6	11	15
Smilosuchus adamanensis	Norian		Arizona	Navajo	Chinle		-37.67	10.52	US	4	3	2	8	10	6	12	6	11	15
Vancleavea campi	Norian		Arizona		Chinle		-37.67	10.33	US	4	3	2	8	10	6	12	6	11	15
Rioarribasuchus chamaensis	Norian		Arizona	Apache	Chinle		-37.66	10.33	US	4	3	2	8	10	6	12	6	11	15
Typothorax coccinarum	Norian		Arizona	Apache	Chinle		-37.66	10.33	US	4	3	2	8	10	6	12	6	11	15
Typothorax coccinarum	Norian		Arizona	Apache	Chinle		-37.66	10.33	US	4	3	2	8	10	6	12	6	11	15
Typothorax coccinarum	Norian		Arizona	Apache	Chinle		-37.66	10.33	US	4	3	2	8	10	6	12	6	11	15
Machaeroprosopus jablonskiae	Norian		Arizona		Chinle		-37.65	10.35	US	4	3	2	8	10	6	12	6	11	15
Smilosuchus adamanensis	Norian		Arizona	Apache	Chinle		-37.65	10.41	US	4	3	2	8	10	6	12	6	11	15
Typothorax coccinarum	Norian		Arizona	Navajo	Chinle		-37.65	10.32	US	4	3	2	8	10	6	12	6	11	15
Calyptosuchus wellesi	Norian		Arizona	Navajo	Chinle		-37.64	10.53	US	4	3	2	8	10	6	12	6	11	15
Leptosuchus crosbiensis	Norian		Arizona	Navajo	Chinle		-37.64	10.53	US	4	3	2	8	10	6	12	6	11	15
Machaeroprosopus pristinus	Norian		Arizona	Apache	Chinle		-37.64	10.53	US	4	3	2	8	10	6	12	6	11	15
Machaeroprosopus pristinus	Norian		Arizona	Apache	Chinle		-37.64	10.53	US	4	3	2	8	10	6	12	6	11	15
Poposaurus gracilis	Norian		Arizona	Navajo	Chinle		-37.64	10.53	US	4	3	2	8	10	6	12	6	11	15
Pravusuchus hortus	Norian		Arizona	Navajo	Chinle		-37.64	10.53	US	4	3	2	8	10	6	12	6	11	15
Scutarx deltatylus	Norian		Arizona	Navajo	Chinle		-37.64	10.53	US	4	3	2	8	10	6	12	6	11	15
Scutarx deltatylus	Norian		Arizona	Navajo	Chinle		-37.64	10.53	US	4	3	2	8	10	6	12	6	11	15
Smilosuchus adamanensis	Norian		Arizona	Navajo	Chinle		-37.64	10.53	US	4	3	2	8	10	6	12	6	11	15
Smilosuchus lithodendrorum	Norian		Arizona	Navajo	Chinle		-37.64	10.53	US	4	3	2	8	10	6	12	6	11	15
Typothorax coccinarum	Norian		Arizona	Apache	Chinle		-37.64	10.53	US	4	3	2	8	10	6	12	6	11	15
Vancleavea campi	Norian		Arizona	Navajo	Chinle		-37.64	10.53	US	4	3	2	8	10	6	12	6	11	15
Calyptosuchus wellesi	Norian		Arizona	Apache	Chinle		-37.63	10.36	US	4	3	2	8	10	6	12	6	11	15
Calyptosuchus wellesi	Norian		Arizona	Navajo	Chinle		-37.63	10.38	US	4	3	2	8	10	6	12	6	11	15
Calyptosuchus wellesi	Norian		Arizona	Apache	Chinle		-37.63	10.38	US	4	3	2	8	10	6	12	6	11	15
Machaeroprosopus pristinus	Norian		Arizona	Apache	Chinle		-37.63	10.36	US	4	3	2	8	10	6	12	6	11	15
Poposaurus gracilis	Norian		Arizona	Apache	Chinle		-37.63	10.36	US	4	3	2	8	10	6	12	6	11	15
Protome batalaria	Norian		Arizona	Apache	Chinle		-37.63	10.36	US	4	3	2	8	10	6	12	6	11	15
Scutarx deltatylus	Norian		Arizona	Apache	Chinle		-37.63	10.36	US	4	3	2	8	10	6	12	6	11	15
Smilosuchus adamanensis	Norian		Arizona	Apache	Chinle		-37.63	10.36	US	4	3	2	8	10	6	12	6	11	15
Typothorax coccinarum	Norian		Arizona	Apache	Chinle		-37.63	10.36	US	4	3	2	8	10	6	12	6	11	15
Typothorax coccinarum	Norian		Arizona	Apache	Chinle		-37.63	10.36	US	4	3	2	8	10	6	12	6	11	15
Calyptosuchus wellesi	Norian		Arizona	Apache	Chinle		-37.62	10.38	US	4	3	2	8	10	6	12	6	11	15
Calyptosuchus wellesi	Norian		Arizona	Apache	Chinle		-37.62	10.38	US	4	3	2	8	10	6	12	6	11	15
Calyptosuchus wellesi	Norian		Arizona	Apache	Chinle		-37.62	10.38	US	4	3	2	8	10	6	12	6	11	15
Calyptosuchus wellesi	Norian		Arizona	Apache	Chinle		-37.62	10.38	US	4	3	2	8	10	6	12	6	11	15
Hesperosuchus agilis	Norian		Arizona	Apache	Chinle		-37.62	10.53	US	4	3	2	8	10	6	12	6	11	15
Machaeroprosopus mccauleyi	Norian		Arizona	Apache	Chinle		-37.62	10.53	US	4	3	2	8	10	6	12	6	11	15
Paratypothorax andressorum	Norian		Arizona	Navajo	Chinle		-37.62	10.35	US	4	3	2	8	10	6	12	6	11	15
Postosuchus kirkpatricki	Norian		Arizona	Apache	Chinle		-37.62	10.38	US	4	3	2	8	10	6	12	6	11	15
Postosuchus kirkpatricki	Norian		Arizona	Apache	Chinle		-37.62	10.53	US	4	3	2	8	10	6	12	6	11	15
Revueltosaurus callenderi	Norian		Arizona	Apache	Chinle		-37.62	10.53	US	4	3	2	8	10	6	12	6	11	15
Typothorax coccinarum	Norian		Arizona	Apache	Chinle		-37.62	10.54	US	4	3	2	8	10	6	12	6	11	15
Typothorax coccinarum	Norian		Arizona	Apache	Chinle		-37.62	10.53	US	4	3	2	8	10	6	12	6	11	15
Typothorax coccinarum	Norian		Arizona	Apache	Chinle		-37.62	10.53	US	4	3	2	8	10	6	12	6	11	15
Vancleavea campi	Norian		Arizona	Apache	Chinle		-37.62	10.53	US	4	3	2	8	10	6	12	6	11	15
Chindesaurus bryansmalli	Norian		Arizona	Apache	Chinle		-37.61	10.6	US	4	3	2	8	10	6	12	6	11	15
Postosuchus kirkpatricki	Norian		Arizona		Chinle		-37.61	10.59	US	4	3	2	8	10	6	12	6	11	15
Revueltosaurus callenderi	Norian		Arizona	Apache	Chinle		-37.61	10.6	US	4	3	2	8	10	6	12	6	11	15
Revueltosaurus callenderi	Norian		Arizona	Apache	Chinle		-37.61	10.6	US	4	3	2	8	10	6	12	6	11	15
Shuvosaurus inexpectatus	Norian		Arizona	Apache	Chinle		-37.61	10.6	US	4	3	2	8	10	6	12	6	11	15
Shuvosaurus inexpectatus	Norian		Arizona	Apache	Chinle		-37.61	10.6	US	4	3	2	8	10	6	12	6	11	15
Trilophosaurus jacobsi	Norian		Arizona		Chinle		-37.61	10.36	US	4	3	2	8	10	6	12	6	11	15
Typothorax coccinarum	Norian		Arizona	Apache	Chinle		-37.61	10.6	US	4	3	2	8	10	6	12	6	11	15
Typothorax coccinarum	Norian		Arizona		Chinle		-37.61	10.59	US	4	3	2	8	10	6	12	6	11	15
Typothorax coccinarum	Norian		Arizona	Apache	Chinle		-37.61	10.6	US	4	3	2	8	10	6	12	6	11	15
Typothorax coccinarum	Norian		Arizona	Apache	Chinle		-37.61	10.6	US	4	3	2	8	10	6	12	6	11	15
Vancleavea campi	Norian		Arizona	Apache	Chinle		-37.61	10.6	US	4	3	2	8	10	6	12	6	11	15
Vancleavea campi	Norian		Arizona	Apache	Chinle		-37.61	10.6	US	4	3	2	8	10	6	12	6	11	15
Typothorax coccinarum	Norian		Arizona		Chinle		-37.6	10.52	US	4	3	2	8	10	6	12	6	11	15
Typothorax coccinarum	Norian		Arizona	Apache	Chinle		-37.6	10.47	US	4	3	2	8	10	6	12	6	11	15
Calyptosuchus wellesi	Norian		Arizona	Navajo	Chinle		-37.59	10.43	US	4	3	2	8	10	6	12	6	11	15
Calyptosuchus wellesi	Norian		Arizona	Apache	Chinle		-37.59	10.43	US	4	3	2	8	10	6	12	6	11	15
Calyptosuchus wellesi	Norian		Arizona	Apache	Chinle		-37.59	10.43	US	4	3	2	8	10	6	12	6	11	15
Calyptosuchus wellesi	Norian		Arizona	Apache	Chinle		-37.59	10.43	US	4	3	2	8	10	6	12	6	11	15
Calyptosuchus wellesi	Norian		Arizona	Apache	Chinle		-37.59	10.43	US	4	3	2	8	10	6	12	6	11	15
Calyptosuchus wellesi	Norian		Arizona	Apache	Chinle		-37.59	10.43	US	4	3	2	8	10	6	12	6	11	15
Machaeroprosopus pristinus	Norian		Arizona	Apache	Chinle		-37.59	10.48	US	4	3	2	8	10	6	12	6	11	15
Petrified Forest Silesaurid	Norian		Arizona	Apache	Chinle		-37.59	10.43	US	4	3	2	8	10	6	12	6	11	15
Revueltosaurus callenderi	Norian		Arizona		Chinle		-37.59	10.55	US	4	3	2	8	10	6	12	6	11	15
Shuvosaurus inexpectatus	Norian		Arizona		Chinle		-37.59	10.55	US	4	3	2	8	10	6	12	6	11	15
Smilosuchus adamanensis	Norian		Arizona	Navajo	Chinle		-37.59	10.43	US	4	3	2	8	10	6	12	6	11	15
Smilosuchus adamanensis	Norian		Arizona	Apache	Chinle		-37.59	10.43	US	4	3	2	8	10	6	12	6	11	15
Trilophosaurus buettneri	Norian		Arizona	Apache	Chinle		-37.59	10.43	US	4	3	2	8	10	6	12	6	11	15
Vancleavea campi	Norian		Arizona	Navajo	Chinle		-37.59	10.43	US	4	3	2	8	10	6	12	6	11	15
Vancleavea campi	Norian		Arizona	Apache	Chinle		-37.59	10.43	US	4	3	2	8	10	6	12	6	11	15
Vancleavea campi	Norian		Arizona	Navajo	Chinle		-37.59	10.43	US	4	3	2	8	10	6	12	6	11	15
Adamanasuchus eisenhardtae	Norian		Arizona	Apache	Chinle		-37.58	10.41	US	4	3	2	8	10	6	12	6	11	15
Calyptosuchus wellesi	Norian		Arizona	Apache	Chinle		-37.58	10.41	US	4	3	2	8	10	6	12	6	11	15
Chindesaurus bryansmalli	Norian		Arizona	Apache	Chinle		-37.58	10.57	US	4	3	2	8	10	6	12	6	11	15
Chindesaurus bryansmalli	Norian		Arizona	Apache	Chinle		-37.58	10.57	US	4	3	2	8	10	6	12	6	11	15
Postosuchus kirkpatricki	Norian		Arizona	Apache	Chinle		-37.58	10.41	US	4	3	2	8	10	6	12	6	11	15
Revueltosaurus callenderi	Norian		Arizona	Apache	Petrified Forest	Chinle	-37.58	10.61	US	4	3	2	8	10	6	12	6	11	15
Scutarx deltatylus	Norian		Arizona	Apache	Chinle		-37.58	10.41	US	4	3	2	8	10	6	12	6	11	15
Shuvosaurus inexpectatus	Norian		Arizona	Apache	Chinle		-37.58	10.57	US	4	3	2	8	10	6	12	6	11	15
Smilosuchus adamanensis	Norian		Arizona	Apache	Chinle		-37.58	10.41	US	4	3	2	8	10	6	12	6	11	15
Typothorax coccinarum	Norian		Arizona	Apache	Chinle		-37.58	10.57	US	4	3	2	8	10	6	12	6	11	15
Typothorax coccinarum	Norian		Arizona	Apache	Chinle		-37.58	10.57	US	4	3	2	8	10	6	12	6	11	15
Typothorax coccinarum	Norian		Arizona	Apache	Chinle		-37.58	10.4	US	4	3	2	8	10	6	12	6	11	15
Typothorax coccinarum	Norian		Arizona	Apache	Chinle		-37.58	10.61	US	4	3	2	8	10	6	12	6	11	15
Typothorax coccinarum	Norian		Arizona	Apache	Chinle		-37.58	10.59	US	4	3	2	8	10	6	12	6	11	15
Typothorax coccinarum	Norian		Arizona	Apache	Chinle		-37.58	10.41	US	4	3	2	8	10	6	12	6	11	15
Vancleavea campi	Norian		Arizona	Apache	Chinle		-37.58	10.41	US	4	3	2	8	10	6	12	6	11	15
Postosuchus kirkpatricki	Norian		Arizona	Apache	Chinle		-37.57	10.55	US	4	3	2	8	10	6	12	6	11	15
Typothorax coccinarum	Norian		Arizona	Apache	Chinle		-37.57	10.56	US	4	3	2	8	10	6	12	6	11	15
Typothorax coccinarum	Norian		Arizona	Apache	Chinle		-37.57	10.55	US	4	3	2	8	10	6	12	6	11	15
Typothorax coccinarum	Norian		Arizona	Apache	Chinle		-37.57	10.55	US	4	3	2	8	10	6	12	6	11	15
Calyptosuchus wellesi	Norian		Arizona	Apache	Chinle		-37.56	10.42	US	4	3	2	8	10	6	12	6	11	15
Calyptosuchus wellesi	Norian		Arizona	Apache	Chinle		-37.56	10.42	US	4	3	2	8	10	6	12	6	11	15
Machaeroprosopus mccauleyi	Norian		Arizona	Apache	Chinle		-37.56	10.42	US	4	3	2	8	10	6	12	6	11	15
Machaeroprosopus pristinus	Norian		Arizona	Apache	Chinle		-37.56	10.42	US	4	3	2	8	10	6	12	6	11	15
Machaeroprosopus pristinus	Norian		Arizona	Apache	Chinle		-37.56	10.42	US	4	3	2	8	10	6	12	6	11	15
Machaeroprosopus pristinus	Norian		Arizona	Apache	Chinle		-37.56	10.42	US	4	3	2	8	10	6	12	6	11	15
Postosuchus kirkpatricki	Norian		Arizona	Apache	Chinle		-37.56	10.42	US	4	3	2	8	10	6	12	6	11	15
Postosuchus kirkpatricki	Norian		Arizona	Apache	Chinle		-37.56	10.42	US	4	3	2	8	10	6	12	6	11	15
Shuvosaurus inexpectatus	Norian		Arizona	Apache	Chinle		-37.56	10.42	US	4	3	2	8	10	6	12	6	11	15
Typothorax coccinarum	Norian		Arizona	Apache	Chinle		-37.56	10.42	US	4	3	2	8	10	6	12	6	11	15
Typothorax coccinarum	Norian		Arizona	Apache	Chinle		-37.56	10.42	US	4	3	2	8	10	6	12	6	11	15
Typothorax coccinarum	Norian		Arizona	Apache	Chinle		-37.55	10.2	US	4	3	2	8	10	6	12	6	11	15
Machaeroprosopus pristinus	Norian		Arizona	Apache	Chinle		-37.54	10.53	US	4	3	2	8	10	6	12	6	11	15
Acaenasuchus geoffreyi	Norian		Arizona	Apache	Chinle		-37.49	10.14	US	4	3	2	8	10	6	12	6	11	15
Calyptosuchus wellesi	Norian		Arizona	Apache	Chinle		-37.49	10.14	US	4	3	2	8	10	6	12	6	11	15
Hesperosuchus agilis	Norian		Arizona	Apache	Chinle		-37.49	10.14	US	4	3	2	8	10	6	12	6	11	15
Poposaurus gracilis	Norian		Arizona	Apache	Chinle		-37.49	10.14	US	4	3	2	8	10	6	12	6	11	15
Postosuchus kirkpatricki	Norian		Arizona	Apache	Chinle		-37.49	10.14	US	4	3	2	8	10	6	12	6	11	15
Revueltosaurus callenderi	Norian		Arizona	Apache	Chinle		-37.49	10.14	US	4	3	2	8	10	6	12	6	11	15
Shuvosaurus inexpectatus	Norian		Arizona	Apache	Chinle		-37.49	10.14	US	4	3	2	8	10	6	12	6	11	15
Trilophosaurus jacobsi	Norian		Arizona	Apache	Chinle		-37.49	10.14	US	4	3	2	8	10	6	12	6	11	15
Vancleavea campi	Norian		Arizona	Apache	Chinle		-37.49	10.14	US	4	3	2	8	10	6	12	6	11	15
Vancleavea campi	Norian		Arizona	Apache	Chinle		-37.48	10.14	US	4	3	2	8	10	6	12	6	11	15
Vancleavea campi	Norian		Utah	San Juan	Chinle		-37.45	13.07	US	4	3	2	8	10	6	12	6	11	15
Acaenasuchus geoffreyi	Norian		Arizona	Apache	Chinle		-37.44	9.88	US	4	3	2	8	10	6	12	6	11	15
Acaenasuchus geoffreyi	Norian		Arizona	Apache	Chinle		-37.44	9.88	US	4	3	2	8	10	6	12	6	11	15
Adamanasuchus eisenhardtae	Norian		Arizona	Apache	Chinle		-37.44	9.88	US	4	3	2	8	10	6	12	6	11	15
Calyptosuchus wellesi	Norian		Arizona	Apache	Chinle		-37.44	9.88	US	4	3	2	8	10	6	12	6	11	15
Calyptosuchus wellesi	Norian		Arizona	Apache	Chinle		-37.44	9.88	US	4	3	2	8	10	6	12	6	11	15
Camposaurus arizonensis	Norian		Arizona	Apache	Chinle		-37.44	9.88	US	4	3	2	8	10	6	12	6	11	15
Desmatosuchus spurensis	Norian		Arizona	Apache	Chinle		-37.44	9.88	US	4	3	2	8	10	6	12	6	11	15
Dromomeron gregorii	Norian		Arizona	Apache	Chinle		-37.44	9.88	US	4	3	2	8	10	6	12	6	11	15
Hesperosuchus agilis	Norian		Arizona	Apache	Chinle		-37.44	9.88	US	4	3	2	8	10	6	12	6	11	15
Hesperosuchus agilis	Norian		Arizona	Apache	Chinle		-37.44	9.88	US	4	3	2	8	10	6	12	6	11	15
Placerias hesternus	Norian		Arizona	Apache	Chinle		-37.44	9.88	US	4	3	2	8	10	6	12	6	11	15
Poposaurus gracilis	Norian		Arizona	Apache	Chinle		-37.44	9.88	US	4	3	2	8	10	6	12	6	11	15
Poposaurus gracilis	Norian		Arizona	Apache	Chinle		-37.44	9.88	US	4	3	2	8	10	6	12	6	11	15
Postosuchus kirkpatricki	Norian		Arizona	Apache	Chinle		-37.44	9.88	US	4	3	2	8	10	6	12	6	11	15
Postosuchus kirkpatricki	Norian		Arizona	Apache	Chinle		-37.44	9.88	US	4	3	2	8	10	6	12	6	11	15
Revueltosaurus hunti	Norian		Arizona	Apache	Chinle		-37.44	9.88	US	4	3	2	8	10	6	12	6	11	15
Shuvosaurus inexpectatus	Norian		Arizona	Apache	Chinle		-37.44	9.88	US	4	3	2	8	10	6	12	6	11	15
Smilosuchus adamanensis	Norian		Arizona	Apache	Chinle		-37.44	9.88	US	4	3	2	8	10	6	12	6	11	15
Smilosuchus adamanensis	Norian		Arizona	Apache	Chinle		-37.44	9.88	US	4	3	2	8	10	6	12	6	11	15
Drepanosauridae indet.	Norian		Arizona	Apache	Chinle		-37.44	9.88	US	4	3	2	8	10	6	12	6	11	15
Tanytrachelos sp.	Norian		Arizona	Apache	Chinle		-37.44	9.88	US	4	3	2	8	10	6	12	6	11	15
Tanytrachelos sp.	Norian		Arizona	Apache	Chinle		-37.44	9.88	US	4	3	2	8	10	6	12	6	11	15
Tecovasuchus chatterjeei	Norian		Arizona	Apache	Chinle		-37.44	9.88	US	4	3	2	8	10	6	12	6	11	15
Tecovasuchus chatterjeei	Norian		Arizona	Apache	Chinle		-37.44	9.88	US	4	3	2	8	10	6	12	6	11	15
Trilophosaurus jacobsi	Norian		Arizona	Apache	Chinle		-37.44	9.88	US	4	3	2	8	10	6	12	6	11	15
Vancleavea campi	Norian		Arizona	Apache	Chinle		-37.44	9.88	US	4	3	2	8	10	6	12	6	11	15
Postosuchus kirkpatricki	Norian		Arizona	Apache	Chinle		-37.42	10.21	US	4	3	2	8	10	6	12	6	11	15
Poposaurus gracilis	Norian		Arizona		Chinle		-37.34	9.94	US	4	3	2	8	10	6	12	6	11	15
Saurosuchus sp.	Norian		Arizona		Chinle		-37.34	9.94	US	4	3	2	8	10	6	12	6	11	15
Acaenasuchus geoffreyi	Norian		Arizona	Apache	Chinle		-37.3	9.95	US	4	3	2	8	10	6	12	6	11	15
Calyptosuchus wellesi	Norian		Arizona	Apache	Chinle		-37.3	9.95	US	4	3	2	8	10	6	12	6	11	15
Machaeroprosopus zunii	Norian		Arizona	Apache	Chinle		-37.3	9.95	US	4	3	2	8	10	6	12	6	11	15
Machaeroprosopus zunii	Norian		Arizona	Apache	Chinle		-37.3	9.95	US	4	3	2	8	10	6	12	6	11	15
Poposaurus gracilis	Norian		Arizona	Apache	Chinle		-37.3	9.95	US	4	3	2	8	10	6	12	6	11	15
Revueltosaurus hunti	Norian		Arizona	Apache	Chinle		-37.3	9.95	US	4	3	2	8	10	6	12	6	11	15
Calyptosuchus wellesi	Norian		Arizona	Apache	Chinle		-37.2	10.8	US	4	3	2	8	10	6	12	6	11	15
Smilosuchus gregorii	Norian		Arizona	Navajo	Chinle		-37.2	11.37	US	4	3	2	8	10	6	12	6	11	15
Calyptosuchus wellesi	Norian		Arizona	Apache	Chinle		-37.17	10.79	US	4	3	2	8	10	6	12	6	11	15
Postosuchus kirkpatricki	Norian		Arizona	Apache	Chinle		-37.17	10.79	US	4	3	2	8	10	6	12	6	11	15
Smilosuchus adamanensis	Norian		Arizona	Apache	Chinle		-37.17	10.79	US	4	3	2	8	10	6	12	6	11	15
Desmatosuchus spurensis	Norian		Arizona	Apache	Chinle		-37.13	11.8	US	4	3	2	8	10	6	12	6	11	15
Calyptosuchus wellesi	Norian		Arizona	Navajo	Chinle		-37.11	11.41	US	4	3	2	8	10	6	12	6	11	15
Smilosuchus adamanensis	Norian		Arizona	Apache	Chinle		-37.11	11.87	US	4	3	2	8	10	6	12	6	11	15
Smilosuchus gregorii	Norian		Arizona	Apache	Chinle		-37.11	11.87	US	4	3	2	8	10	6	12	6	11	15
Smilosuchus gregorii	Norian		Arizona	Apache	Chinle		-37.05	11.75	US	4	3	2	8	10	6	12	6	11	15
Leptosuchus crosbiensis	Norian		Arizona	Apache	Chinle		-36.93	11.8	US	4	3	2	8	10	6	12	6	11	15
Calyptosuchus wellesi	Norian		Arizona	Apache	Chinle		-36.9	10.99	US	4	3	2	8	10	6	12	6	11	15
Poposaurus gracilis	Norian		Arizona	Apache	Chinle		-36.9	10.99	US	4	3	2	8	10	6	12	6	11	15
Machaeroprosopus lottorum	Norian		Texas	Garza	Cooper Canyon Formation	Dockum	-41.5	7.8	US	4	3	2	8	10	6	12	7	11	15
Machaeroprosopus sp. TTU-P10074	Norian		Texas	Garza	Cooper Canyon Formation	Dockum	-41.5	7.8	US	4	3	2	8	10	6	12	7	11	15
Placerias hesternus	Norian		Arizona	Coconino	Chinle		-38.7	11.64	US	4	3	2	8	10	6	12	7	11	15
Smilosuchus gregorii	Norian		Arizona	Coconino	Chinle		-38.68	11.6	US	4	3	2	8	10	6	12	7	11	15
Calyptosuchus wellesi	Norian		Arizona	Coconino	Chinle		-38.66	11.6	US	4	3	2	8	10	6	12	7	11	15
Placerias hesternus	Norian		Arizona	Coconino	Chinle		-38.66	11.6	US	4	3	2	8	10	6	12	7	11	15
Postosuchus kirkpatricki	Norian		Arizona	Coconino	Chinle		-38.66	11.6	US	4	3	2	8	10	6	12	7	11	15
Smilosuchus adamanensis	Norian		Arizona	Coconino	Chinle		-38.66	11.6	US	4	3	2	8	10	6	12	7	11	15
Placerias hesternus	Norian		Arizona	Coconino	Chinle		-38.65	11.6	US	4	3	2	8	10	6	12	7	11	15
Hesperosuchus agilis	Norian		Arizona	Coconino	Chinle		-38.64	11.57	US	4	3	2	8	10	6	12	7	11	15
Poposaurus gracilis	Norian		Utah	Garfield	Chinle		-38.03	13.65	US	4	3	2	8	10	6	12	7	11	15
Coelophysis sp.	Rhaetian	Hettangian	Utah	Washington	Moenave	Glen Canyon	-41.75	12.07	US	4	3	2	8	10	6	12	7	11	15
Machaeroprosopus buceros	Rhaetian		Arizona	Coconino	Chinle		-39.98	10.91	US	4	3	2	8	10	6	12	7	11	15
Shuvosaurus inexpectatus	Rhaetian		Arizona	Coconino	Chinle		-39.98	10.91	US	4	3	2	8	10	6	12	7	11	15
Typothorax coccinarum	Rhaetian		Arizona	Coconino	Chinle		-39.98	10.91	US	4	3	2	8	10	6	12	7	11	15
Machaeroprosopus buceros	Rhaetian		Arizona	Coconino	Chinle		-39.97	10.89	US	4	3	2	8	10	6	12	7	11	15
Coelophysis rhodesiensis	Rhaetian		Arizona	Coconino	Moenave	Glen Canyon	-39.95	10.75	US	4	3	2	8	10	6	12	7	11	15
Machaeroprosopus buceros	Rhaetian		Arizona	Coconino	Chinle		-39.95	10.71	US	4	3	2	8	10	6	12	7	11	15
Shuvosaurus inexpectatus	Rhaetian		Arizona	Coconino	Chinle		-39.95	10.71	US	4	3	2	8	10	6	12	7	11	15
Typothorax coccinarum	Rhaetian		Arizona	Coconino	Chinle		-39.95	10.71	US	4	3	2	8	10	6	12	7	11	15
Machaeroprosopus buceros	Rhaetian		Arizona	Coconino	Chinle		-39.94	10.72	US	4	3	2	8	10	6	12	7	11	15
Machaeroprosopus buceros	Rhaetian		Arizona	Coconino	Chinle		-39.94	10.7	US	4	3	2	8	10	6	12	7	11	15
Shuvosaurus inexpectatus	Rhaetian		Arizona	Coconino	Chinle		-39.94	10.7	US	4	3	2	8	10	6	12	7	11	15
Typothorax coccinarum	Rhaetian		Arizona	Coconino	Chinle		-39.94	10.72	US	4	3	2	8	10	6	12	7	11	15
Typothorax coccinarum	Rhaetian		Arizona	Coconino	Chinle		-39.94	10.7	US	4	3	2	8	10	6	12	7	11	15
Machaeroprosopus buceros	Rhaetian		Arizona	Coconino	Chinle		-39.92	10.66	US	4	3	2	8	10	6	12	7	11	15
Machaeroprosopus buceros	Rhaetian		Arizona	Coconino	Chinle		-39.92	10.63	US	4	3	2	8	10	6	12	7	11	15
Shuvosaurus inexpectatus	Rhaetian		Arizona	Coconino	Chinle		-39.92	10.63	US	4	3	2	8	10	6	12	7	11	15
Shuvosaurus inexpectatus	Rhaetian		Arizona	Coconino	Chinle		-39.92	10.66	US	4	3	2	8	10	6	12	7	11	15
Typothorax coccinarum	Rhaetian		Arizona	Coconino	Chinle		-39.92	10.66	US	4	3	2	8	10	6	12	7	11	15
Typothorax coccinarum	Rhaetian		Arizona	Coconino	Chinle		-39.92	10.63	US	4	3	2	8	10	6	12	7	11	15
Vancleavea campi	Rhaetian		Arizona	Coconino	Chinle		-39.92	10.63	US	4	3	2	8	10	6	12	7	11	15
Machaeroprosopus buceros	Rhaetian		Arizona	Coconino	Chinle		-39.89	10.61	US	4	3	2	8	10	6	12	7	11	15
Shuvosaurus inexpectatus	Rhaetian		Arizona	Coconino	Chinle		-39.89	10.61	US	4	3	2	8	10	6	12	7	11	15
Typothorax coccinarum	Rhaetian		Arizona	Coconino	Chinle		-39.89	10.61	US	4	3	2	8	10	6	12	7	11	15
Kuehneosauridae indet.	Rhaetian		Arizona	Coconino	Chinle		-39.83	10.46	US	4	3	2	8	10	6	12	7	11	15
Machaeroprosopus buceros	Rhaetian		Arizona	Coconino	Chinle		-39.83	10.46	US	4	3	2	8	10	6	12	7	11	15
Shuvosaurus inexpectatus	Rhaetian		Arizona	Coconino	Chinle		-39.83	10.46	US	4	3	2	8	10	6	12	7	11	15
Typothorax coccinarum	Rhaetian		Arizona	Coconino	Chinle		-39.83	10.46	US	4	3	2	8	10	6	12	7	11	15
Leptopleuroninae indet.	Rhaetian		Utah	San Juan	Chinle		-38.34	12.48	US	4	3	2	8	10	6	12	7	11	15
Machaeroprosopus gregorii	Rhaetian		Utah	San Juan	Wingate Sandstone	Glen Canyon	-38.07	12.82	US	4	3	2	8	10	6	12	7	11	15

## Sheet: earlyJurassic
Clustering vector of k-means cluster analysis results for Early Jurassic occurrence data
										Number of clusters
accepted_name	early_interval	late_interval	state	county	formation	stratgroup	paleolng	paleolat	cc	5	6	7	8	9	10	11	12	13	14	15
Sefapanosaurus zastronensis	Norian	Sinemurian	Free State		Elliot	Stormberg	-6.52	-54.59	ZA	1	4	7	6	4	1	7	5	3	6	10
Adeopapposaurus mognai	Early Jurassic		San Juan		CaÃ±on del Colorado		-15.03	-33.25	AR	1	4	7	6	4	1	7	5	3	6	10
Adeopapposaurus mognai	Early Jurassic		San Juan		CaÃ±on del Colorado		-15.03	-33.25	AR	1	4	7	6	4	1	7	5	3	6	10
Leyesaurus marayensis	Early Jurassic		San Juan	Caucete Department	Quebrada del Barro	Marayes	-13.51	-33.94	AR	1	4	7	6	4	1	7	5	3	6	10
Leonerasaurus taquetrensis	Late Sinemurian	Toarcian	Chubut		Las Leoneras		-11.46	-44.11	AR	1	4	7	6	4	1	7	5	3	6	10
Argentoconodon fariasorum	Toarcian	Bajocian	Chubut		CaÃ±adÃ³n Asfalto		-16.15	-43.49	AR	1	4	7	6	4	1	7	5	3	6	10
Asfaltomylos patagonicus	Toarcian	Bajocian	Chubut		CaÃ±adÃ³n Asfalto		-16.15	-43.49	AR	1	4	7	6	4	1	7	5	3	6	10
Condorodon spanios	Toarcian	Bajocian	Chubut		CaÃ±adÃ³n Asfalto		-16.15	-43.49	AR	1	4	7	6	4	1	7	5	3	6	10
Henosferus molus	Toarcian	Bajocian	Chubut		CaÃ±adÃ³n Asfalto		-16.15	-43.49	AR	1	4	7	6	4	1	7	5	3	6	10
Manidens condorensis	Toarcian	Bajocian	Chubut		CaÃ±adÃ³n Asfalto		-16.15	-43.49	AR	1	4	7	6	4	1	7	5	3	6	10
Sphenocondor gracilis	Toarcian	Bajocian	Chubut		CaÃ±adÃ³n Asfalto		-16.15	-43.49	AR	1	4	7	6	4	1	7	5	3	6	10
Amygdalodon patagonicus	Late Toarcian	Early Aalenian	Chubut		Cerro Carnerero		-16.23	-44.08	AR	1	4	7	6	4	1	7	5	3	6	10
Raeticodactylus filisurensis	Sevatian	Rhaetian	Canton Grisons	commune Filisur	KÃ¶ssen		27.54	27.19	CH	5	3	5	5	3	2	8	8	5	3	8
Caviramus schesaplanensis	Sevatian	Rhaetian	Canton Grisons		KÃ¶ssen		28.23	27.12	CH	5	3	5	5	3	2	8	8	5	3	8
Vulcanodontidae indet.	Late Hettangian		Trentino-Alto Adige		Monte Zugna	Calcari Grigi	28.15	29.12	IT	5	3	5	5	3	2	8	8	5	3	8
Vulcanodontidae indet.	Late Hettangian		Trentino-Alto Adige		Monte Zugna	Calcari Grigi	28.15	29.12	IT	5	3	5	5	3	2	8	8	5	3	8
Dorygnathus banthensis	Early Toarcian		Lorraine	Meurthe-et-Moselle			24.32	38.75	FR	5	3	5	5	3	2	8	8	5	12	14
Dorygnathus banthensis	Early Toarcian		Baden-WÃ¼rttenburg	Zollernalbkreis	Posidonia Shale		26.59	38.87	DE	5	3	5	5	3	2	8	8	5	12	14
Campylognathoides liasicus	Early Toarcian		Baden-WÃ¼rttenburg	Zollernalbkreis	Posidonia Shale		26.6	38.89	DE	5	3	5	5	3	2	8	8	5	12	14
Dorygnathus banthensis	Early Toarcian		Baden-WÃ¼rttenburg	Zollernalbkreis	Posidonia Shale		26.61	38.92	DE	5	3	5	5	3	2	8	8	5	12	14
Campylognathoides zitteli	Early Toarcian		Baden-WÃ¼rttenburg	Reutlingen	Posidonia Shale		26.82	39.23	DE	5	3	5	5	3	2	8	8	5	12	14
Campylognathoides liasicus	Early Toarcian		Baden-WÃ¼rttenburg		Posidonia Shale		26.86	39.29	DE	5	3	5	5	3	2	8	8	5	12	14
Campylognathoides liasicus	Early Toarcian		Baden-WÃ¼rttenburg	Esslingen	Posidonia Shale		27.01	39.45	DE	5	3	5	5	3	2	8	8	5	12	14
Campylognathoides liasicus	Early Toarcian		Baden-WÃ¼rttenburg	Esslingen	Posidonia Shale		27.01	39.43	DE	5	3	5	5	3	2	8	8	5	12	14
Campylognathoides liasicus	Early Toarcian		Baden-WÃ¼rttenburg	Esslingen	Posidonia Shale		27.01	39.43	DE	5	3	5	5	3	2	8	8	5	12	14
Campylognathoides liasicus	Early Toarcian		Baden-WÃ¼rttenburg		Posidonia Shale		27.01	39.45	DE	5	3	5	5	3	2	8	8	5	12	14
Campylognathoides liasicus	Early Toarcian		Baden-WÃ¼rttenburg	Esslingen	Posidonia Shale		27.01	39.43	DE	5	3	5	5	3	2	8	8	5	12	14
Campylognathoides zitteli	Early Toarcian		Baden-WÃ¼rttenburg	Esslingen	Posidonia Shale		27.01	39.43	DE	5	3	5	5	3	2	8	8	5	12	14
Campylognathoides zitteli	Early Toarcian		Baden-WÃ¼rttenburg		Posidonia Shale		27.01	39.45	DE	5	3	5	5	3	2	8	8	5	12	14
Dorygnathus banthensis	Early Toarcian		Baden-WÃ¼rttenburg		Posidonia Shale		27.01	39.45	DE	5	3	5	5	3	2	8	8	5	12	14
Dorygnathus banthensis	Early Toarcian		Baden-WÃ¼rttenburg	Esslingen	Posidonia Shale		27.01	39.43	DE	5	3	5	5	3	2	8	8	5	12	14
Dorygnathus banthensis	Early Toarcian		Baden-WÃ¼rttenburg		Posidonia Shale		27.01	39.45	DE	5	3	5	5	3	2	8	8	5	12	14
Dorygnathus banthensis	Early Toarcian		Baden-WÃ¼rttenburg	Esslingen	Posidonia Shale		27.01	39.43	DE	5	3	5	5	3	2	8	8	5	12	14
Dorygnathus banthensis	Early Toarcian		Baden-WÃ¼rttenburg	Esslingen	Posidonia Shale		27.01	39.43	DE	5	3	5	5	3	2	8	8	5	12	14
Dorygnathus banthensis	Early Toarcian		Baden-WÃ¼rttenburg	Esslingen	Posidonia Shale		27.01	39.43	DE	5	3	5	5	3	2	8	8	5	12	14
Dorygnathus banthensis	Early Toarcian		Baden-WÃ¼rttenburg		Posidonia Shale		27.01	39.45	DE	5	3	5	5	3	2	8	8	5	12	14
Dorygnathus banthensis	Early Toarcian		Baden-WÃ¼rttenburg	Esslingen	Posidonia Shale		27.01	39.43	DE	5	3	5	5	3	2	8	8	5	12	14
Dorygnathus banthensis	Early Toarcian		Baden-WÃ¼rttenburg		Posidonia Shale		27.01	39.45	DE	5	3	5	5	3	2	8	8	5	12	14
Dorygnathus banthensis	Early Toarcian		Baden-WÃ¼rttenburg	Esslingen	Posidonia Shale		27.01	39.43	DE	5	3	5	5	3	2	8	8	5	12	14
Dorygnathus banthensis	Early Toarcian		Baden-WÃ¼rttenburg	Esslingen	Posidonia Shale		27.01	39.43	DE	5	3	5	5	3	2	8	8	5	12	14
Dorygnathus banthensis	Early Toarcian		Baden-WÃ¼rttenburg	Esslingen	Posidonia Shale		27.01	39.43	DE	5	3	5	5	3	2	8	8	5	12	14
Dorygnathus banthensis	Early Toarcian		Baden-WÃ¼rttenburg		Posidonia Shale		27.01	39.45	DE	5	3	5	5	3	2	8	8	5	12	14
Dorygnathus banthensis	Early Toarcian		Baden-WÃ¼rttenburg		Posidonia Shale		27.01	39.45	DE	5	3	5	5	3	2	8	8	5	12	14
Dorygnathus banthensis	Early Toarcian		Baden-WÃ¼rttenburg	Esslingen	Posidonia Shale		27.01	39.43	DE	5	3	5	5	3	2	8	8	5	12	14
Dorygnathus banthensis	Early Toarcian		Baden-WÃ¼rttenburg		Posidonia Shale		27.01	39.45	DE	5	3	5	5	3	2	8	8	5	12	14
Campylognathoides liasicus	Early Toarcian		Baden-WÃ¼rttenburg	Zollernalbkreis	Posidonia Shale		27.04	39.46	DE	5	3	5	5	3	2	8	8	5	12	14
Dorygnathus banthensis	Early Toarcian		Baden-WÃ¼rttenburg	Zollernalbkreis	Posidonia Shale		27.04	39.46	DE	5	3	5	5	3	2	8	8	5	12	14
Dorygnathus banthensis	Early Toarcian		Baden-WÃ¼rttenburg	Zollernalbkreis	Posidonia Shale		27.04	39.46	DE	5	3	5	5	3	2	8	8	5	12	14
Dorygnathus banthensis	Early Toarcian		Baden-WÃ¼rttenburg	Zollernalbkreis	Posidonia Shale		27.04	39.46	DE	5	3	5	5	3	2	8	8	5	12	14
Dorygnathus banthensis	Early Toarcian		Baden-WÃ¼rttenburg	Zollernalbkreis	Posidonia Shale		27.04	39.45	DE	5	3	5	5	3	2	8	8	5	12	14
Dorygnathus banthensis	Early Toarcian		Baden-WÃ¼rttenburg	Zollernalbkreis	Posidonia Shale		27.04	39.46	DE	5	3	5	5	3	2	8	8	5	12	14
Dorygnathus banthensis	Early Toarcian		Baden-WÃ¼rttenburg	GÃ¶ppingen	Posidonia Shale		27.06	39.57	DE	5	3	5	5	3	2	8	8	5	12	14
Ohmdenosaurus liasicus	Middle Toarcian		Baden-WÃ¼rttemberg		Posidonia Shale		29.32	38.34	DE	5	3	5	5	3	2	8	8	5	12	14
Parapsicephalus purdoni	Early Toarcian		England	Redcar and Cleveland	Alum Shale		16.31	42.87	UK	5	3	5	7	2	3	10	12	2	7	7
Parapsicephalus purdoni	Early Toarcian		England	Yorkshire	Whitby Mudstone		16.57	42.86	UK	5	3	5	7	2	3	10	12	2	7	7
Lophostropheus airelensis	Rhaetian	Hettangian	Basse-Normandie	Manche	Moon-Airel		12.43	33.62	FR	5	6	3	7	2	3	10	12	2	14	7
Dimorphodon macronyx	Hettangian		England	Gloucestershire		Lias	8.91	36.19	UK	5	6	3	7	2	3	10	12	2	14	7
Bridetherium dorisae	Hettangian	Sinemurian	South Wales	Glamorgan			9.22	37.3	UK	5	6	3	7	2	3	10	12	2	14	7
Clevosaurus convallis	Hettangian	Sinemurian	South Wales	Glamorgan			9.22	37.3	UK	5	6	3	7	2	3	10	12	2	14	7
Gephyrosaurus bridensis	Hettangian	Sinemurian	Wales	Glamorgan			9.22	37.31	UK	5	6	3	7	2	3	10	12	2	14	7
Kuehneotherium praecursoris	Hettangian	Sinemurian	Wales	Glamorgan			9.22	37.31	UK	5	6	3	7	2	3	10	12	2	14	7
Kuehneotherium praecursoris	Hettangian	Sinemurian	South Wales	Glamorgan			9.22	37.3	UK	5	6	3	7	2	3	10	12	2	14	7
Morganucodon watsoni	Hettangian	Sinemurian	Wales	Glamorgan			9.22	37.31	UK	5	6	3	7	2	3	10	12	2	14	7
Morganucodon watsoni	Hettangian	Sinemurian	South Wales	Glamorgan			9.22	37.3	UK	5	6	3	7	2	3	10	12	2	14	7
Morganucodon watsoni	Hettangian	Sinemurian	South Wales	Glamorgan			9.22	37.3	UK	5	6	3	7	2	3	10	12	2	14	7
Paceyodon davidi	Hettangian	Sinemurian	South Wales	Glamorgan			9.22	37.3	UK	5	6	3	7	2	3	10	12	2	14	7
Thomasia moorei	Hettangian	Sinemurian	South Wales	Glamorgan			9.22	37.3	UK	5	6	3	7	2	3	10	12	2	14	7
Thomasia moorei	Hettangian	Sinemurian	Wales	Glamorgan			9.22	37.3	UK	5	6	3	7	2	3	10	12	2	14	7
Wales rhamphorhynchid indet.	Hettangian	Sinemurian	Wales	Glamorgan			9.22	37.31	UK	5	6	3	7	2	3	10	12	2	14	7
Wales rhamphorhynchid indet.	Hettangian	Sinemurian	South Wales	Glamorgan			9.22	37.3	UK	5	6	3	7	2	3	10	12	2	14	7
Morganucodon watsoni	Hettangian	Sinemurian	South Wales	Glamorgan			9.23	37.31	UK	5	6	3	7	2	3	10	12	2	14	7
Morganucodon watsoni	Hettangian	Sinemurian	South Wales	Glamorgan			9.24	37.3	UK	5	6	3	7	2	3	10	12	2	14	7
Dimorphodon macronyx	Hettangian	Early Sinemurian	England	Dorset	Blue Lias	Lias	10.32	37.16	UK	5	6	3	7	2	3	10	12	2	14	7
Dracoraptor hanigani	Hettangian		Wales	Vale of Glamorgan	Blue Lias	Lower Lias	12.43	26.37	UK	5	6	3	7	2	3	10	12	2	14	7
Scelidosaurus harrisonii	Sinemurian		England	Dorset	Charmouth Mudstone	Lias	10.33	37.17	UK	5	6	3	7	2	3	10	12	2	14	7
Scelidosaurus harrisonii	Sinemurian		England	Dorset	Charmouth Mudstone	Lias	10.34	37.18	UK	5	6	3	7	2	3	10	12	2	14	7
Oligokyphus major	Pliensbachian		England	Somerset			13.66	39.52	UK	5	3	5	7	2	3	10	12	2	14	7
Dorygnathus banthensis	Early Toarcian		Niedersachsen	Helmstedt	Posidonia Shale		26.2	43.19	DE	5	3	5	5	3	4	8	11	5	7	14
Dorygnathus banthensis	Early Toarcian		Niedersachsen	Helmstedt	Posidonia Shale		26.23	43.19	DE	5	3	5	5	3	4	8	11	5	7	14
Dorygnathus banthensis	Early Toarcian		Niedersachsen	WolfenbÃ¼ttel	Posidonia Shale		26.23	43.1	DE	5	3	5	5	3	4	8	11	5	7	14
Emausaurus ernsti	Tenuicostatum		Mecklenburg-Vorpommern	RÃ¶stock			27.09	45.36	DE	5	3	5	5	3	4	8	11	5	7	14
Dorygnathus banthensis	Early Toarcian		Bayern	Lichtenfels	Posidonia Shale		27.46	41.19	DE	5	3	5	5	3	4	8	11	5	12	14
Dorygnathus banthensis	Early Toarcian		Bayern	Lichtenfels	Posidonia Shale		27.52	41.19	DE	5	3	5	5	3	4	8	11	5	12	14
Dorygnathus banthensis	Early Toarcian		Bayern	Lichtenfels	Posidonia Shale		27.55	41.14	DE	5	3	5	5	3	4	8	11	5	12	14
Dorygnathus banthensis	Early Toarcian		Bayern		Posidonia Shale		27.99	41.08	DE	5	3	5	5	3	4	8	11	5	12	14
Dorygnathus banthensis	Early Toarcian		Bayern		Posidonia Shale		28.06	41.13	DE	5	3	5	5	3	4	8	11	5	12	14
Lufengosaurus huenei	Early Jurassic		Guizhou		Zhenzhuchong		129.46	36.9	CN	4	2	4	3	6	5	6	2	7	11	3
Gongxianosaurus shibeiensis	Toarcian		Sichuan	Gongxian	Ziliujing		126.41	32.38	CN	4	2	4	3	6	5	6	2	7	11	3
Chinshakiangosaurus chunghoensis	Hettangian		Yunnan	Yungyin	Fengjiahe		119.22	38.7	CN	4	2	4	3	6	5	6	7	1	8	6
Clevosaurus petilus	Hettangian		Yunnan		Lufeng		120.06	37.77	CN	4	2	4	3	6	5	6	7	1	8	6
Oligokyphus lufengensis	Hettangian		Yunnan		Lufeng		120.06	37.77	CN	4	2	4	3	6	5	6	7	1	8	6
Panguraptor lufengensis	Hettangian	Pliensbachian	Yunnan		Lufeng		120.06	37.77	CN	4	2	4	3	6	5	6	7	1	8	6
Bienotherium yunnanense	Hettangian		Yunnan	Lufeng	Lufeng		120.17	37.81	CN	4	2	4	3	6	5	6	7	1	8	6
Bienotherium yunnanense	Hettangian		Yunnan	Lufeng	Lufeng		120.17	37.81	CN	4	2	4	3	6	5	6	7	1	8	6
Gyposaurus sinensis	Hettangian		Yunnan	Lufeng	Lufeng		120.17	37.81	CN	4	2	4	3	6	5	6	7	1	8	6
Lufengosaurus huenei	Hettangian		Yunnan	Lufeng	Lufeng		120.17	37.81	CN	4	2	4	3	6	5	6	7	1	8	6
Sinosaurus triassicus	Hettangian		Yunnan	Lufeng	Lufeng		120.17	37.81	CN	4	2	4	3	6	5	6	7	1	8	6
Yunnanosaurus huangi	Hettangian		Yunnan	Lufeng	Lufeng		120.17	37.81	CN	4	2	4	3	6	5	6	7	1	8	6
Bienotherium minor	Hettangian		Yunnan	Lufeng	Lufeng		120.18	37.81	CN	4	2	4	3	6	5	6	7	1	8	6
Bienotherium yunnanense	Hettangian		Yunnan	Lufeng	Lufeng		120.18	37.81	CN	4	2	4	3	6	5	6	7	1	8	6
Bienotherium yunnanense	Hettangian		Yunnan	Lufeng	Lufeng		120.18	37.81	CN	4	2	4	3	6	5	6	7	1	8	6
Jingshanosaurus xinwaensis	Hettangian		Yunnan	Lufeng	Lufeng		120.18	37.77	CN	4	2	4	3	6	5	6	7	1	8	6
Lufengosaurus huenei	Hettangian		Yunnan	Lufeng	Lufeng		120.18	37.81	CN	4	2	4	3	6	5	6	7	1	8	6
Lufengosaurus huenei	Hettangian		Yunnan	Lufeng	Lufeng		120.18	37.81	CN	4	2	4	3	6	5	6	7	1	8	6
Sinosaurus triassicus	Hettangian		Yunnan	Lufeng	Lufeng		120.18	37.81	CN	4	2	4	3	6	5	6	7	1	8	6
Yunnanosaurus huangi	Hettangian		Yunnan	Lufeng	Lufeng		120.18	37.81	CN	4	2	4	3	6	5	6	7	1	8	6
Morganucodon oehleri	Hettangian		Yunnan	Lufeng	Lufeng		120.2	37.81	CN	4	2	4	3	6	5	6	7	1	8	6
Lufengosaurus huenei	Hettangian		Yunnan	Lufeng	Lufeng		119.96	51.66	CN	4	2	4	3	6	5	6	1	4	10	6
Eshanosaurus deguchiianus	Hettangian		Yunnan	Eshan	Lufeng		120.71	36.86	CN	4	2	4	3	6	5	6	7	1	8	13
Yimenosaurus youngi	Hettangian		Yunnan	Yimen	Fengjiahe		120.84	37.06	CN	4	2	4	3	6	5	6	7	1	8	13
Lufengosaurus huenei	Sinemurian		Yunnan		Lufeng		119.96	31.73	CN	4	2	4	3	6	5	6	7	1	8	13
Lufengosaurus huenei	Hettangian	Sinemurian	Yunnan	Lufeng	Lufeng		121.8	37.48	CN	4	2	4	3	6	5	6	7	10	8	13
Sinosaurus triassicus	Hettangian	Sinemurian	Yunnan	Lufeng	Lufeng		121.8	37.48	CN	4	2	4	3	6	5	6	7	10	8	13
Chuxiongosaurus lufengensis	Hettangian	Sinemurian	Yunnan	Lufeng	Lufeng		121.9	37.26	CN	4	2	4	3	6	5	6	7	10	8	13
Xixiposaurus suni	Hettangian	Sinemurian	Yunnan	Lufeng	Lufeng		121.98	37.91	CN	4	2	4	3	6	5	6	7	10	8	13
Kunmingosaurus wudingensis	Hettangian	Sinemurian	Yunnan	Wuding	Lufeng		122.09	37.86	CN	4	2	4	3	6	5	6	7	10	8	13
Sinosaurus triassicus	Hettangian	Sinemurian	Yunnan	Wuding	Lufeng		122.09	37.86	CN	4	2	4	3	6	5	6	7	10	8	13
Sinosaurus triassicus	Hettangian	Sinemurian	Yunnan	Jinning	Lufeng		122.45	37.04	CN	4	2	4	3	6	5	6	7	10	8	13
Clevosaurus mcgilli	Sinemurian		Yunnan		Lufeng		122.08	37.34	CN	4	2	4	3	6	5	6	7	10	8	13
Clevosaurus wangi	Sinemurian		Yunnan		Lufeng		122.08	37.34	CN	4	2	4	3	6	5	6	7	10	8	13
Dianchungosaurus lufengensis	Sinemurian		Yunnan		Lufeng		122.17	37.35	CN	4	2	4	3	6	5	6	7	10	8	13
Hadrocodium wui	Sinemurian		Yunnan		Lufeng		122.17	37.35	CN	4	2	4	3	6	5	6	7	10	8	13
Platyognathus species 2	Sinemurian		Yunnan		Lufeng		122.17	37.35	CN	4	2	4	3	6	5	6	7	10	8	13
Lufengosaurus huenei	Sinemurian		Yunnan	Lufeng	Lufeng		122.18	37.38	CN	4	2	4	3	6	5	6	7	10	8	13
Sinosaurus triassicus	Sinemurian		Yunnan	Lufeng	Lufeng		122.18	37.38	CN	4	2	4	3	6	5	6	7	10	8	13
Sinosaurus triassicus	Sinemurian		Yunnan		Lufeng		122.18	37.35	CN	4	2	4	3	6	5	6	7	10	8	13
Yunnanosaurus huangi	Sinemurian		Yunnan	Lufeng	Lufeng		122.18	37.38	CN	4	2	4	3	6	5	6	7	10	8	13
Yunnanosaurus robustus	Sinemurian		Yunnan	Lufeng	Lufeng		122.18	37.38	CN	4	2	4	3	6	5	6	7	10	8	13
Bienosaurus lufengensis	Sinemurian		Yunnan	Lufeng	Lufeng		122.19	37.35	CN	4	2	4	3	6	5	6	7	10	8	13
Lufengosaurus huenei	Sinemurian		Yunnan		Lufeng		122.21	37.37	CN	4	2	4	3	6	5	6	7	10	8	13
Bienotherium magnum	Sinemurian		Yunnan		Lufeng		122.22	37.38	CN	4	2	4	3	6	5	6	7	10	8	13
Dianzhongia longirostrata	Sinemurian		Yunnan		Lufeng		122.22	37.38	CN	4	2	4	3	6	5	6	7	10	8	13
Dibothrosuchus elaphros	Sinemurian		Yunnan		Lufeng		122.22	37.38	CN	4	2	4	3	6	5	6	7	10	8	13
FMNH CUP 2089-2090	Sinemurian		Yunnan		Lufeng		122.22	37.38	CN	4	2	4	3	6	5	6	7	10	8	13
FMNH CUP 2338	Sinemurian		Yunnan		Lufeng		122.22	37.38	CN	4	2	4	3	6	5	6	7	10	8	13
Lufengia delicata	Sinemurian		Yunnan		Lufeng		122.22	37.38	CN	4	2	4	3	6	5	6	7	10	8	13
Lufengosaurus huenei	Sinemurian		Yunnan		Lufeng		122.22	37.38	CN	4	2	4	3	6	5	6	7	10	8	13
Lufengosaurus huenei	Sinemurian		Yunnan		Lufeng		122.22	37.38	CN	4	2	4	3	6	5	6	7	10	8	13
Lufengosaurus huenei	Sinemurian		Yunnan		Lufeng		122.22	37.38	CN	4	2	4	3	6	5	6	7	10	8	13
Lufengosaurus huenei	Sinemurian		Yunnan		Lufeng		122.22	37.38	CN	4	2	4	3	6	5	6	7	10	8	13
Morganucodon heikuopengensis	Sinemurian		Yunnan		Lufeng		122.22	37.38	CN	4	2	4	3	6	5	6	7	10	8	13
Morganucodon oehleri	Sinemurian		Yunnan		Lufeng		122.22	37.37	CN	4	2	4	3	6	5	6	7	10	8	13
Phyllodontosuchus lufengensis	Sinemurian		Yunnan		Lufeng		122.22	37.37	CN	4	2	4	3	6	5	6	7	10	8	13
Sinoconodon rigneyi	Sinemurian		Yunnan		Lufeng		122.22	37.38	CN	4	2	4	3	6	5	6	7	10	8	13
Sinoconodon rigneyi	Sinemurian		Yunnan		Lufeng		122.22	37.38	CN	4	2	4	3	6	5	6	7	10	8	13
Sinoconodon rigneyi	Sinemurian		Yunnan		Lufeng		122.22	37.38	CN	4	2	4	3	6	5	6	7	10	8	13
Sinosaurus triassicus	Sinemurian		Yunnan		Lufeng		122.22	37.38	CN	4	2	4	3	6	5	6	7	10	8	13
Sinosaurus triassicus	Sinemurian		Yunnan		Lufeng		122.22	37.38	CN	4	2	4	3	6	5	6	7	10	8	13
Tatisaurus oehleri	Sinemurian		Yunnan		Lufeng		122.22	37.38	CN	4	2	4	3	6	5	6	7	10	8	13
Yunnanodon brevirostre	Sinemurian		Yunnan		Lufeng		122.22	37.38	CN	4	2	4	3	6	5	6	7	10	8	13
Yunnanosaurus huangi	Sinemurian		Yunnan		Lufeng		122.22	37.38	CN	4	2	4	3	6	5	6	7	10	8	13
Yunnanosaurus huangi	Sinemurian		Yunnan		Lufeng		122.22	37.38	CN	4	2	4	3	6	5	6	7	10	8	13
Yunnanosaurus robustus	Sinemurian		Yunnan		Lufeng		122.22	37.38	CN	4	2	4	3	6	5	6	7	10	8	13
Yunnanosaurus robustus	Sinemurian		Yunnan		Lufeng		122.22	37.38	CN	4	2	4	3	6	5	6	7	10	8	13
Lufengosaurus huenei	Sinemurian		Yunnan		Lufeng		122.23	37.39	CN	4	2	4	3	6	5	6	7	10	8	13
Lufengosaurus huenei	Sinemurian		Yunnan		Lufeng		122.23	37.39	CN	4	2	4	3	6	5	6	7	10	8	13
Platyognathus hsui	Sinemurian		Yunnan		Lufeng		122.23	37.39	CN	4	2	4	3	6	5	6	7	10	8	13
Sinoconodon rigneyi	Sinemurian		Yunnan		Lufeng		122.23	37.39	CN	4	2	4	3	6	5	6	7	10	8	13
Sinosaurus triassicus	Sinemurian		Yunnan		Lufeng		122.23	37.39	CN	4	2	4	3	6	5	6	7	10	8	13
Sinosaurus triassicus	Sinemurian		Yunnan		Lufeng		122.23	37.39	CN	4	2	4	3	6	5	6	7	10	8	13
Sinosaurus triassicus	Sinemurian		Yunnan		Lufeng		122.23	37.39	CN	4	2	4	3	6	5	6	7	10	8	13
Yunnanosaurus huangi	Sinemurian		Yunnan		Lufeng		122.23	37.39	CN	4	2	4	3	6	5	6	7	10	8	13
Yunnanosaurus robustus	Sinemurian		Yunnan		Lufeng		122.23	37.39	CN	4	2	4	3	6	5	6	7	10	8	13
Dibothrosuchus elaphros	Sinemurian		Yunnan	Lufeng	Lufeng		122.29	37.38	CN	4	2	4	3	6	5	6	7	10	8	13
Yunnanosaurus huangi	Sinemurian		Yunnan	Lufeng	Lufeng		124.36	38.13	CN	4	2	4	3	6	5	6	7	10	8	13
Tonganosaurus hei	Early Jurassic		Sichuan		Yimen		124.44	35.7	CN	4	2	4	3	6	5	6	2	10	11	13
Antarctica Tritylodontidae indet.	Sinemurian	Pliensbachian			Hanson		51.97	-53.72	AA	2	5	1	2	8	6	2	6	6	2	1
Cryolophosaurus ellioti	Sinemurian	Pliensbachian			Hanson		51.97	-53.72	AA	2	5	1	2	8	6	2	6	6	2	1
Glacialisaurus hammeri	Sinemurian	Pliensbachian			Hanson		51.97	-53.72	AA	2	5	1	2	8	6	2	6	6	2	1
Barapasaurus tagorei	Sinemurian	Pliensbachian	Maharashtra	Gadchiroli	Kota	Gondwana	46.86	-25.65	IN	2	5	1	2	8	6	2	6	8	4	11
Barapasaurus tagorei	Sinemurian	Pliensbachian	Andhra Pradesh	Adilabad	Kota	Gondwana	47.01	-25.11	IN	2	5	1	2	8	6	2	6	8	4	11
Kotasaurus yamanpalliensis	Sinemurian	Pliensbachian	Andhra Pradesh		Kota	Gondwana	47.05	-25.43	IN	2	5	1	2	8	6	2	6	8	4	11
Indotherium pranhitai	Sinemurian	Pliensbachian	Andhra Pradesh		Kota	Upper Gondwana	47.09	-25.49	IN	2	5	1	2	8	6	2	6	8	4	11
Pradhania gracilis	Sinemurian		Andhra Pradesh	Adilabad	Upper Dharmaram	Gondwana	47.15	-25.71	IN	2	5	1	2	8	6	2	6	8	4	11
Dibothrosuchus aff. sp.	Sinemurian		Andhra Pradesh	Adilabad	Upper Dharmaram	Gondwana	47.18	-25.77	IN	2	5	1	2	8	6	2	6	8	4	11
Indian Dilophosaur	Sinemurian		Andhra Pradesh	Adilabad	Upper Dharmaram	Gondwana	47.18	-25.77	IN	2	5	1	2	8	6	2	6	8	4	11
Lamplughsaura dharmaramensis	Sinemurian		Andhra Pradesh	Adilabad	Upper Dharmaram	Gondwana	47.18	-25.77	IN	2	5	1	2	8	6	2	6	8	4	11
Bharatagama rebbanensis	Toarcian	Aalenian	Andhra Pradesh	Adilabad	Kota	Gondwana	44.6	-31.21	IN	2	5	1	2	8	6	2	6	8	4	11
Dyskritodon indicus	Toarcian	Aalenian	Andhra Pradesh	Adilabad	Kota	Gondwana	44.6	-31.21	IN	2	5	1	2	8	6	2	6	8	4	11
Godavarisaurus lateefi	Toarcian	Aalenian	Andhra Pradesh	Adilabad	Kota	Gondwana	44.6	-31.21	IN	2	5	1	2	8	6	2	6	8	4	11
Indobaatar zofiae	Toarcian	Aalenian	Andhra Pradesh	Adilabad	Kota	Gondwana	44.6	-31.21	IN	2	5	1	2	8	6	2	6	8	4	11
Indotherium pranhitai	Toarcian	Aalenian	Andhra Pradesh	Adilabad	Kota	Gondwana	44.6	-31.21	IN	2	5	1	2	8	6	2	6	8	4	11
Nakunodon paikasiensis	Toarcian	Aalenian	Andhra Pradesh	Adilabad	Kota	Gondwana	44.6	-31.21	IN	2	5	1	2	8	6	2	6	8	4	11
Paikasisaurus indicus	Toarcian	Aalenian	Andhra Pradesh	Adilabad	Kota	Gondwana	44.6	-31.21	IN	2	5	1	2	8	6	2	6	8	4	11
Rebbanasaurus jaini	Toarcian	Aalenian	Andhra Pradesh	Adilabad	Kota	Gondwana	44.6	-31.21	IN	2	5	1	2	8	6	2	6	8	4	11
Trishulotherium kotaensis	Toarcian	Aalenian	Andhra Pradesh	Adilabad	Kota	Gondwana	44.6	-31.21	IN	2	5	1	2	8	6	2	6	8	4	11
Protosuchus haughtoni	Hettangian	Sinemurian	Mohale's Hoek		Elliot	Stormberg	11.73	-43.42	LS	1	4	6	4	7	7	1	10	9	1	2
Pachygenelus monus	Hettangian	Sinemurian	Eastern Cape	Albert	Elliot	Stormberg	13.41	-44.78	ZA	1	4	6	4	7	7	1	10	9	1	2
Lesothosaurus diagnosticus	Hettangian	Sinemurian	Quthing		Elliot	Stormberg	14.61	-45.26	LS	1	4	6	4	7	7	1	10	9	1	2
Litargosuchus leptorhynchus	Hettangian	Sinemurian	Eastern Cape		Elliot	Stormberg	14.61	-44.91	ZA	1	4	6	4	7	7	1	10	9	1	2
Heterodontosaurus tucki	Hettangian	Sinemurian	Free State	Herschel	Elliot	Stormberg	14.62	-44.45	ZA	1	4	6	4	7	7	1	10	9	1	2
Massospondylus kaalae	Hettangian	Sinemurian	Eastern Cape	Herschel	Elliot	Stormberg	14.62	-44.49	ZA	1	4	6	4	7	7	1	10	9	1	2
Pegomastax africanus	Hettangian	Sinemurian	Free State	Herschel	Elliot	Stormberg	14.62	-44.45	ZA	1	4	6	4	7	7	1	10	9	1	2
Lesothosaurus diagnosticus	Hettangian	Sinemurian	Mafeteng		Elliot	Stormberg	14.76	-43.76	LS	1	4	6	4	7	7	1	10	9	1	2
Dracovenator regenti	Hettangian	Sinemurian	Eastern Cape	Barkly East	Elliot	Stormberg	14.8	-44.8	ZA	1	4	6	4	7	7	1	10	9	1	2
Massospondylus carinatus	Hettangian	Sinemurian	Eastern Cape	Herschel	Elliot	Stormberg	14.81	-44.57	ZA	1	4	6	4	7	7	1	10	9	1	2
Massospondylus carinatus	Hettangian	Sinemurian	Free State		Elliot	Stormberg	14.83	-44.54	ZA	1	4	6	4	7	7	1	10	9	1	2
Melanorosaurus thabanensis	Hettangian	Sinemurian	Mafeteng		Elliot	Stormberg	14.89	-43.88	LS	1	4	6	4	7	7	1	10	9	1	2
Tritylodon longaevus	Hettangian	Sinemurian	Mafeteng		Elliot	Stormberg	14.98	-43.76	LS	1	4	6	4	7	7	1	10	9	1	2
Stormbergia dangershoeki	Hettangian	Sinemurian	Eastern Cape	Herschel	Elliot	Stormberg	15.01	-44.65	ZA	1	4	6	4	7	7	1	10	9	1	2
Megazostrodon rudnerae	Hettangian	Sinemurian	Quthing		Elliot	Stormberg	15.08	-44.38	LS	1	4	6	4	7	7	1	10	9	1	2
Stormbergia dangershoeki	Hettangian	Sinemurian	Quthing		Elliot	Stormberg	15.08	-44.38	LS	1	4	6	4	7	7	1	10	9	1	2
Heterodontosaurus tucki	Hettangian	Sinemurian	Eastern Cape	Barkly East		Stormberg	15.1	-44.84	ZA	1	4	6	4	7	7	1	10	9	1	2
Clevosaurus SAM K7890	Hettangian	Sinemurian				Stormberg	15.13	-44.91	ZA	1	4	6	4	7	7	1	10	9	1	2
Lycorhinus angustidens	Hettangian	Sinemurian	Eastern Cape	Mt. Fletcher	Elliot	Stormberg	15.91	-44.69	ZA	1	4	6	4	7	7	1	10	9	1	2
Lycorhinus angustidens	Hettangian	Sinemurian	Eastern Cape	Mt. Fletcher	Elliot	Stormberg	15.91	-44.69	ZA	1	4	6	4	7	7	1	10	9	1	2
NHMUK RU A100	Hettangian	Sinemurian	Eastern Cape	Mt. Fletcher	Elliot	Stormberg	15.91	-44.69	ZA	1	4	6	4	7	7	1	10	9	1	2
Sphenosuchus acutus	Hettangian	Sinemurian	Eastern Cape	Mt. Fletcher	Elliot	Stormberg	15.91	-44.69	ZA	1	4	6	4	7	7	1	10	9	1	2
Tritheledon riconoi	Hettangian	Sinemurian	Eastern Cape	Mt. Fletcher	Elliot	Stormberg	15.91	-44.69	ZA	1	4	6	4	7	7	1	10	9	1	2
Orthosuchus stormbergi	Hettangian	Sinemurian	Qacha's Nek		Elliot	Stormberg	16.1	-44.28	LS	1	4	6	4	7	7	1	10	9	1	2
Abrictosaurus consors	Hettangian	Sinemurian	Qacha's Nek		Elliot	Stormberg	16.11	-44.35	LS	1	4	6	4	7	7	1	10	9	1	2
Ignavusaurus rachelis	Hettangian		Quacha's Nek		Elliot	Stormberg	16.26	-45.75	LS	1	4	6	4	7	7	1	10	9	1	2
NHMUK R14161	Hettangian	Sinemurian	Qacha's Nek			Stormberg	16.39	-44.44	LS	1	4	6	4	7	7	1	10	9	1	2
Heterodontosaurus tucki	Sinemurian		Eastern Cape	Herschel	Clarens	Stormberg	14.68	-44.12	ZA	1	4	6	4	7	7	1	10	9	1	2
Massospondylus carinatus	Sinemurian		Free State		Clarens	Stormberg	14.77	-44.47	ZA	1	4	6	4	7	7	1	10	9	1	2
Coelophysis rhodesiensis	Hettangian	Sinemurian	Free State	Ladybrand	Elliot	Stormberg	13.73	-41.87	ZA	1	4	6	4	7	7	9	10	9	1	2
Protosuchus haughtoni	Hettangian	Sinemurian	Free State	Ladybrand	Elliot	Stormberg	15.17	-43.2	ZA	1	4	6	4	7	7	9	10	9	1	2
Coelophysis rhodesiensis	Hettangian	Sinemurian	Free State	Ladybrand	Elliot	Stormberg	15.2	-43.11	ZA	1	4	6	4	7	7	9	10	9	1	2
Coelophysis rhodesiensis	Hettangian	Sinemurian	Free State	Ladybrand	Elliot	Stormberg	15.28	-43.21	ZA	1	4	6	4	7	7	9	10	9	1	2
Coelophysis rhodesiensis	Hettangian	Sinemurian	Free State	Clocolon	Elliot	Stormberg	15.31	-42.98	ZA	1	4	6	4	7	7	9	10	9	1	2
Stormbergia dangershoeki	Hettangian	Sinemurian	Free State	Clocolon	Elliot	Stormberg	15.31	-42.98	ZA	1	4	6	4	7	7	9	10	9	1	2
Massospondylus carinatus	Hettangian	Sinemurian	Free State	Clocolon	Elliot	Stormberg	15.4	-42.97	ZA	1	4	6	4	7	7	9	10	9	1	2
Diarthrognathus broomi	Hettangian	Sinemurian	Free State	Clocolan	Elliot	Stormberg	15.57	-42.99	ZA	1	4	6	4	7	7	9	10	9	1	2
Dracovenator regenti	Hettangian	Sinemurian	Free State	Ladybrand	Elliot	Stormberg	15.79	-41	ZA	1	4	6	4	7	7	9	10	9	1	2
Aardonyx celestae	Hettangian	Sinemurian	Free State	Senekal	Elliot	Stormberg	16.07	-42.64	ZA	1	4	6	4	7	7	9	10	9	1	2
Arcusaurus pereirabdalorum	Late Hettangian	Sinemurian	Free State	Senekal	Elliot	Stormberg	16.07	-42.64	ZA	1	4	6	4	7	7	9	10	9	1	2
Pulanesaura eocollum	Late Hettangian	Sinemurian	Free State	Senekal	Elliot	Stormberg	16.07	-42.64	ZA	1	4	6	4	7	7	9	10	9	1	2
Gryponyx africanus	Hettangian	Sinemurian	Free State	Fouriesburg	Elliot	Stormberg	16.44	-42.89	ZA	1	4	6	4	7	7	9	10	9	1	2
Protosuchus haughtoni	Hettangian	Sinemurian	Free State		Elliot	Stormberg	16.8	-42.9	ZA	1	4	6	4	7	7	9	10	9	1	2
Lycorhinus angustidens	Hettangian	Sinemurian	Free State	Bethlehem	Elliot	Stormberg	16.94	-42.92	ZA	1	4	6	4	7	7	9	10	9	1	2
Massospondylus carinatus	Hettangian	Sinemurian	Free State		Elliot	Stormberg	16.95	-42.91	ZA	1	4	6	4	7	7	9	10	9	1	2
Massospondylus carinatus	Hettangian	Sinemurian	Free State	Harrismith	Elliot	Stormberg	17.56	-43.08	ZA	1	4	6	4	7	7	9	10	9	1	2
Tritylodontoides maximus	Sinemurian		Free State	Marquard	Clarens	Stormberg	15.19	-42.39	ZA	1	4	6	4	7	7	9	10	9	1	2
Massospondylus carinatus	Sinemurian		Free State	Ladybrand	Clarens	Stormberg	15.24	-42.85	ZA	1	4	6	4	7	7	9	10	9	1	2
Massospondylus carinatus	Sinemurian		Free State	Ficksburg	Clarens	Stormberg	16.1	-42.35	ZA	1	4	6	4	7	7	9	10	9	1	2
Pedeticosaurus leviseuri	Sinemurian		Free State	Ficksburg	Clarens	Stormberg	16.1	-42.35	ZA	1	4	6	4	7	7	9	10	9	1	2
Massospondylus carinatus	Sinemurian		Free State	Bethlehem	Clarens	Stormberg	16.72	-42.54	ZA	1	4	6	4	7	7	9	10	9	1	2
Coelophysis rhodesiensis	Hettangian	Sinemurian	Matabeleland North	Nyamandhlovu	Forest Sandstone	Karroo	20.21	-34.75	ZW	1	4	6	4	9	7	11	9	9	9	12
Massospondylus carinatus	Early Jurassic		Mashonaland West		Upper Karroo Sandstone	Karroo	22.43	-29.84	ZW	1	4	6	4	9	7	11	9	9	9	12
Coelophysis rhodesiensis	Hettangian	Sinemurian	Mashonaland North		Forest Sandstone		22.74	-31.38	ZW	1	4	6	4	9	7	11	9	9	9	12
Coelophysis rhodesiensis	Hettangian	Sinemurian	Matabeleland North	Nyamandhlovu	Forest Sandstone		23.36	-31.64	ZW	1	4	6	4	9	7	11	9	9	9	12
Coelophysis rhodesiensis	Hettangian	Sinemurian	Nyamandhlovu		Forest Sandstone	Karroo	23.36	-31.64	ZW	1	4	6	4	9	7	11	9	9	9	12
Vulcanodon karibaensis	Toarcian		Mashonaland North		Vulcanodon Beds		21.37	-33.08	ZW	1	4	6	4	9	7	11	9	9	9	12
Segisaurus halli	Pliensbachian	Toarcian	Arizona	Coconino	Navajo Sandstone	Glen Canyon	-37.51	20.95	US	3	1	2	1	5	8	3	4	11	13	5
Seitaad ruessi	Pliensbachian	Toarcian	Utah	San Juan	Navajo Sandstone	Glen Canyon	-36.69	21.45	US	3	1	2	1	5	8	3	4	11	13	5
Coelophysis sp.	Rhaetian	Hettangian	Utah	Washington	Moenave	Glen Canyon	-41.75	12.07	US	3	1	2	1	5	8	3	4	11	13	15
Protosuchus richardsoni	Hettangian		Arizona	Coconino	Moenave	Glen Canyon	-40	11.89	US	3	1	2	1	5	8	3	4	11	13	15
Protosuchus richardsoni	Hettangian		Arizona	Coconino	Moenave	Glen Canyon	-40	11.89	US	3	1	2	1	5	8	3	4	11	13	15
Protosuchus richardsoni	Hettangian		Arizona	Coconino	Moenave	Glen Canyon	-39.9	11.66	US	3	1	2	1	5	8	3	4	11	13	15
Protosuchus richardsoni	Hettangian		Arizona	Coconino	Moenave	Glen Canyon	-39.9	11.66	US	3	1	2	1	5	8	3	4	11	13	15
Sarahsaurus aurifontanalis	Sinemurian	Pliensbachian	Arizona	Coconino	Kayenta	Glen Canyon	-39.83	14.93	US	3	1	2	1	5	8	3	4	11	13	15
Eopneumatosuchus colberti	Sinemurian	Pliensbachian	Arizona	Coconino	Kayenta	Glen Canyon	-39.78	15.21	US	3	1	2	1	5	8	3	4	11	13	15
Eopneumatosuchus colberti	Sinemurian	Pliensbachian	Arizona	Coconino	Kayenta	Glen Canyon	-39.78	15.21	US	3	1	2	1	5	8	3	4	11	13	15
Kayentatherium wellesi	Sinemurian	Pliensbachian	Arizona	Coconino	Kayenta	Glen Canyon	-39.73	15.14	US	3	1	2	1	5	8	3	4	11	13	15
Calsoyasuchus valliceps	Sinemurian	Pliensbachian	Arizona	Coconino	Kayenta	Glen Canyon	-39.67	15.03	US	3	1	2	1	5	8	3	4	11	13	15
Dinnebitodon amarali	Sinemurian	Pliensbachian	Arizona	Coconino	Kayenta	Glen Canyon	-39.66	15	US	3	1	2	1	5	8	3	4	11	13	15
Sarahsaurus aurifontanalis	Sinemurian	Pliensbachian	Arizona	Coconino	Kayenta	Glen Canyon	-39.66	14.99	US	3	1	2	1	5	8	3	4	11	13	15
Scutellosaurus lawleri	Sinemurian	Pliensbachian	Arizona	Coconino	Kayenta	Glen Canyon	-39.66	14.99	US	3	1	2	1	5	8	3	4	11	13	15
Dinnebitodon amarali	Sinemurian	Pliensbachian	Arizona	Coconino	Kayenta	Glen Canyon	-39.65	14.99	US	3	1	2	1	5	8	3	4	11	13	15
Dinnebitodon amarali	Sinemurian	Pliensbachian	Arizona	Coconino	Kayenta	Glen Canyon	-39.65	15	US	3	1	2	1	5	8	3	4	11	13	15
Dinnetherium nezorum	Sinemurian	Pliensbachian	Arizona	Coconino	Kayenta	Glen Canyon	-39.65	15	US	3	1	2	1	5	8	3	4	11	13	15
Haramiyidae indet. 2	Sinemurian	Pliensbachian	Arizona	Coconino	Kayenta	Glen Canyon	-39.65	15	US	3	1	2	1	5	8	3	4	11	13	15
Kayenta heterodontosaurid	Sinemurian	Pliensbachian	Arizona	Coconino	Kayenta	Glen Canyon	-39.65	15	US	3	1	2	1	5	8	3	4	11	13	15
Morganucodon sp.	Sinemurian	Pliensbachian	Arizona	Coconino	Kayenta	Glen Canyon	-39.65	15	US	3	1	2	1	5	8	3	4	11	13	15
Oligokyphus sp.	Sinemurian	Pliensbachian	Arizona	Coconino	Kayenta	Glen Canyon	-39.65	15	US	3	1	2	1	5	8	3	4	11	13	15
Scutellosaurus lawleri	Sinemurian	Pliensbachian	Arizona		Kayenta	Glen Canyon	-39.65	14.97	US	3	1	2	1	5	8	3	4	11	13	15
Kayentasuchus walkeri	Sinemurian	Pliensbachian	Arizona	Coconino	Kayenta	Glen Canyon	-39.64	14.97	US	3	1	2	1	5	8	3	4	11	13	15
Aizona Scelidosaur	Sinemurian	Pliensbachian	Arizona	Coconino	Kayenta	Glen Canyon	-39.61	14.91	US	3	1	2	1	5	8	3	4	11	13	15
Arizona Scelidosaur	Sinemurian	Pliensbachian	Arizona	Coconino	Kayenta	Glen Canyon	-39.61	14.95	US	3	1	2	1	5	8	3	4	11	13	15
Coelophysis kayentakatae	Sinemurian	Pliensbachian	Arizona	Coconino	Kayenta	Glen Canyon	-39.61	14.91	US	3	1	2	1	5	8	3	4	11	13	15
Dilophosaurus wetherilli	Sinemurian	Pliensbachian	Arizona	Coconino	Kayenta	Glen Canyon	-39.61	14.91	US	3	1	2	1	5	8	3	4	11	13	15
Kayentatherium wellesi	Sinemurian	Pliensbachian	Arizona	Coconino	Kayenta	Glen Canyon	-39.61	14.91	US	3	1	2	1	5	8	3	4	11	13	15
Scutellosaurus lawleri	Sinemurian	Pliensbachian	Arizona	Coconino	Kayenta	Glen Canyon	-39.61	14.91	US	3	1	2	1	5	8	3	4	11	13	15
Coelophysis kayentakatae	Sinemurian	Pliensbachian	Arizona	Coconino	Kayenta	Glen Canyon	-39.6	14.93	US	3	1	2	1	5	8	3	4	11	13	15
Coelophysis kayentakatae	Sinemurian	Pliensbachian	Arizona	Coconino	Kayenta	Glen Canyon	-39.6	14.93	US	3	1	2	1	5	8	3	4	11	13	15
Shake-N-Bake taxon	Sinemurian	Pliensbachian	Arizona	Coconino	Kayenta	Glen Canyon	-39.6	14.93	US	3	1	2	1	5	8	3	4	11	13	15
Dilophosaurus wetherilli	Sinemurian	Pliensbachian	Arizona	Coconino	Kayenta	Glen Canyon	-39	15.35	US	3	1	2	1	5	8	3	4	11	13	15
Dilophosaurus wetherilli	Sinemurian	Pliensbachian	Arizona	Coconino	Kayenta	Glen Canyon	-38.98	15.31	US	3	1	2	1	5	8	3	4	11	13	15
Kayentatherium wellesi	Sinemurian	Pliensbachian	Arizona	Navajo	Kayenta		-38.75	16.02	US	3	1	2	1	5	8	3	4	11	13	15
Kayentatherium wellesi	Sinemurian	Pliensbachian	Arizona	Apache	Kayenta	Glen Canyon	-38.4	15.54	US	3	1	2	1	5	8	3	4	11	13	15
Berberosaurus liassicus	Pliensbachian	Toarcian	Ouarzazate			Toundoute	6.57	26.36	MA	5	6	3	8	1	9	4	3	12	14	7
Tazoudasaurus naimi	Pliensbachian	Toarcian	Ouarzazate			Toundoute	6.57	26.36	MA	5	6	3	8	1	9	4	3	12	14	7
Tazoudasaurus naimi	Pliensbachian	Toarcian	Ouarzazate			Toundoute	6.57	26.36	MA	5	6	3	8	1	9	4	3	12	14	7
Connecticut Coelophysis sp.	Hettangian		Connecticut	New Haven	Shuttle Meadow	Meriden	-9.48	19.3	US	3	6	3	8	1	9	4	3	12	5	9
Podokesaurus holyokensis	Hettangian	Sinemurian	Massachusetts	Hampshire	Portland	Agawam	-9.19	21.76	US	3	6	3	8	1	9	4	3	12	5	9
Anchisaurus polyzelus	Hettangian	Sinemurian	Massachusetts	Hampden	Portland	Agawam	-9.17	21.61	US	3	6	3	8	1	9	4	3	12	5	9
Anchisaurus polyzelus	Hettangian	Sinemurian	Connecticut	Hartford	Portland	Agawam	-9.07	21.33	US	3	6	3	8	1	9	4	3	12	5	9
Anchisaurus polyzelus	Hettangian	Sinemurian	Connecticut	Hartford	Portland	Agawam	-9.07	21.33	US	3	6	3	8	1	9	4	3	12	5	9
Anchisaurus polyzelus	Hettangian	Sinemurian	Connecticut	Hartford	Portland	Agawam	-9.07	21.33	US	3	6	3	8	1	9	4	3	12	5	9
Anchisaurus polyzelus	Early Hettangian		Nova Scotia		McCoy Brook	Meriden	-3.93	25.08	CA	5	6	3	8	1	9	4	3	12	5	9
Anchisaurus polyzelus	Early Hettangian		Nova Scotia		McCoy Brook	Meriden	-3.93	25.08	CA	5	6	3	8	1	9	4	3	12	5	9
Anchisaurus polyzelus	Early Hettangian		Nova Scotia		McCoy Brook	Meriden	-3.93	25.08	CA	5	6	3	8	1	9	4	3	12	5	9
Clevosaurus bairdi	Early Hettangian		Nova Scotia		McCoy Brook	Meriden	-3.93	25.08	CA	5	6	3	8	1	9	4	3	12	5	9
Clevosaurus bairdi	Early Hettangian		Nova Scotia		McCoy Brook	Meriden	-3.93	25.08	CA	5	6	3	8	1	9	4	3	12	5	9
Pachygenelus monus	Early Hettangian		Nova Scotia		McCoy Brook	Meriden	-3.93	25.08	CA	5	6	3	8	1	9	4	3	12	5	9
Protosuchus micmac	Early Hettangian		Nova Scotia		McCoy Brook	Meriden	-3.93	25.08	CA	5	6	3	8	1	9	4	3	12	5	9
Protosuchus micmac	Early Hettangian		Nova Scotia		McCoy Brook	Meriden	-3.93	25.08	CA	5	6	3	8	1	9	4	3	12	5	9
Laquintasaura venezuelae	Early Hettangian		TÃ¡chira		La Quinta		-31.31	-3.69	VE	3	1	2	1	5	10	5	4	13	13	4
Bocaconodon tamaulipensis	Pliensbachian		Tamaulipas		La Boca		-29.31	7.62	MX	3	1	2	1	5	10	5	4	13	13	4
Bocatherium mexicanum	Pliensbachian		Tamaulipas		La Boca		-29.31	7.62	MX	3	1	2	1	5	10	5	4	13	13	4
Cynosphenodon huizachalensis	Pliensbachian		Tamaulipas		La Boca		-29.31	7.62	MX	3	1	2	1	5	10	5	4	13	13	4
Dimorphodon weintraubi	Pliensbachian		Tamaulipas		La Boca		-29.31	7.62	MX	3	1	2	1	5	10	5	4	13	13	4
Huasteconodon wiblei	Pliensbachian		Tamaulipas		La Boca		-29.31	7.62	MX	3	1	2	1	5	10	5	4	13	13	4
Sphenovipera jimmysjoyi	Pliensbachian		Tamaulipas		La Boca		-29.31	7.62	MX	3	1	2	1	5	10	5	4	13	13	4
Victoriaconodon inaequalis	Pliensbachian		Tamaulipas		La Boca		-29.31	7.62	MX	3	1	2	1	5	10	5	4	13	13	4
Zapatadon ejidoensis	Pliensbachian		Tamaulipas		La Boca		-29.31	7.62	MX	3	1	2	1	5	10	5	4	13	13	4

## Sheet: Fit
Summary of performance of k-means clustering analyses, varying k from 5-15, within each time bin
	Number of clusters (k)
	5	6	7	8	9	10	11	12	13	14	15
Permian	97.3	97	97.3	97.4	98.1	98.7	98.8	98.8	98.9	99	99.1
Early Triassic	93.7	96.5	97.5	98	97.8	98.6	98.8	99.2	99.4	99.5	99.5
Middle Triassic	93	95.8	96.9	97.3	98.1	98.2	98.9	98.8	99.3	99.3	99.4
Late Triassic	91.8	93.6	94.8	95.6	96.9	98	97.6	97.9	97.7	97.9	98.7
Early Jurassic	97.6	98.5	99.2	99.5	99.5	99.6	99.6	99.6	99.7	99.8	99.8
						% Total variance explained by clusters
