# Supplementary material for: Mass extinctions drove increased global faunal cosmopolitanism on the supercontinent Pangaea
Source: Nat Commun. 2017 Oct 10;8:733. doi: 10.1038/s41467-017-00827-7 (PMC5635108; doi:10.1038/s41467-017-00827-7)
Supplement: Supplementary file 7 — Supplementary Dataset 4 [file 41467_2017_827_MOESM7_ESM.xlsx]

## Sheet: lopingian
Taxon-region presence/absence matrix for Lopingian occurrences
	EUS	EUR	RUS	CHN	IND	ZA	BR
Acerosodontosaurus_piveteaui	0	0	0	0	1	0	0
Aelurognathus_tigriceps	0	0	0	0	1	1	0
Aelurosaurus_felinus	0	0	0	0	0	1	0
Aelurosaurus_wilmanae	0	0	0	0	0	1	0
Aenigmastropheus_parringtoni	0	0	0	0	1	0	0
Akidnognathus_parvus	0	0	0	0	0	1	0
Aloposaurus_gracilis	0	0	0	0	0	1	0
Aloposaurus_tenuis	0	0	0	0	0	1	0
Annatherapsidus_petri	0	0	1	0	0	0	0
Anthodon_serrarius	0	0	0	0	1	1	0
Archosaurus_rossicus	0	0	1	0	0	0	0
Arctognathus_curvimolar	0	0	0	0	0	1	0
Arctops_willistoni	0	0	0	0	0	1	0
Argana_parieasaur_indet._1	1	0	0	0	0	0	0
Argana_parieasaur_indet._2	1	0	0	0	0	0	0
Arganaceras_vacanti	1	0	0	0	0	0	0
Aulacephalodon_baini	0	0	0	0	1	1	0
Australobarbarus_kotelnitshi	0	0	1	0	0	0	0
Australobarbarus_platycephalus	0	0	1	0	0	0	0
Barasaurus_besairiei	0	0	0	0	1	0	0
Bashkyroleter_mesensis	0	0	1	0	0	0	0
Basilodon_woodwardi	0	0	0	0	0	1	0
Biarmosuchoides_romanovi	0	0	1	0	0	0	0
Bunostegos_akokanensis	1	0	0	0	0	0	0
Burnetia_mirabilis	0	0	0	0	0	1	0
Captorhinidae_indet.	0	0	0	0	0	1	0
Captorhinus_sp.	0	0	0	0	1	0	0
Cerdosuchoides_brevidens	0	0	0	0	0	1	0
Charassognathus_gracilis	0	0	0	0	0	1	0
Choerosaurus_dejageri	0	0	0	0	0	1	0
Chthonosaurus_velocidens	0	0	1	0	0	0	0
Cistecephaloides_boonstrai	0	0	0	0	0	1	0
Cistecephalus_microrhinus	0	0	0	0	1	1	0
Clelandina_rubidgei	0	0	0	0	0	1	0
Coelurosauravus_elivensis	0	0	0	0	1	0	0
Coelurosauravus_jaekeli	0	1	0	0	0	0	0
Cynosaurus_suppostus	0	0	0	0	0	1	0
Cyonosaurus_kitchingi	0	0	0	0	0	1	0
Cyonosaurus_longiceps	0	0	0	0	0	1	0
Cyonosaurus_rubidgei	0	0	0	0	0	1	0
Cyonosaurus_sp.	0	0	0	0	0	1	0
Daptocephalus_leoniceps	0	0	0	0	1	1	0
Daqingshanosaurus_limbus	0	0	0	1	0	0	0
Delectosaurus_berezhanensis	0	0	1	0	0	0	0
Deltavjatia_vjatkensis	0	0	1	0	0	0	0
Dicynodon_huenei	0	0	0	0	1	0	0
Dicynodon_lacerticeps	0	0	0	0	1	1	0
Dicynodontoides_nowacki	0	0	0	0	1	0	0
Dicynodontoides_recurvidens	0	0	0	0	0	1	0
Dicynodontoides_sp.	0	0	0	0	1	0	0
Digalodon_rubidgei	0	0	0	0	0	1	0
Diictodon_feliceps	0	0	0	1	1	1	0
Dinanomodon_gilli	0	0	0	0	0	1	0
Dinogorgon_rubidgei	0	0	0	0	1	1	0
Dvinia_prima	0	0	1	0	0	0	0
Elginia_mirabilis	0	1	0	0	0	0	0
Elph_borealis	0	0	1	0	0	0	0
Emeroleter_levis	0	0	1	0	0	0	0
Emydops_arctatus	0	0	0	0	1	1	0
Emydops_oweni	0	0	0	0	1	1	0
Emydops_sp.	0	0	0	0	1	0	0
Endothiodon_bathystoma	0	0	0	0	1	1	0
Endothiodon_mahalanobisi	0	0	0	0	1	0	0
Endothiodon_sp.	0	0	0	0	0	0	1
Endothiodon_tolani	0	0	0	0	1	0	0
Endothiodon_uniseries	0	0	0	0	1	1	0
Endothiodon_whaitsi	0	0	0	0	0	1	0
Ennatosaurus_tecton	0	0	1	0	0	0	0
Eorasaurus_olsoni	0	0	1	0	0	0	0
Eosimops_newtoni	0	0	0	0	0	1	0
Eriphostoma_microdon	0	0	0	0	0	1	0
Euchambersia_mirabilis	0	0	0	0	0	1	0
Euptychognathus_bathyrhynchus	0	0	0	0	1	0	0
Galepus_joberti	0	0	0	0	0	1	0
Gansurhinus_qingtoushanensis	0	0	0	1	0	0	0
Geikia_elginensis	0	1	0	0	0	0	0
Geikia_locusticeps	0	0	0	0	1	0	0
Gordonia_traquairi	0	1	0	0	0	0	0
Gorgonops_capensis	0	0	0	0	0	1	0
Gorgonops_dixeyi	0	0	0	0	1	0	0
Gorgonops_eupachygnathus	0	0	0	0	0	1	0
Gorgonops_torvus	0	0	0	0	0	1	0
Hofmeyria_atavus	0	0	0	0	0	1	0
Honania_complicidentata	0	0	0	1	0	0	0
Ichibengops_munyamadziensis	0	0	0	0	1	0	0
Ictidochampsa_platyceps	0	0	0	0	0	1	0
Ictidorhinus_martinsi	0	0	0	0	0	1	0
Ictidostoma_hemburyi	0	0	0	0	0	1	0
Ictidosuchoides_longiceps	0	0	0	0	0	1	0
Ictidosuchops_intermedius	0	0	0	0	0	1	0
Ictidosuchops_rubidgei	0	0	0	0	0	1	0
Ictidosuchus_baurioides	0	0	0	0	0	1	0
Ictidosuchus_primaevus	0	0	0	0	0	1	0
Idelesaurus_tataricus	0	0	1	0	0	0	0
Inostrancevia_alexandri	0	0	1	0	0	0	0
Interpresosaurus_blomi	0	0	1	0	0	0	0
Jimusaria_sinkianensis	0	0	0	1	0	0	0
Katumbia_parringtoni	0	0	0	0	1	0	0
Kawingasaurus_fossilis	0	0	0	0	1	0	0
Keyseria_benjamini	0	0	0	0	0	1	0
Kitchinganomodon_crassus	0	0	0	0	0	1	0
Kwazulusaurus_shakai	0	0	0	0	0	1	0
Lanthaniscus_efremovi	0	0	1	0	0	0	0
Lanthanosuchus_watsoni	0	0	1	0	0	0	0
Lemurosaurus_pricei	0	0	0	0	0	1	0
Lende_chiweta	0	0	0	0	1	0	0
Leontosaurus_vanderhorsti	0	0	0	0	0	1	0
Lobalopex_mordax	0	0	0	0	0	1	0
Lophorhinus_willodenensis	0	0	0	0	0	1	0
Lycaenodon_longiceps	0	0	0	0	0	1	0
Lycaenops_angusticeps	0	0	0	0	0	1	0
Lycaenops_attenuatus	0	0	0	0	0	1	0
Lycaenops_ornatus	0	0	0	0	0	1	0
Lycaenops_quadrata	0	0	0	0	1	0	0
Lycaenops_sollasi	0	0	0	0	0	1	0
Lycideops_longiceps	0	0	0	0	0	1	0
Macroleter_poezicus	0	0	1	0	0	0	0
Megawhaitsia_patrichae	0	0	1	0	0	0	0
Mesenosaurus_romeri	0	0	1	0	0	0	0
Milleretta_rubidgei	0	0	0	0	0	1	0
Milleropsis_pricei	0	0	0	0	0	1	0
Millerosaurus_nuffieldi	0	0	0	0	0	1	0
Millerosaurus_ornatus	0	0	0	0	0	1	0
Mirotenthes_digitipes	0	0	0	0	0	1	0
Moradisaurus_grandis	1	0	0	0	0	0	0
Moradisaurinae_indet.	1	0	0	0	0	0	0
Moschowhaitsia_vjuschkovi	0	0	1	0	0	0	0
Nanictosaurus_rubidgei	0	0	0	0	0	1	0
Nanoparia_luckhoffi	0	0	0	0	0	1	0
NHCC_LB44	0	0	0	0	1	0	0
Niassodon_mfumukasi	0	0	0	0	1	0	0
Niuksenitia_sukbonensis	0	0	1	0	0	0	0
Njalila_insigna	0	0	0	0	1	0	0
Njalila_nasuta	0	0	0	0	1	0	0
NMT_RB4	0	0	0	0	1	0	0
Nyctiphruretus_acudens	0	0	1	0	0	0	0
Obirkovia_gladiator	0	0	1	0	0	0	0
Odontocyclops_whaitsi	0	0	0	0	1	1	0
Oudenodon_bainii	0	0	0	0	1	1	0
Oudenodon_grandis	0	0	0	0	0	1	0
Oudenodon_luanwangensis	0	0	0	0	1	0	0
Oudenodon_sakamenensis	0	0	0	0	1	0	0
Oudenodon_sp.	0	0	0	0	1	0	0
OUMNH_TSK_2	0	0	0	0	1	0	0
Owenetta_rubidgei	0	0	0	0	0	1	0
Palaeagama_vielhaueri	0	0	0	0	0	1	0
Paraburnetia_sneeubergensis	0	0	0	0	0	1	0
Parasaurus_geinitzi	0	1	0	0	0	0	0
Pareiasaurus_serridens	0	0	0	0	1	1	0
Pareiasuchus_nasicornis	0	0	0	0	1	1	0
Pareiasuchus_peringueyi	0	0	0	0	0	1	0
Pelanomodon_moschops	0	0	0	0	0	1	0
Peramodon_amalitzkii	0	0	1	0	0	0	0
Pintosaurus_magnidentis	0	0	0	0	0	0	1
Pristerodon_gracilis	0	0	0	0	0	1	0
Pristerodon_mackayi	0	0	0	0	1	1	0
Pristerodon_platyceps	0	0	0	0	0	1	0
Pristerognathus_polyodon	0	0	0	0	0	1	0
Proburnetia_viatkensis	0	0	1	0	0	0	0
Procynosuchus_delaharpeae	0	1	0	0	1	1	0
Procynosuchus_sp.	0	0	1	0	0	0	0
Promoschorhynchus_platyrhinus	0	0	0	0	0	1	0
Protorosaurus_speneri	0	1	0	0	0	0	0
Pumiliopareia_pricei	0	0	0	0	0	1	0
Rautiania_alexandri	0	0	1	0	0	0	0
Rautiania_minichi	0	0	1	0	0	0	0
Rhachiocephalus_behomoth	0	0	0	0	1	0	0
Rhachiocephalus_magnus	0	0	0	0	1	0	0
Rubidgea_atrox	0	0	0	0	1	1	0
Ruhuhucerberus_haughtoni	0	0	0	0	1	0	0
SAM-PK-8516	0	0	0	0	0	1	0
SAM-PK-K10990	0	0	0	0	0	1	0
Sanchuansaurus_pygmaeus	0	0	0	1	0	0	0
Sauroctonus_parringtoni	0	0	0	0	1	0	0
Sauroctonus_progressus	0	0	1	0	0	0	0
Saurorictus_australis	0	0	0	0	0	1	0
Saurosternon_bainii	0	0	0	0	0	1	0
Scutosaurus_karpinskii	0	0	1	0	0	0	0
Scylacosuchus_orenburgensis	0	0	1	0	0	0	0
Shihtienfenia_permica	0	0	0	1	0	0	0
Sintocephalus_alticeps	0	0	0	0	0	1	0
Smilesaurus_ferox	0	0	0	0	0	1	0
Suminia_getmanovi	0	0	1	0	0	0	0
Sycosaurus_laticeps	0	0	0	0	1	1	0
Sycosaurus_nowaki	0	0	0	0	1	0	0
Syodon_biarmicum	0	0	1	0	0	0	0
Syops_vanhoepeni	0	0	0	0	1	0	0
Tetracynodon_tenuis	0	0	0	0	0	1	0
Theriognathus_microps	0	0	0	0	1	1	0
Thrinaxodon_liorhinus	0	0	0	0	0	1	0
Titanophoneus_potens	0	0	1	0	0	0	0
Tropidostoma_dubium	0	0	0	0	1	1	0
Turfanodon_bogdaensis	0	0	0	1	0	0	0
Ulemosaurus_svijagensis	0	0	1	0	0	0	0
Venyukovia_invisa	0	0	1	0	0	0	0
Vivaxosaurus_trautscholdi	0	0	1	0	0	0	0
Welgevonden_pareiasaur	0	0	0	0	0	1	0
Youngina_capensis	0	0	0	0	0	1	0

## Sheet: earlyTriassic
Taxon-region presence/absence matrix for Early Triassic occurrences
	EUS	EUR	RUS	CHN	IND	ANT	ZA	BR
AMNH_FARB_9527	0	0	0	0	0	1	0	0
Augustaburiania_vatagini	0	0	1	0	0	0	0	0
Barasaurus_besairiei	0	0	0	0	1	0	0	0
Beishanodon_youngi	0	0	0	1	0	0	0	0
Boreopricea_funerea	0	0	1	0	0	0	0	0
Chasmatosaurus_yuani	0	0	0	1	0	0	0	0
Chasmatosuchus_rossicus	0	0	1	0	0	0	0	0
Chasmatosuchus_magnus	0	0	1	0	0	0	0	0
Coletta_seca	0	0	0	0	0	0	1	0
Ctenosauriscus_koeneni	0	1	0	0	0	0	0	0
Diademodon_tetragonus	0	0	0	0	0	0	1	0
Ericiolacerta_parva	0	0	0	0	0	1	1	0
Eumetabolodon_bathycephalus	0	0	0	1	0	0	0	0
Eumetabolodon_dongshengensis	0	0	0	1	0	0	0	0
Fugusuchus_hejiapanensis	0	0	0	1	0	0	0	0
Galesauridae_indet.	0	0	1	0	0	0	0	0
Galesaurus_planiceps	0	0	0	0	0	0	1	0
Garjainia_madiba	0	0	0	0	0	0	1	0
Garjainia_prima	0	0	1	0	0	0	0	0
Hazhenia_concava	0	0	0	1	0	0	0	0
Jesairosaurus_lehmani	1	0	0	0	0	0	0	0
Kadimakara_australiensis	0	0	0	0	0	1	0	0
Kalisuchus_rewanensis	0	0	0	0	0	1	0	0
Kannemeyeria_simocephalus	0	0	0	0	1	0	0	0
Kapes_amaenus	0	0	1	0	0	0	0	0
Kapes_komiensis	0	0	1	0	0	0	0	0
Kapes_majmesculae	0	0	1	0	0	0	0	0
Kitchingnathus_untabeni	0	0	0	0	0	0	1	0
Kombuisia_antarctica	0	0	0	0	0	1	0	0
Langbergia_modisei	0	0	0	0	0	0	1	0
Lasasaurus_beltanae	0	0	0	0	1	0	0	0
Lystrosaurus_curvatus	0	0	0	1	0	1	1	0
Lystrosaurus_declivis	0	0	0	0	0	0	1	0
Lystrosaurus_hedini	0	0	0	1	0	0	0	0
Lystrosaurus_maccaigi	0	0	0	0	0	1	0	0
Lystrosaurus_murrayi	0	0	0	1	1	1	1	0
Moschorhinus_kitchingi	0	0	0	0	0	0	1	0
Myosaurus_gracilis	0	0	0	0	0	1	1	0
Noteosuchus_colletti	0	0	0	0	0	0	1	0
Olivierosuchus_parringtoni	0	0	0	0	0	0	1	0
Orenburgia_bruma	0	0	1	0	0	0	0	0
Orenburgia_enigmatica	0	0	1	0	0	0	0	0
Osmolskina_czatkowicensis	0	1	0	0	0	0	0	0
Owenetta_kitchingorum	0	0	0	0	0	0	1	0
Palaeagama_vielhaueri	0	0	0	0	0	0	1	0
Paliguana_whitei	0	0	0	0	0	0	1	0
Pamelina_polonica	0	1	0	0	0	0	0	0
Panchetocynodon_damodarensis	0	0	0	0	1	0	0	0
Pentaedrusaurus_ordosianus	0	0	0	1	0	0	0	0
Phaanthosaurus_ignatjevi	0	0	1	0	0	0	0	0
Phaanthosaurus_simus	0	0	1	0	0	0	0	0
Phonodus_dutoitorum	0	0	0	0	0	0	1	0
Platycraniellus_elegans	0	0	0	0	0	0	1	0
Procolina_teresae	0	1	0	0	0	0	0	0
Procolophon_trigoniceps	0	0	0	0	0	1	1	1
Progalesaurus_lootbergensis	0	0	0	0	0	0	1	0
Prolacerta_broomi	0	0	0	0	0	1	1	0
Prolacertoides_jimusarensis	0	0	0	1	0	0	0	0
Proterosuchus_alexanderi	0	0	0	0	0	0	1	0
Proterosuchus_fergusi	0	0	0	0	0	0	1	0
Proterosuchus_goweri	0	0	0	0	0	0	1	0
Proterosuchus_sp.	0	0	0	0	1	0	0	0
Regisaurus_jacobi	0	0	0	0	0	0	1	0
SAM-P41754	0	0	0	0	0	1	0	0
Saurodektes_rogersorum	0	0	0	0	0	0	1	0
Sauropareion_anoplus	0	0	0	0	0	0	1	0
Scaloposaurus_constrictus	0	0	0	0	0	0	1	0
Silphedosuchus_orenburgensis	0	0	1	0	0	0	0	0
Sophineta_cracoviensis	0	1	0	0	0	0	0	0
Sungeodon_kimkraemerae	0	0	0	1	0	0	0	0
Tasmaniosaurus_triassicus	0	0	0	0	0	1	0	0
Tetracynodon_darti	0	0	0	0	0	0	1	0
Teyujagua_paradoxa	0	0	0	0	0	0	0	1
Thrinaxodon_liorhinus	0	0	0	0	0	1	1	0
Tichvinskia_jugensis	0	0	1	0	0	0	0	0
Tichvinskia_vjatkensis	0	0	1	0	0	0	0	0
Timanophon_raridentatus	0	0	1	0	0	0	0	0
Urumchia_lii	0	0	0	1	0	0	0	0
Vonhuenia_friedrichi	0	0	1	0	0	0	0	0
Wapitisaurus_problematicus	1	0	0	0	0	0	0	0
Xilousuchus_sapingensis	0	0	0	1	0	0	0	0

## Sheet: anisian
Taxon-region presence/absence matrix for Anisian occurrences
	WUS	EUS	EUR	RUS	CHN	IND	ANT	ZA	BR	AR
Aleodon_brachyrhamphus	0	0	0	0	0	1	0	0	0	0
Aleodon_sp.	0	0	0	0	0	0	0	0	1	0
Ammorhynchus_navajoi	1	0	0	0	0	0	0	0	0	0
Amotosaurus_rotfeldensis	0	0	1	0	0	0	0	0	0	0
Andescynodon_mendozensis	0	0	0	0	0	0	0	0	0	1
Angonisaurus_sp.	0	0	0	0	0	0	1	0	0	0
Angonisaurus_cruickshanki	0	0	0	0	0	1	0	1	0	0
Anomoiodon_krejcii	0	0	1	0	0	0	0	0	0	0
Anomoiodon_liliensterni	0	0	1	0	0	0	0	0	0	0
Antarctica_Cynognathus_sp.	0	0	0	0	0	0	1	0	0	0
Antarctica_Diademodon_sp.	0	0	0	0	0	0	1	0	0	0
Antecosuchus_boreus	0	0	0	1	0	0	0	0	0	0
Antecosuchus_ochevi	0	0	0	1	0	0	0	0	0	0
Arizonasaurus_babbitti	1	0	0	0	0	0	0	0	0	0
Asilisaurus_kongwe	0	0	0	0	0	1	0	0	0	0
Asperoris_mnyama	0	0	0	0	0	1	0	0	0	0
Bauria_cynops	0	0	0	0	0	0	0	1	0	0
Bauria_robusta	0	0	0	0	0	0	0	1	0	0
Bentonyx_sidensis	0	0	1	0	0	0	0	0	0	0
Bolotridon_frerensis	0	0	0	0	0	0	0	1	0	0
Bromsgroveia_walkeri	0	0	1	0	0	0	0	0	0	0
Chiniquodon_sp.	0	0	0	0	0	0	0	0	1	0
Cricodon_metabolus	0	0	0	0	0	1	0	1	0	0
Cromptodon_mamiferoides	0	0	0	0	0	0	0	0	0	1
Cynognathus_crateronotus	0	0	0	0	0	0	0	1	0	0
Diademodon_tetragonus	0	0	0	0	0	1	0	1	1	0
Dolichuranus_primaevus	0	0	0	0	0	0	0	0	1	0
Dongusuchus_efremovi	0	0	0	1	0	0	0	0	0	0
Dorosuchus_neoetus	0	0	0	1	0	0	0	0	0	0
Eohyosaurus_wolvaardti	0	0	0	0	0	0	0	1	0	0
Erythrosuchus_africanus	0	0	0	0	0	0	0	1	0	0
Eumetabolodon_bathycephalus	0	0	0	0	1	0	0	0	0	0
Euparkeria_capensis	0	0	0	0	0	0	0	1	0	0
Fodonyx_spenceri	0	0	1	0	0	0	0	0	0	0
Fugusuchus_hejiapanensis	0	0	0	0	1	0	0	0	0	0
Guchengosuchus_shiguaiensis	0	0	0	0	1	0	0	0	0	0
Halazhaisuchus_qiaoensis	0	0	0	0	1	0	0	0	0	0
Hazhenia_concava	0	0	0	0	1	0	0	0	0	0
Howesia_browni	0	0	0	0	0	0	0	1	0	0
Hyperodapedon_gordoni	0	0	1	0	0	0	0	0	0	0
Hypselorhachis_mirabilis	0	0	0	0	0	1	0	0	0	0
Jesairosaurus_lehmani	0	1	0	0	0	0	0	0	0	0
Kannemeyeria_lophorhinus	0	0	0	0	0	1	0	0	0	0
Kannemeyeria_simocephalus	0	0	0	0	0	0	0	1	1	0
Kapes_bentoni	0	0	1	0	0	0	0	0	0	0
Kapes_majmesculae	0	0	0	1	0	0	0	0	0	0
Kombuisia_frerensis	0	0	0	0	0	0	0	1	0	0
Langeronyx_brodiei	0	0	1	0	0	0	0	0	0	0
Lotosaurus_adentus	0	0	0	0	1	0	0	0	0	0
Luangwa_drysdalli	0	0	0	0	0	1	0	0	0	0
Luangwa_sudamericana	0	0	0	0	0	0	0	0	1	0
Lumkuia_fuzzi	0	0	0	0	0	0	0	1	0	0
Lutungutali_sitwensis	0	0	0	0	0	1	0	0	0	0
Macrocnemus_bassanii	0	0	1	0	0	0	0	0	0	0
Mandagomphodon_attridgei	0	0	0	0	0	1	0	0	0	0
Mandagomphodon_hirschsoni	0	0	0	0	0	1	0	0	0	0
Megachirella_wachtleri	0	0	1	0	0	0	0	0	0	0
Mesodapedon_kuttyi	0	0	0	0	0	1	0	0	0	0
Mesosuchus_browni	0	0	0	0	0	0	0	1	0	0
Microgomphodon_oligocynus	0	0	0	0	0	0	0	1	1	0
Moenkopi_Shuvosaurid	1	0	0	0	0	0	0	0	0	0
Namibia_Cynognathus_sp.	0	0	0	0	0	0	0	0	1	0
Namibia_Luangwa_sp.	0	0	0	0	0	0	0	0	1	0
Neoprocolophon_asiaticus	0	0	0	0	1	0	0	0	0	0
NHCC_LB34	0	0	0	0	0	1	0	0	0	0
Nothogomphodon_danilovi	0	0	0	1	0	0	0	0	0	0
Nothogomphodon_sanjiaoensis	0	0	0	0	1	0	0	0	0	0
Nundasuchus_songeaensis	0	0	0	0	0	1	0	0	0	0
Nyasasaurus_parringtoni	0	0	0	0	0	1	0	0	0	0
Ordosiodon_lincheyuensis	0	0	0	0	1	0	0	0	0	0
Ordosiodon_youngi	0	0	0	0	1	0	0	0	0	0
Pamelaria_dolichotrachela	0	0	0	0	0	1	0	0	0	0
Parakannemeyeria_chengi	0	0	0	0	1	0	0	0	0	0
Parakannemeyeria_dolichocephala	0	0	0	0	1	0	0	0	0	0
Parakannemeyeria_ningwuensis	0	0	0	0	1	0	0	0	0	0
Parakannemeyeria_shenmuensis	0	0	0	0	1	0	0	0	0	0
Parakannemeyeria_youngi	0	0	0	0	1	0	0	0	0	0
Parringtonia_gracilis	0	0	0	0	0	1	0	0	0	0
Pentaedrusaurus_ordosianus	0	0	0	0	1	0	0	0	0	0
Protanystropheus_antiquus	0	0	1	0	0	0	0	0	0	0
Qianosuchus_mixtus	0	0	0	0	1	0	0	0	0	0
Rabidosaurus_cristatus	0	0	0	1	0	0	0	0	0	0
Rechnisaurus_cristarhynchus	0	0	0	0	0	1	0	0	0	0
Rhadiodromus_klimovi	0	0	0	1	0	0	0	0	0	0
Rhinodicynodon_gracile	0	0	0	1	0	0	0	0	0	0
Rhynchosaurus_articeps	0	0	1	0	0	0	0	0	0	0
Ruhuhu_Silesaurid	0	0	0	0	0	1	0	0	0	0
Ruhuhuaria_reiszi	0	0	0	0	0	1	0	0	0	0
Sangusaurus_edentatus	0	0	0	0	0	1	0	0	0	0
Sangusaurus_parringtonii	0	0	0	0	0	1	0	0	0	0
Sarmatosuchus_otschevi	0	0	0	1	0	0	0	0	0	0
Scalenodon_angustifrons	0	0	0	0	0	1	0	0	0	0
Sclerosaurus_armatus	0	0	1	0	0	0	0	0	0	0
Shaanbeikannemeyeria_buerdongia	0	0	0	0	1	0	0	0	0	0
Shaanbeikannemeyeria_xilougouensis	0	0	0	0	1	0	0	0	0	0
Shansiodon_sp.	0	0	0	0	0	0	0	1	0	0
Shansiodon_wangi	0	0	0	0	1	0	0	0	0	0
Shansiodon_wuhsiangensis	0	0	0	0	1	0	0	0	0	0
Shansisuchus_kuyeheensis	0	0	0	0	1	0	0	0	0	0
Shansisuchus_shansisuchus	0	0	0	0	1	0	0	0	0	0
Sinognathus_gracilis	0	0	0	0	1	0	0	0	0	0
Sinokannemeyeria_baidaoyuensis	0	0	0	0	1	0	0	0	0	0
Sinokannemeyeria_pearsoni	0	0	0	0	1	0	0	0	0	0
Sinokannemeyeria_sanchuanheensis	0	0	0	0	1	0	0	0	0	0
Sinokannemeyeria_yingchiaoensis	0	0	0	0	1	0	0	0	0	0
Stagonosuchus_nyassicus	0	0	0	0	0	1	0	0	0	0
Stenaulorhynchus_stockleyi	0	0	0	0	0	1	0	0	0	0
Tanystropheus_conspicuus	0	0	1	0	0	0	0	0	0	0
Tanystropheus_haasi	0	0	0	0	0	1	0	0	0	0
Tanystropheus_longobardicus	0	0	1	0	0	0	0	0	0	0
Teratophon_spinigenis	0	0	0	0	0	0	0	1	0	0
Tetragonias_njalilus	0	0	0	0	0	1	0	0	0	0
Theledectes_perforatus	0	0	0	0	0	0	0	1	0	0
Thelephon_contritus	0	0	0	0	0	0	0	1	0	0
Thelerpeton_oppressus	0	0	0	0	0	0	0	1	0	0
Ticinosuchus_ferox	0	0	1	0	0	0	0	0	0	0
Titanogomphodon_crassus	0	0	0	0	0	0	0	0	1	0
Traversodontoides_wangwuensis	0	0	0	0	1	0	0	0	0	0
Trirachodon_berryi	0	0	0	0	0	0	0	1	1	0
Turfanosuchus_dabanensis	0	0	0	0	1	0	0	0	0	0
Uralokannemeyeria_vjuschkovi	0	0	0	1	0	0	0	0	0	0
Uralosaurus_magnus	0	0	0	1	0	0	0	0	0	0
Vinceria_andina	0	0	0	0	0	0	0	0	0	1
Wadiasaurus_indicus	0	0	0	0	0	1	0	0	0	0
Xilousuchus_sapingensis	0	0	0	0	1	0	0	0	0	0
Xiyukannemeyeria_brevirostris	0	0	0	0	1	0	0	0	0	0
Yarasuchus_deccanensis	0	0	0	0	0	1	0	0	0	0
Youngosuchus_sinensis	0	0	0	0	1	0	0	0	0	0
Zambia_Trirachodon_sp.	0	0	0	0	0	1	0	0	0	0
Zambiasaurus_submersus	0	0	0	0	0	1	0	0	0	0

## Sheet: ladinian
Taxon-region presence/absence matrix for Ladinian occurrences
	EUR	RUS	CHN	IND	BR	AR
Aleodon_sp.	0	0	0	0	1	0
Archeopelta_arborensis	0	0	0	0	1	0
Azendohsaurus_madagaskarensis	0	0	0	1	0	0
Batrachotomus_kupferzellensis	1	0	0	0	0	0
Brasinorhynchus_mariantensis	0	0	0	0	1	0
Candelaria_barbouri	0	0	0	0	1	0
Chalishevia_cothurnata	0	1	0	0	0	0
Chanares_rhynchosaur	0	0	0	0	0	1
Chiniquodon_kalanoro	0	0	0	1	0	0
Chiniquodon_sp.	0	0	0	0	1	0
Chiniquodon_theotonicus	0	0	0	0	1	0
Dadadon_isaloi	0	0	0	1	0	0
Dagasuchus_santacruzensis	0	0	0	0	1	0
Decuriasuchus_quartacolonia	0	0	0	0	1	0
Dinodontosaurus_pedroanum	0	0	0	0	1	1
Exaeretodon_major	0	0	0	0	1	0
Hyperodapedon_gordoni	1	0	0	0	0	0
Isalorhynchus_genovefae	0	0	0	1	0	0
Jaxtasuchus_salomoni	1	0	0	0	0	0
Koilamasuchus_gonzalezdiazi	0	0	0	0	0	1
Kyrgyzsaurus_bukhanchenkoi	0	0	1	0	0	0
Lagerpeton_chanarensis	0	0	0	0	0	1
Langeronyx_brodiei	1	0	0	0	0	0
Luangwa_sudamericana	0	0	0	0	1	0
Luperosuchus_fractus	0	0	0	0	0	1
Macrocnemus_bassanii	1	0	0	0	0	0
Macrocnemus_fuyuanensis	0	0	1	0	0	0
Macrocnemus_obristi	1	0	0	0	0	0
Massetognathus_ochagaviae	0	0	0	0	1	0
Massetognathus_pascuali	0	0	0	0	0	1
Menadon_besairiei	0	0	0	1	1	0
Microgomphodon_oligocynus	0	0	0	0	1	0
Namibia_Cynognathus_sp.	0	0	0	0	1	0
Namibia_Luangwa_sp.	0	0	0	0	1	0
Nanogomphodon_wildi	1	0	0	0	0	0
Parakannemeyeria_chengi	0	0	1	0	0	0
Prestosuchus_chiniquensis	0	0	0	0	1	0
Procerosuchus_celer	0	0	0	0	1	0
Protheriodon_estudianti	0	0	0	0	1	0
Protuberum_cabralensis	0	0	0	0	1	0
SA_Tanystropheidae_indet.	0	0	0	1	0	0
Sangusaurus_parringtonii	0	0	0	1	0	0
Santacruzodon_hopsoni	0	0	0	0	1	0
Sinokannemeyeria_baidaoyuensis	0	0	1	0	0	0
Stahleckeria_potens	0	0	0	0	1	0
Tanystropheus_conspicuus	1	0	0	0	0	0
Tanystropheus_longobardicus	1	0	1	0	0	0
Tarjadia_ruthae	0	0	0	0	0	1
Tetragonias_njalilus	0	0	0	1	0	0
Titanogomphodon_crassus	0	0	0	0	1	0
Traversodon_stahleckeri	0	0	0	0	1	0
Trirachodon_berryi	0	0	0	0	1	0
Uralokannemeyeria_vjuschkovi	0	1	0	0	0	0
Vinceria_vieja	0	0	0	0	0	1
Xiyukannemeyeria_brevirostris	0	0	1	0	0	0
Yonghesuchus_sangbiensis	0	0	1	0	0	0

## Sheet: earlyLateTriassic
Taxon-region presence/absence matrix for early Late Triassic occurrences
	WUS	EUS	EUR	CHN	IND	ZA	BR	AR
Acaenasuchus_geoffreyi	1	0	0	0	0	0	0	0
Adamanasuchus_eisenhardtae	1	0	0	0	0	0	0	0
Adelobasileus_cromptoni	1	0	0	0	0	0	0	0
Aetobarbakinoides_brasiliensis	0	0	0	0	0	0	1	0
Aetosauroides_scagliai	0	0	0	0	0	0	1	1
Aetosaurus_ferratus	0	0	1	0	0	0	0	0
African_Paratypothoracisini_indet.	0	1	0	0	0	0	0	0
Alwalkeria_maleriensis	0	0	0	0	1	0	0	0
Angistorhinus_alticephalus	1	0	0	0	0	0	0	0
Angistorhinus_grandis	1	0	0	0	0	0	0	0
Angistorhinus_maximus	1	0	0	0	0	0	0	0
Arctotraversodon_plemmyridon	0	1	0	0	0	0	0	0
Arganasuchus_dutuiti	0	1	0	0	0	0	0	0
Asylosaurus_yalensis	0	0	1	0	0	0	0	0
Azendohsaurus_laaroussii	0	1	0	0	0	0	0	0
Azendohsaurus_madagaskarensis	0	0	0	0	1	0	0	0
Batrachotomus_kupferzellensis	0	0	1	0	0	0	0	0
Boreogomphodon_herpetairus	0	1	0	0	0	0	0	0
Boreogomphodon_jeffersoni	0	1	0	0	0	0	0	0
Boreogomphodon_sp.	0	1	0	0	0	0	0	0
Botucaraitherium_belarminoi	0	0	0	0	0	0	1	0
Brachyrhinodon_taylori	0	0	1	0	0	0	0	0
Brachysuchus_megalodon	1	0	0	0	0	0	0	0
Brasilitherium_riograndensis	0	0	0	0	0	0	1	0
Brasilodon_quadrangularis	0	0	0	0	0	0	1	0
Calyptosuchus_wellesi	1	0	0	0	0	0	0	0
Camposaurus_arizonensis	1	0	0	0	0	0	0	0
Carnufex_carolinensis	0	1	0	0	0	0	0	0
Cerritosaurus_binsfeldi	0	0	0	0	0	0	1	0
Chaliminia_musteloides	0	0	0	0	0	0	0	1
Chanaresuchus_bonapartei	0	0	0	0	0	0	0	1
Chiniquodon_kalanoro	0	0	0	0	1	0	0	0
Chiniquodon_sanjuanensis	0	0	0	0	0	0	0	1
Chiniquodon_theotonicus	0	0	0	0	0	0	0	1
Chromogisaurus_novasi	0	0	0	0	0	0	0	1
Clevosaurus_brasiliensis	0	0	0	0	0	0	1	0
Clevosaurus_latidens	1	0	0	0	0	0	0	0
Coahomasuchus_kahleorum	1	0	0	0	0	0	0	0
Coahomasuchus_sp.	0	1	0	0	0	0	0	0
Coelophysis_rhodesiensis	0	0	0	0	0	1	0	0
Coloradisaurus_brevis	0	0	0	0	0	0	0	1
Cuyosuchus_huenei	0	0	0	0	0	0	0	1
Cynognathus_crateronotus	0	0	0	0	0	0	0	1
Dadadon_isaloi	0	0	0	0	1	0	0	0
Dagasuchus_santacruzensis	0	0	0	0	0	0	1	0
Desmatosuchus_spurensis	1	0	0	0	0	0	0	0
Diademodon_tetragonus	0	0	0	0	0	0	0	1
Dinodontosaurus_pedroanum	0	0	0	0	0	0	0	1
Diodorus_scytobrachion	0	1	0	0	0	0	0	0
Diphydontosaurus_avonis	0	0	1	0	0	0	0	0
Doswellia_kaltenbachi	0	1	0	0	0	0	0	0
Doswellia_sixmilensis	1	0	0	0	0	0	0	0
Dromicosuchus_grallator	0	1	0	0	0	0	0	0
Dromomeron_gregorii	1	0	0	0	0	0	0	0
Dromomeron_romeri	1	0	0	0	0	0	0	0
Ebrachosuchus_neukami	0	0	1	0	0	0	0	0
Ecteninion_lunensis	0	0	0	0	0	0	0	1
Efraasia_minor	0	0	1	0	0	0	0	0
Eodromaeus_murphi	0	0	0	0	0	0	0	1
Eoraptor_lunensis	0	0	0	0	0	0	0	1
Erpetosuchus_granti	0	0	1	0	0	0	0	0
Eubrachiosaurus_browni	1	0	0	0	0	0	0	0
Exaeretodon_argentinus	0	0	0	0	0	0	0	1
Exaeretodon_riograndensis	0	0	0	0	0	0	1	0
Exaeretodon_statisticae	0	0	0	0	1	0	0	0
Fasolasuchus_tenax	0	0	0	0	0	0	0	1
Gondwanadon_tapani	0	0	0	0	1	0	0	0
Gorgetosuchus_pekinensis	0	1	0	0	0	0	0	0
Gracilisuchus_stipanicicorum	0	0	0	0	0	0	0	1
Guaibasauridae_indet.	0	0	0	0	1	0	0	0
Guaibasaurus_candelariensis	0	0	0	0	0	0	1	0
Gualosuchus_reigi	0	0	0	0	0	0	0	1
Haligonia_sp.	0	0	1	0	0	0	0	0
Haligonia_bolodon	0	1	0	0	0	0	0	0
Hemiprotosuchus_leali	0	0	0	0	0	0	0	1
Heptasuchus_clarki	1	0	0	0	0	0	0	0
Herrerasaurus_ischigualastensis	0	0	0	0	0	0	0	1
Hesperosuchus_agilis	1	0	0	0	0	0	0	0
Hyperodapedon_gordoni	0	0	1	0	0	0	0	0
Hyperodapedon_huenei	0	0	0	0	0	0	1	0
Hyperodapedon_huxleyi	0	0	0	0	1	0	0	0
Hyperodapedon_mariensis	0	0	0	0	0	0	1	0
Hyperodapedon_sanjuanensis	0	0	0	0	0	0	1	0
Hyperodapedon_sp.	0	0	0	0	0	0	0	1
Hyperodapedon_sp._GSI	0	0	0	0	1	0	0	0
Hyperodapedon_stockleyi	0	0	0	0	1	0	0	0
Hyperodapedon_tikiensis	0	0	0	0	1	0	0	0
Hypsognathus_sp.	0	1	0	0	0	0	0	0
Hypuronector_limnaios	0	1	0	0	0	0	0	0
Icarosaurus_siefkeri	0	1	0	0	0	0	0	0
Ignotosaurus_fragilis	0	0	0	0	0	0	0	1
Irajatherium_hernandezi	0	0	0	0	0	0	1	0
Isalorhynchus_genovefae	0	0	0	0	1	0	0	0
Ischigualastia_jenseni	0	0	0	0	0	0	0	1
Jachaleria_candelariensis	0	0	0	0	0	0	1	0
Jachaleria_colorata	0	0	0	0	0	0	0	1
Jachaleria_platygnathus	0	0	0	0	0	0	0	1
Jaklapallisaurus_asymmetrica	0	0	0	0	1	0	0	0
Jaxtasuchus_salomoni	0	0	1	0	0	0	0	0
Koilamasuchus_gonzalezdiazi	0	0	0	0	0	0	0	1
Kyrgyzsaurus_bukhanchenkoi	0	0	0	1	0	0	0	0
Lagerpeton_chanarensis	0	0	0	0	0	0	0	1
Lagerpetonidae_indet.	0	0	0	0	0	0	0	1
Leptopleuron_lacertinum	0	0	1	0	0	0	0	0
Leptosuchus_crosbiensis	1	0	0	0	0	0	0	0
Leptosuchus_imperfecta	1	0	0	0	0	0	0	0
Leptosuchus_studeri	0	1	0	0	0	0	0	0
Lessemsaurus_sauropoides	0	0	0	0	0	0	0	1
Lewisuchus_admixtus	0	0	0	0	0	0	0	1
Longosuchus_meadei	1	0	0	0	0	0	0	0
Lower_Maleri_Typothorax_sp.	0	0	0	0	1	0	0	0
Lucasuchus_hunti	1	1	0	0	0	0	0	0
Luperosuchus_fractus	0	0	0	0	0	0	0	1
Machaeroprosopus_buceros	1	0	0	0	0	0	0	0
Machaeroprosopus_jablonskiae	1	0	0	0	0	0	0	0
Machaeroprosopus_mccauleyi	1	0	0	0	0	0	0	0
Machaeroprosopus_pristinus	1	0	0	0	0	0	0	0
Machaeroprosopus_zunii	1	0	0	0	0	0	0	0
Macrocnemus_fuyuanensis	0	0	0	1	0	0	0	0
Marasuchus_lilloensis	0	0	0	0	0	0	0	1
Massetognathus_pascuali	0	0	0	0	0	0	0	1
Menadon_besairiei	0	0	0	0	1	0	1	0
Minicynodon_maieri	0	0	0	0	0	0	1	0
Moghreberia_nmachouensis	0	1	0	0	0	0	0	0
Mystriosuchus_planirostris	0	0	1	0	0	0	0	0
Mystriosuchus_westphali	0	0	1	0	0	0	0	0
Nambalia_roychowdhurii	0	0	0	0	1	0	0	0
Nanogomphodon_wildi	0	0	1	0	0	0	0	0
Neoaetosauroides_engaeus	0	0	0	0	0	0	0	1
Newark_Aetosaurus_sp.	0	1	0	0	0	0	0	0
Newark_Revueltosaurus_sp.	0	1	0	0	0	0	0	0
Nicrosaurus_kapffi	0	0	1	0	0	0	0	0
Nicrosaurus_meyeri	0	0	1	0	0	0	0	0
Nova_Scotia_Hyperodapedon_sp.	0	1	0	0	0	0	0	0
Ornithosuchus_longidens	0	0	1	0	0	0	0	0
Otis_Chalk_Silesaurid	1	0	0	0	0	0	0	0
Paleollanosaurus_fraseri	1	0	0	0	0	0	0	0
Paleorhinus_sawini	1	0	0	0	0	0	0	0
Pampadromaeus_barberenai	0	0	0	0	0	0	1	0
Panphagia_protos	0	0	0	0	0	0	0	1
Parasuchus_angustifrons	0	0	1	0	0	0	0	0
Parasuchus_bransoni	1	0	0	0	0	0	0	0
Parasuchus_hislopi	0	0	0	0	1	0	0	0
Parasuchus_magnoculus	0	1	0	0	0	0	0	0
Paleorhinus_parvus	1	0	0	0	0	0	0	0
Paratypothorax_andressorum	1	0	1	0	0	0	0	0
Paratypothorax_sp.	0	0	1	0	0	0	0	0
Pascualgnathus_polanskii	0	0	0	0	0	0	0	1
Petrified_Forest_Silesaurid	1	0	0	0	0	0	0	0
Phytosaurus_doughtyi	1	0	0	0	0	0	0	0
Pisanosaurus_mertii	0	0	0	0	0	0	0	1
Placerias_hesternus	1	1	0	0	0	0	0	0
Planocephalosaurus_lucasi	1	0	0	0	0	0	0	0
Plateosaurus_gracilis	0	0	1	0	0	0	0	0
Polesinesuchus_aurelioi	0	0	0	0	0	0	1	0
Polonosuchus_silesiacus	0	0	1	0	0	0	0	0
Polysphenodon_muelleri	0	0	1	0	0	0	0	0
Poposaurus_gracilis	1	1	0	0	0	0	0	0
Poposaurus_langstoni	1	0	0	0	0	0	0	0
Postosuchus_alisonae	1	0	0	0	0	0	0	0
Postosuchus_kirkpatricki	1	0	0	0	0	0	0	0
Pravusuchus_hortus	1	0	0	0	0	0	0	0
Probainognathus_jenseni	0	0	0	0	0	0	0	1
Procompsognathus_triassicus	0	0	1	0	0	0	0	0
Proterochampsa_barrionuevoi	0	0	0	0	0	0	0	1
Proterochampsa_nodosa	0	0	0	0	0	0	1	0
Protome_batalaria	1	0	0	0	0	0	0	0
Prozostrodon_brasiliensis	0	0	0	0	0	0	1	0
Pseudhesperosuchus_jachaleri	0	0	0	0	0	0	0	1
Pseudochampsa_ischigualastensis	0	0	0	0	0	0	0	1
Rauisuchus_tiradentes	0	0	0	0	0	0	1	0
Revueltosaurus_callenderi	1	0	0	0	0	0	0	0
Revueltosaurus_hunti	1	0	0	0	0	0	0	0
Rhadinosuchus_gracilis	0	0	0	0	0	0	1	0
Rioarribasuchus_chamaensis	1	0	0	0	0	0	0	0
Riograndia_guaibensis	0	0	0	0	0	0	1	0
Riojasaurus_incertus	0	0	0	0	0	0	0	1
Riojasuchus_tenuisceps	0	0	0	0	0	0	0	1
Ruberodon_roychowdhurii	0	0	0	0	1	0	0	0
Rutiodon_carolinensis	0	1	0	0	0	0	0	0
Sacisaurus_agudoensis	0	0	0	0	0	0	1	0
Saltoposuchus_connectens	0	0	1	0	0	0	0	0
Saltopus_elginensis	0	0	1	0	0	0	0	0
Sanjuansaurus_gordilloi	0	0	0	0	0	0	0	1
Santacruzodon_hopsoni	0	0	0	0	0	0	1	0
Saturnalia_tupiniquim	0	0	0	0	0	1	1	0
Saurosuchus_galilei	0	0	0	0	0	0	0	1
Saurosuchus_sp.	1	0	0	0	0	0	0	0
Scleromochlus_taylori	0	0	1	0	0	0	0	0
Scoloparia_glyphanodon	0	1	0	0	0	0	0	0
Scutarx_deltatylus	1	0	0	0	0	0	0	0
Shuvosaurus_inexpectatus	1	0	0	0	0	0	0	0
Sierritasuchus_macalpini	1	0	0	0	0	0	0	0
Silesaurus_opolensis	0	0	1	0	0	0	0	0
Sillosuchus_longicervix	0	0	0	0	0	0	0	1
Smilosuchus_adamanensis	1	0	0	0	0	0	0	0
Smilosuchus_gregorii	1	0	0	0	0	0	0	0
Smilosuchus_lithodendrorum	1	0	0	0	0	0	0	0
SMU_69125	1	0	0	0	0	0	0	0
Soturnia_caliodon	0	0	0	0	0	0	1	0
Spinosuchus_caseanus	1	0	0	0	0	0	0	0
Stagonolepis_olenkae	0	0	1	0	0	0	0	0
Stagonolepis_robertsoni	0	0	1	0	0	0	0	0
Staurikosaurus_pricei	0	0	0	0	0	0	1	0
Tanystropheus_conspicuus	0	0	1	0	0	0	0	0
Tanystropheus_longobardicus	0	0	0	1	0	0	0	0
Tanytrachelos_ahynis	0	1	0	0	0	0	0	0
Tanytrachelos_sp.	1	0	0	0	0	0	0	0
Tarjadia_ruthae	0	0	0	0	0	0	0	1
Tecovasuchus_chatterjeei	1	0	0	0	0	0	0	0
Teraterpeton_hrynewichorum	0	1	0	0	0	0	0	0
Teratosaurus_suevicus	0	0	1	0	0	0	0	0
Teyumbaita_sulcognathus	0	0	0	0	0	0	1	0
Thecodontosaurus_antiquus	0	0	1	0	0	0	0	0
Therioherpeton_cargnini	0	0	0	0	0	0	1	0
Tikisuchus_romeri	0	0	0	0	1	0	0	0
TMM_31173-120	1	0	0	0	0	0	0	0
Trialestes_romeri	0	0	0	0	0	0	0	1
Trilophosaurus_buettneri	1	0	0	0	0	0	0	0
Trilophosaurus_jacobsi	1	0	0	0	0	0	0	0
Tritheledontidae_indet.	1	0	0	0	0	0	0	0
Tropidosuchus_romeri	0	0	0	0	0	0	0	1
Trucidocynodon_riograndensis	0	0	0	0	0	0	1	0
Typothorax_antiquum	1	0	0	0	0	0	0	0
Typothorax_coccinarum	1	0	0	0	0	0	0	0
Unaysaurus_tolentinoi	0	0	0	0	0	0	1	0
Vancleavea_campi	1	0	0	0	0	0	0	0
Venaticosuchus_rusconii	0	0	0	0	0	0	0	1
Vinceria_argentinensis	0	0	0	0	0	0	0	1
Vinceria_vieja	0	0	0	0	0	0	0	1
Wannia_scurriensis	1	0	0	0	0	0	0	0
Wyoming_Hyperodapedon_sp.	0	1	0	0	0	0	0	0
Yonghesuchus_sangbiensis	0	0	0	1	0	0	0	0
Zupaysaurus_rougieri	0	0	0	0	0	0	0	1
Zimbabwe_Hyperodapedon_sp.	0	0	0	0	0	1	0	0

## Sheet: lateLateTriassic
Taxon-region presence/absence matrix for late Late Triassic occurrences
	WUS	EUS	EUR	CHN	IND	ZA	AR
Aetosaurus_ferratus	0	0	1	0	0	0	0
African_Paratypothoracisini_indet.	0	1	0	0	0	0	0
Agnosphitys_cromhallensis	0	0	1	0	0	0	0
Angistorhinopsis_ruetimeyeri	0	0	1	0	0	0	0
Antetonitrus_ingenipes	0	0	0	0	0	1	0
Apachesuchus_heckerti	1	0	0	0	0	0	0
Arcticodactylus_cromptonellus	0	0	1	0	0	0	0
Argentinian_Heterodontosauridae_indet.	0	0	0	0	0	0	1
Asylosaurus_yalensis	0	0	1	0	0	0	0
Austriadactylus_cristatus	0	0	1	0	0	0	0
Austriadraco_dallavecchiai	0	0	1	0	0	0	0
Bergamodactylus_wildi	0	0	1	0	0	0	0
Blikanasaurus_cromptoni	0	0	0	0	0	1	0
Brachyzostrodon_coupatezi	0	0	1	0	0	0	0
Brachyzostrodon_informal_sp._1	0	0	1	0	0	0	0
Brachyzostrodon_informal_sp._2	0	0	1	0	0	0	0
Brachyzostrodon_maior	0	0	1	0	0	0	0
Brachyzostrodon_sp.	0	0	1	0	0	0	0
Camelotia_borealis	0	0	1	0	0	0	0
Caviramus_schesaplanensis	0	0	1	0	0	0	0
Chaliminia_musteloides	0	0	0	0	0	0	1
Chindesaurus_bryansmalli	1	0	0	0	0	0	0
Clevosaurus_hudsoni	0	0	1	0	0	0	0
Clevosaurus_latidens	0	0	1	0	0	0	0
Clevosaurus_minor	0	0	1	0	0	0	0
Clevosaurus_sectumsemper	0	0	1	0	0	0	0
CM_73372	1	0	0	0	0	0	0
Coelophysis_bauri	1	0	0	0	0	0	0
Coelophysis_rhodesiensis	1	0	0	0	0	0	0
Coelophysis_sp.	1	0	0	0	0	0	0
Coloradisaurus_brevis	0	0	0	0	0	0	1
Daemonosaurus_chauliodus	1	0	0	0	0	0	0
Desmatosuchus_smalli	1	0	0	0	0	0	0
Diphydontosaurus_avonis	0	0	1	0	0	0	0
Dockum_Clevosaur	1	0	0	0	0	0	0
Dolabrosaurus_aquatilis	1	0	0	0	0	0	0
Drepanosaurus_sp.	1	0	0	0	0	0	0
Drepanosaurus_unguicaudatus	0	0	1	0	0	0	0
Dromomeron_gigas	0	0	0	0	0	0	1
Dromomeron_romeri	1	0	0	0	0	0	0
Eagle_Basin_Silesaurid	1	0	0	0	0	0	0
Effigia_okeeffeae	1	0	0	0	0	0	0
Efraasia_minor	0	0	1	0	0	0	0
Elliotherium_kersteni	0	0	0	0	0	1	0
Eocursor_parvus	0	0	0	0	0	1	0
Eozostrodon_parvus	0	0	1	0	0	0	0
Erpetosuchus_sp.	0	1	0	0	0	0	0
Erythrosuchus_africanus	0	0	0	0	0	1	0
Eucnemesaurus_entaxonis	0	0	0	0	0	1	0
Eucnemesaurus_fortis	0	0	0	0	0	1	0
Eucoelophysis_baldwini	1	0	0	0	0	0	0
Eudimorphodon_ranzii	0	0	1	0	0	0	0
Eudimorphodon_rosenfeldi	0	0	1	0	0	0	0
Fasolasuchus_tenax	0	0	0	0	0	0	1
Fleming_Fjord_Rauisuchid	0	0	1	0	0	0	0
Gojirasaurus_quayi	1	0	0	0	0	0	0
Guaibasauridae_indet.	0	0	0	0	1	0	0
Haligonia_sp.	0	0	1	0	0	0	0
Haramiyavia_clemmenseni	0	0	1	0	0	0	0
Haramiyidae_indet._1	0	0	1	0	0	0	0
Hayden_Quarry_Tanystropheid	1	0	0	0	0	0	0
Hemiprotosuchus_leali	0	0	0	0	0	0	1
Hesperosuchus_agilis	1	0	0	0	0	0	0
Hesperosuchus_unamed_species	1	0	0	0	0	0	0
Hypsognathus_fenneri	0	1	0	0	0	0	0
Hypuronector_limnaios	0	1	0	0	0	0	0
Icarosaurus_siefkeri	0	1	0	0	0	0	0
Isanosaurus_attavipachi	0	0	0	1	0	0	0
Jaklapallisaurus_asymmetrica	0	0	0	0	1	0	0
Kuehneosauridae_indet.	1	0	0	0	0	0	0
Kuehneosaurus_latus	0	0	1	0	0	0	0
Kuehneosuchus_latissimus	0	0	1	0	0	0	0
Kuehneotherium_sp.	0	0	1	0	0	0	0
Langobardisaurus_pandolfii	0	0	1	0	0	0	0
Langobardisaurus_tonelloi	0	0	1	0	0	0	0
Leptosuchus_crosbiensis	1	0	0	0	0	0	0
Lessemsaurus_sauropoides	0	0	0	0	0	0	1
Libognathus_sheddi	1	0	0	0	0	0	0
Liliensternus_liliensterni	0	0	1	0	0	0	0
Lophostropheus_airelensis	0	0	1	0	0	0	0
Machaeroprosopus_bermani	1	0	0	0	0	0	0
Machaeroprosopus_buceros	1	0	0	0	0	0	0
Machaeroprosopus_gregorii	1	0	0	0	0	0	0
Machaeroprosopus_lottorum	1	0	0	0	0	0	0
Machaeroprosopus_mccauleyi	1	0	0	0	0	0	0
Machaeroprosopus_pristinus	1	0	0	0	0	0	0
Machaeroprosopus_sp._TTU-P10074	1	0	0	0	0	0	0
Megalancosaurus_endennae	0	0	1	0	0	0	0
Megalancosaurus_preonensis	0	0	1	0	0	0	0
Megalancosaurus_sp.	0	0	1	0	0	0	0
Melanorosaurus_readi	0	0	0	0	0	1	0
Mesoeucrocodylia_indet.	0	0	0	0	1	0	0
Moghreberia_nmachouensis	0	1	0	0	0	0	0
Morganucodon_peyeri	0	0	1	0	0	0	0
Mussaurus_patagonicus	0	0	0	0	0	0	1
Mystriosuchus_planirostris	0	0	1	0	0	0	0
Mystriosuchus_westphali	0	0	1	0	0	0	0
Nambalia_roychowdhurii	0	0	0	0	1	0	0
Neoaetosauroides_engaeus	0	0	0	0	0	0	1
Newark_Aetosaurus_sp.	0	1	0	0	0	0	0
Nicrosaurus_kapffi	0	0	1	0	0	0	0
Nicrosaurus_meyeri	0	0	1	0	0	0	0
Oligokyphus_triserialis	0	0	1	0	0	0	0
Pantydraco_caducus	0	0	1	0	0	0	0
Paratypothorax_andressorum	0	0	1	0	0	0	0
Paratypothorax_sp.	0	0	1	0	0	0	0
Pelecymala_robustus	0	0	1	0	0	0	0
Peteinosaurus_zambelli	0	0	1	0	0	0	0
Planocephalosaurus_robinsonae	0	0	1	0	0	0	0
Plateosauravus_cullingworthi	0	0	0	0	0	1	0
Plateosaurus_engelhardti	0	0	1	0	0	0	0
Plateosaurus_erlenbergiensis	0	0	1	0	0	0	0
Plateosaurus_gracilis	0	0	1	0	0	0	0
Poreba_Herrerasauridae_indet.	0	0	1	0	0	0	0
Poreba_Theropoda_indet.	0	0	1	0	0	0	0
Postosuchus_kirkpatricki	1	0	0	0	0	0	0
Preondactylus_buffarinii	0	0	1	0	0	0	0
Procompsognathus_triassicus	0	0	1	0	0	0	0
Pseudhesperosuchus_jachaleri	0	0	0	0	0	0	1
Raeticodactylus_filisurensis	0	0	1	0	0	0	0
Redondasuchus_reseri	1	0	0	0	0	0	0
Redondasuchus_rineharti	1	0	0	0	0	0	0
Redondavenator_quayensis	1	0	0	0	0	0	0
Revueltosaurus_callenderi	1	0	0	0	0	0	0
Rioarribasuchus_chamaensis	1	0	0	0	0	0	0
Riojasaurus_incertus	0	0	0	0	0	0	1
Riojasuchus_tenuisceps	0	0	0	0	0	0	1
Ruehleia_bedheimensis	0	0	1	0	0	0	0
Rutiodon_carolinensis	0	1	0	0	0	0	0
Saltoposuchus_connectens	0	0	1	0	0	0	0
Scalenodontoides_macrodontes	0	0	0	0	0	1	0
Scutarx_deltatylus	1	0	0	0	0	0	0
Sefapanosaurus_zastronensis	0	0	0	0	0	1	0
Shuvosaurus_inexpectatus	1	0	0	0	0	0	0
Sigmala_sigmala	0	0	1	0	0	0	0
Sphenotitan_leyesi	0	0	0	0	0	0	1
Spinosuchus_caseanus	1	0	0	0	0	0	0
Stenomyti_huangae	1	0	0	0	0	0	0
Tanytrachelos_ahynis	0	1	0	0	0	0	0
Tawa_hallae	1	0	0	0	0	0	0
Technosaurus_smalli	1	0	0	0	0	0	0
Tecovasuchus_chatterjeei	1	0	0	0	0	0	0
Teratosaurus_suevicus	0	0	1	0	0	0	0
Terrestrisuchus_gracilis	0	0	1	0	0	0	0
Thecodontosaurus_antiquus	0	0	1	0	0	0	0
Theroteinus_nikolai	0	0	1	0	0	0	0
Thomasia_antiqua	0	0	1	0	0	0	0
Thomasia_hahni	0	0	1	0	0	0	0
Thomasia_moorei	0	0	1	0	0	0	0
Trilophosaurus_buettneri	1	0	0	0	0	0	0
Trilophosaurus_jacobsi	1	0	0	0	0	0	0
Trirachodontidae_indet.	1	0	0	0	0	0	0
Tritheledontidae_indet.	1	0	0	0	0	0	0
Typothorax_coccinarum	1	0	0	0	0	0	0
Vallesaurus_cenensis	0	0	1	0	0	0	0
Vallesaurus_zorzinensis	0	0	1	0	0	0	0
Vancleavea_campi	1	0	0	0	0	0	0
Whitakersaurus_bermani	1	0	0	0	0	0	0
Woutersia_butleri	0	0	1	0	0	0	0
Woutersia_mirabilis	0	0	1	0	0	0	0
Zupaysaurus_rougieri	0	0	0	0	0	0	1

## Sheet: earlyEarlyJurassic
Taxon-region presence/absence matrix for early Early Jurassic occurrences
	WUS	EUS	EUR	CHN	IND	ANT	ZA	AR
Aardonyx_celestae	0	0	0	0	0	0	1	0
Abrictosaurus_consors	0	0	0	0	0	0	1	0
Adeopapposaurus_mognai	0	0	0	0	0	0	0	1
Arizona_Scelidosaur	1	0	0	0	0	0	0	0
Anchisaurus_polyzelus	0	1	0	0	0	0	0	0
Antarctica_Tritylodontidae_indet.	0	0	0	0	0	1	0	0
Arcusaurus_pereirabdalorum	0	0	0	0	0	0	1	0
Barapasaurus_tagorei	0	0	0	0	1	0	0	0
Bienosaurus_lufengensis	0	0	0	1	0	0	0	0
Bienotherium_magnum	0	0	0	1	0	0	0	0
Bienotherium_minor	0	0	0	1	0	0	0	0
Bienotherium_yunnanense	0	0	0	1	0	0	0	0
Bridetherium_dorisae	0	0	1	0	0	0	0	0
Calsoyasuchus_valliceps	1	0	0	0	0	0	0	0
Chinshakiangosaurus_chunghoensis	0	0	0	1	0	0	0	0
Chuxiongosaurus_lufengensis	0	0	0	1	0	0	0	0
Clevosaurus_bairdi	0	1	0	0	0	0	0	0
Clevosaurus_convallis	0	0	1	0	0	0	0	0
Clevosaurus_mcgilli	0	0	0	1	0	0	0	0
Clevosaurus_petilus	0	0	0	1	0	0	0	0
Clevosaurus_SAM_K7890	0	0	0	0	0	0	1	0
Clevosaurus_wangi	0	0	0	1	0	0	0	0
Coelophysis_kayentakatae	1	0	0	0	0	0	0	0
Coelophysis_rhodesiensis	0	0	0	0	0	0	1	0
Coelophysis_sp.	1	0	0	0	0	0	0	0
Connecticut_Coelophysis_sp.	0	1	0	0	0	0	0	0
Cryolophosaurus_ellioti	0	0	0	0	0	1	0	0
Dianchungosaurus_lufengensis	0	0	0	1	0	0	0	0
Dianzhongia_longirostrata	0	0	0	1	0	0	0	0
Diarthrognathus_broomi	0	0	0	0	0	0	1	0
Dibothrosuchus_aff._sp.	0	0	0	0	1	0	0	0
Dibothrosuchus_elaphros	0	0	0	1	0	0	0	0
Dilophosaurus_wetherilli	1	0	0	0	0	0	0	0
Dimorphodon_macronyx	0	0	1	0	0	0	0	0
Dinnebitodon_amarali	1	0	0	0	0	0	0	0
Dinnetherium_nezorum	1	0	0	0	0	0	0	0
Dracoraptor_hanigani	0	0	1	0	0	0	0	0
Dracovenator_regenti	0	0	0	0	0	0	1	0
Eopneumatosuchus_colberti	1	0	0	0	0	0	0	0
Eshanosaurus_deguchiianus	0	0	0	1	0	0	0	0
FMNH_CUP_2089-2090	0	0	0	1	0	0	0	0
FMNH_CUP_2338	0	0	0	1	0	0	0	0
Gephyrosaurus_bridensis	0	0	1	0	0	0	0	0
Glacialisaurus_hammeri	0	0	0	0	0	1	0	0
Gryponyx_africanus	0	0	0	0	0	0	1	0
Gyposaurus_sinensis	0	0	0	1	0	0	0	0
Hadrocodium_wui	0	0	0	1	0	0	0	0
Haramiyidae_indet._2	1	0	0	0	0	0	0	0
Heterodontosaurus_tucki	0	0	0	0	0	0	1	0
Ignavusaurus_rachelis	0	0	0	0	0	0	1	0
Indian_Dilophosaur	0	0	0	0	1	0	0	0
Indotherium_pranhitai	0	0	0	0	1	0	0	0
Jingshanosaurus_xinwaensis	0	0	0	1	0	0	0	0
Kayenta_heterodontosaurid	1	0	0	0	0	0	0	0
Kayentasuchus_walkeri	1	0	0	0	0	0	0	0
Kayentatherium_wellesi	1	0	0	0	0	0	0	0
Kotasaurus_yamanpalliensis	0	0	0	0	1	0	0	0
Kuehneotherium_praecursoris	0	0	1	0	0	0	0	0
Lamplughsaura_dharmaramensis	0	0	0	0	1	0	0	0
Laquintasaura_venezuelae	1	0	0	0	0	0	0	0
Leonerasaurus_taquetrensis	0	0	0	0	0	0	0	1
Lesothosaurus_diagnosticus	0	0	0	0	0	0	1	0
Leyesaurus_marayensis	0	0	0	0	0	0	0	1
Litargosuchus_leptorhynchus	0	0	0	0	0	0	1	0
Lophostropheus_airelensis	0	0	1	0	0	0	0	0
Lufengia_delicata	0	0	0	1	0	0	0	0
Lufengosaurus_huenei	0	0	0	1	0	0	0	0
Lycorhinus_angustidens	0	0	0	0	0	0	1	0
Massospondylus_carinatus	0	0	0	0	0	0	1	0
Massospondylus_kaalae	0	0	0	0	0	0	1	0
Megazostrodon_rudnerae	0	0	0	0	0	0	1	0
Melanorosaurus_thabanensis	0	0	0	0	0	0	1	0
Morganucodon_heikuopengensis	0	0	0	1	0	0	0	0
Morganucodon_oehleri	0	0	0	1	0	0	0	0
Morganucodon_sp.	1	0	0	0	0	0	0	0
Morganucodon_watsoni	0	0	1	0	0	0	0	0
NHMUK_R14161	0	0	0	0	0	0	1	0
NHMUK_RU_A100	0	0	0	0	0	0	1	0
Oligokyphus_lufengensis	0	0	0	1	0	0	0	0
Oligokyphus_sp.	1	0	0	0	0	0	0	0
Orthosuchus_stormbergi	0	0	0	0	0	0	1	0
Paceyodon_davidi	0	0	1	0	0	0	0	0
Pachygenelus_monus	0	1	0	0	0	0	1	0
Panguraptor_lufengensis	0	0	0	1	0	0	0	0
Pegomastax_africanus	0	0	0	0	0	0	1	0
Platyognathus_hsui	0	0	0	1	0	0	0	0
Platyognathus_species_2	0	0	0	1	0	0	0	0
Podokesaurus_holyokensis	0	1	0	0	0	0	0	0
Pradhania_gracilis	0	0	0	0	1	0	0	0
Protosuchus_haughtoni	0	0	0	0	0	0	1	0
Protosuchus_micmac	0	1	0	0	0	0	0	0
Protosuchus_richardsoni	1	0	0	0	0	0	0	0
Pulanesaura_eocollum	0	0	0	0	0	0	1	0
Sarahsaurus_aurifontanalis	1	0	0	0	0	0	0	0
Scelidosaurus_harrisonii	0	0	1	0	0	0	0	0
Scutellosaurus_lawleri	1	0	0	0	0	0	0	0
Sefapanosaurus_zastronensis	0	0	0	0	0	0	1	0
Shake-N-Bake_taxon	1	0	0	0	0	0	0	0
Sinoconodon_rigneyi	0	0	0	1	0	0	0	0
Sinosaurus_triassicus	0	0	0	1	0	0	0	0
Sphenosuchus_acutus	0	0	0	0	0	0	1	0
Stormbergia_dangershoeki	0	0	0	0	0	0	1	0
Tatisaurus_oehleri	0	0	0	1	0	0	0	0
Thomasia_moorei	0	0	1	0	0	0	0	0
Tonganosaurus_hei	0	0	0	1	0	0	0	0
Tritheledon_riconoi	0	0	0	0	0	0	1	0
Tritylodon_longaevus	0	0	0	0	0	0	1	0
Tritylodontoides_maximus	0	0	0	0	0	0	1	0
Vulcanodontidae_indet.	0	0	1	0	0	0	0	0
Wales_rhamphorhynchid_indet.	0	0	1	0	0	0	0	0
Xixiposaurus_suni	0	0	0	1	0	0	0	0
Yunnanodon_brevirostre	0	0	0	1	0	0	0	0
Yunnanosaurus_huangi	0	0	0	1	0	0	0	0

## Sheet: lateEarlyJurassic
Taxon-region presence/absence matrix for late Early Jurassic occurrences
	WUS	EUS	EUR	CHN	IND	ANT	ZA	AR
Amygdalodon_patagonicus	0	0	0	0	0	0	0	1
Antarctica_Tritylodontidae_indet.	0	0	0	0	0	1	0	0
Argentoconodon_fariasorum	0	0	0	0	0	0	0	1
Arizona_Scelidosaur	1	0	0	0	0	0	0	0
Asfaltomylos_patagonicus	0	0	0	0	0	0	0	1
Barapasaurus_tagorei	0	0	0	0	1	0	0	0
Berberosaurus_liassicus	0	1	0	0	0	0	0	0
Bharatagama_rebbanensis	0	0	0	0	1	0	0	0
Bocaconodon_tamaulipensis	1	0	0	0	0	0	0	0
Bocatherium_mexicanum	1	0	0	0	0	0	0	0
Calsoyasuchus_valliceps	1	0	0	0	0	0	0	0
Campylognathoides_liasicus	0	0	1	0	0	0	0	0
Campylognathoides_zitteli	0	0	1	0	0	0	0	0
Coelophysis_kayentakatae	1	0	0	0	0	0	0	0
Condorodon_spanios	0	0	0	0	0	0	0	1
Cryolophosaurus_ellioti	0	0	0	0	0	1	0	0
Cynosphenodon_huizachalensis	1	0	0	0	0	0	0	0
Dilophosaurus_wetherilli	1	0	0	0	0	0	0	0
Dimorphodon_weintraubi	1	0	0	0	0	0	0	0
Dinnebitodon_amarali	1	0	0	0	0	0	0	0
Dinnetherium_nezorum	1	0	0	0	0	0	0	0
Dorygnathus_banthensis	0	0	1	0	0	0	0	0
Dyskritodon_indicus	0	0	0	0	1	0	0	0
Emausaurus_ernsti	0	0	1	0	0	0	0	0
Eopneumatosuchus_colberti	1	0	0	0	0	0	0	0
Glacialisaurus_hammeri	0	0	0	0	0	1	0	0
Godvarisaurus_lateefi	0	0	0	0	1	0	0	0
Gongxianosaurus_shibeiensis	0	0	0	1	0	0	0	0
Haramiyidae_indet._2	1	0	0	0	0	0	0	0
Henosferus_molus	0	0	0	0	0	0	0	1
Huasteconodon_wiblei	1	0	0	0	0	0	0	0
Indobaatar_zofiae	0	0	0	0	1	0	0	0
Indotherium_pranhitai	0	0	0	0	1	0	0	0
Kayenta_heterodontosaurid	1	0	0	0	0	0	0	0
Kayentasuchus_walkeri	1	0	0	0	0	0	0	0
Kayentatherium_wellesi	1	0	0	0	0	0	0	0
Kotasaurus_yamanpalliensis	0	0	0	0	1	0	0	0
Leonerasaurus_taquetrensis	0	0	0	0	0	0	0	1
Manidens_condorensis	0	0	0	0	0	0	0	1
Morganucodon_sp.	1	0	0	0	0	0	0	0
Nakunodon_paikasiensis	0	0	0	0	1	0	0	0
Ohmdenosaurus_liasicus	0	0	1	0	0	0	0	0
Oligokyphus_major	0	0	1	0	0	0	0	0
Oligokyphus_sp.	1	0	0	0	0	0	0	0
Paikasisaurus_indicus	0	0	0	0	1	0	0	0
Panguraptor_lufengensis	0	0	0	1	0	0	0	0
Parapsicephalus_purdoni	0	0	1	0	0	0	0	0
Rebbanasaurus_jaini	0	0	0	0	1	0	0	0
Sarahsaurus_aurifontanalis	1	0	0	0	0	0	0	0
Scutellosaurus_lawleri	1	0	0	0	0	0	0	0
Segisaurus_halli	1	0	0	0	0	0	0	0
Seitaad_ruessi	1	0	0	0	0	0	0	0
Shake-N-Bake_taxon	1	0	0	0	0	0	0	0
Sphenocondor_gracilis	0	0	0	0	0	0	0	1
Sphenovipera_jimmysjoyi	1	0	0	0	0	0	0	0
Tazoudasaurus_naimi	0	1	0	0	0	0	0	0
Trishulotherium_kotaensis	0	0	0	0	1	0	0	0
Victoriaconodon_inaequalis	1	0	0	0	0	0	0	0
Vulcanodon_karibaensis	0	0	0	0	0	0	1	0
Zapatadon_ejidoensis	1	0	0	0	0	0	0	0

## Sheet: lopingianLaurasia
Taxon-region presence/absence matrix for Lopingian occurrences from Laurasia
	EUS	EUR	RUS	CHN
Annatherapsidus_petri	0	0	1	0
Archosaurus_rossicus	0	0	1	0
Argana_parieasaur_indet._1	1	0	0	0
Argana_parieasaur_indet._2	1	0	0	0
Arganaceras_vacanti	1	0	0	0
Australobarbarus_kotelnitshi	0	0	1	0
Australobarbarus_platycephalus	0	0	1	0
Bashkyroleter_mesensis	0	0	1	0
Biarmosuchoides_romanovi	0	0	1	0
Bunostegos_akokanensis	1	0	0	0
Chthonosaurus_velocidens	0	0	1	0
Coelurosauravus_jaekeli	0	1	0	0
Daqingshanosaurus_limbus	0	0	0	1
Delectosaurus_berezhanensis	0	0	1	0
Deltavjatia_vjatkensis	0	0	1	0
Diictodon_feliceps	0	0	0	1
Dvinia_prima	0	0	1	0
Elginia_mirabilis	0	1	0	0
Elph_borealis	0	0	1	0
Emeroleter_levis	0	0	1	0
Ennatosaurus_tecton	0	0	1	0
Eorasaurus_olsoni	0	0	1	0
Gansurhinus_qingtoushanensis	0	0	0	1
Geikia_elginensis	0	1	0	0
Gordonia_traquairi	0	1	0	0
Honania_complicidentata	0	0	0	1
Idelesaurus_tataricus	0	0	1	0
Inostrancevia_alexandri	0	0	1	0
Interpresosaurus_blomi	0	0	1	0
Jimusaria_sinkianensis	0	0	0	1
Lanthaniscus_efremovi	0	0	1	0
Lanthanosuchus_watsoni	0	0	1	0
Macroleter_poezicus	0	0	1	0
Megawhaitsia_patrichae	0	0	1	0
Mesenosaurus_romeri	0	0	1	0
Moradisaurus_grandis	1	0	0	0
Moradisaurinae_indet.	1	0	0	0
Moschowhaitsia_vjuschkovi	0	0	1	0
Niuksenitia_sukbonensis	0	0	1	0
Nyctiphruretus_acudens	0	0	1	0
Obirkovia_gladiator	0	0	1	0
Parasaurus_geinitzi	0	1	0	0
Peramodon_amalitzkii	0	0	1	0
Proburnetia_viatkensis	0	0	1	0
Procynosuchus_delaharpeae	0	1	0	0
Procynosuchus_sp.	0	0	1	0
Protorosaurus_speneri	0	1	0	0
Rautiania_alexandri	0	0	1	0
Rautiania_minichi	0	0	1	0
Sanchuansaurus_pygmaeus	0	0	0	1
Sauroctonus_progressus	0	0	1	0
Scutosaurus_karpinskii	0	0	1	0
Scylacosuchus_orenburgensis	0	0	1	0
Shihtienfenia_permica	0	0	0	1
Suminia_getmanovi	0	0	1	0
Syodon_biarmicum	0	0	1	0
Titanophoneus_potens	0	0	1	0
Turfanodon_bogdaensis	0	0	0	1
Ulemosaurus_svijagensis	0	0	1	0
Venyukovia_invisa	0	0	1	0
Vivaxosaurus_trautscholdi	0	0	1	0

## Sheet: earlyTriassicLaurasia
Taxon-region presence/absence matrix for Early Triassic occurrences from Laurasia
	EUS	EUR	RUS	CHN
Augustaburiania_vatagini	0	0	1	0
Beishanodon_youngi	0	0	0	1
Boreopricea_funerea	0	0	1	0
Chasmatosaurus_yuani	0	0	0	1
Chasmatosuchus_rossicus	0	0	1	0
Chasmatosuchus_magnus	0	0	1	0
Ctenosauriscus_koeneni	0	1	0	0
Eumetabolodon_bathycephalus	0	0	0	1
Eumetabolodon_dongshengensis	0	0	0	1
Fugusuchus_hejiapanensis	0	0	0	1
Galesauridae_indet.	0	0	1	0
Garjainia_prima	0	0	1	0
Hazhenia_concava	0	0	0	1
Jesairosaurus_lehmani	1	0	0	0
Kapes_amaenus	0	0	1	0
Kapes_komiensis	0	0	1	0
Kapes_majmesculae	0	0	1	0
Lystrosaurus_curvatus	0	0	0	1
Lystrosaurus_hedini	0	0	0	1
Lystrosaurus_murrayi	0	0	0	1
Orenburgia_bruma	0	0	1	0
Orenburgia_enigmatica	0	0	1	0
Osmolskina_czatkowicensis	0	1	0	0
Pamelina_polonica	0	1	0	0
Pentaedrusaurus_ordosianus	0	0	0	1
Phaanthosaurus_ignatjevi	0	0	1	0
Phaanthosaurus_simus	0	0	1	0
Procolina_teresae	0	1	0	0
Prolacertoides_jimusarensis	0	0	0	1
Silphedosuchus_orenburgensis	0	0	1	0
Sophineta_cracoviensis	0	1	0	0
Sungeodon_kimkraemerae	0	0	0	1
Tichvinskia_jugensis	0	0	1	0
Tichvinskia_vjatkensis	0	0	1	0
Timanophon_raridentatus	0	0	1	0
Urumchia_lii	0	0	0	1
Vonhuenia_friedrichi	0	0	1	0
Wapitisaurus_problematicus	1	0	0	0
Xilousuchus_sapingensis	0	0	0	1

[truncated: 31 more sheets: anisianLaurasia, ladinianLaurasia, earlyLateTriassicLaurasia, lateLateTriassicLaurasia, earlyEarlyJurassicLaurasia, lateEarlyJurassicLaurasia, lopingianGondwana, earlyTriassicGondwana, anisianGondwana, ladinianGondwana, earlyLateTriassicGondwana, lateLateTriassicGondwana, earlyEarlyJurassicGondwana, lateEarlyJurassicGondwana, permianSidor, triassicSidor, lopingianSurvsMin, earlyTriassicSurvsMin, lateLateTriassicSurvsMin, earlyEarlyJurassicSurvsMin …]
