# Supplementary material for: Mass extinctions drove increased global faunal cosmopolitanism on the supercontinent Pangaea
Source: Nat Commun. 2017 Oct 10;8:733. doi: 10.1038/s41467-017-00827-7 (PMC5635108; doi:10.1038/s41467-017-00827-7)
Supplement: Supplementary file 8 — Supplementary Dataset 5 [file 41467_2017_827_MOESM8_ESM.txt]

#Example pBC analysis script

#Install phytools, Claddis and dispeRse
library(devtools)
devtools::install_github("liamrevell/phytools")
devtools::install_github("graemetlloyd/Claddis")
devtools::install_github("laurasoul/dispeRse")

#Required libraries
library(ape)
library(paleotree)
library(phytools)
library(Claddis)
library(dispeRse)
library(cluster)

#Input source tree
complete.tree<-read.nexus("SD1.nexus")

#Read in taxa and ages
taxon.occs <- as.matrix(read.table("Taxon_occs.txt", header = TRUE, row.names=1, sep = "\t"))

#Generate time-calibrated supertree (warning: for illustrative purposes only: should not interpret results from a single dated tree)
dated.tree <- timePaleoPhy(complete.tree, taxon.ages, "mbl", vartime=1)

#Read in taxon-region matrices for each time bin
lopingian<-as.matrix(read.table("lopingian.txt", header=TRUE, row.names=1, sep="\t"))
latePermian<-as.matrix(read.table("latePermian.txt", header=TRUE, row.names=1, sep="\t"))
earlyTriassic<-as.matrix(read.table("earlyTriassic.txt", header=TRUE, row.names=1, sep="\t"))
anisian<-as.matrix(read.table("anisian.txt", header=TRUE, row.names=1, sep="\t"))
ladinian<-as.matrix(read.table("ladinian.txt", header=TRUE, row.names=1, sep="\t"))
earlyLateTriassic<-as.matrix(read.table("earlyLateTriassic.txt", header=TRUE, row.names=1, sep="\t"))
lateLateTriassic<-as.matrix(read.table("lateLateTriassic.txt", header=TRUE, row.names=1, sep="\t"))
earlyEarlyJurassic<-as.matrix(read.table("earlyEarlyJurassic.txt", header=TRUE, row.names=1, sep="\t"))
lateEarlyJurassic<-as.matrix(read.table("lateEarlyJurassic.txt", header=TRUE, row.names=1, sep="\t"))
earlyJurassic<-as.matrix(read.table("earlyJurassic.txt", header=TRUE, row.names=1, sep="\t"))

#Produce trees isolating the taxa present in each time bin
lopingian.tree <- drop.tip(dated.tree, setdiff(dated.tree$tip.label, rownames(lopingian)))
latePermian.tree <- drop.tip(dated.tree, setdiff(dated.tree$tip.label, rownames(latePermian)))
earlyTriassic.tree <- drop.tip(dated.tree, setdiff(dated.tree$tip.label, rownames(earlyTriassic)))
anisian.tree <- drop.tip(dated.tree, setdiff(dated.tree$tip.label, rownames(anisian)))
ladinian.tree <- drop.tip(dated.tree, setdiff(dated.tree$tip.label, rownames(ladinian)))
earlyLateTriassic.tree <- drop.tip(dated.tree, setdiff(dated.tree$tip.label, rownames(earlyLateTriassic)))
lateLateTriassic.tree <- drop.tip(dated.tree, setdiff(dated.tree$tip.label, rownames(lateLateTriassic)))
earlyEarlyJurassic.tree <- drop.tip(dated.tree, setdiff(dated.tree$tip.label, rownames(earlyEarlyJurassic)))
lateEarlyJurassic.tree <- drop.tip(dated.tree, setdiff(dated.tree$tip.label, rownames(lateEarlyJurassic)))

#Calculating phylogenetic biogeographical connectedness from these trees requires that each be ultrametric. Here is a function to ultrametricise trees (author: Graeme Lloyd):
ultrametricise <- function(tree) {
    # Get maximum path length:
    max.path.length <- max(diag(vcv(tree)))
    # Add extra branch length to all tips in order to reach maximum path length:
    tree$edge.length[match(1:Ntip(tree), tree$edge[, 2])] <- tree$edge.length[match(1:Ntip(tree), tree$edge[, 2])] + (max.path.length - diag(vcv(tree))[tree$tip.label])
    # Return re-scaled tree:
    return(tree)
}

#Ultrametricise the trees
lopingian.tree <- ultrametricise(lopingian.tree)
latePermian.tree <- ultrametricise(latePermian.tree)
earlyTriassic.tree <- ultrametricise(earlyTriassic.tree)
anisian.tree <- ultrametricise(anisian.tree)
ladinian.tree <- ultrametricise(ladinian.tree)
earlyLateTriassic.tree <- ultrametricise(earlyLateTriassic.tree)
lateLateTriassic.tree <- ultrametricise(lateLateTriassic.tree)
earlyEarlyJurassic.tree <- ultrametricise(earlyEarlyJurassic.tree)
lateEarlyJurassic.tree <- ultrametricise(lateEarlyJurassic.tree)

#These are the input data required to calculate bioegraphical connectedness for each time bin.
#This is the function used to calculate aphylogenetic and phylogenetic biogeographical connectedness. Authors: Graeme T. Lloyd, Richard J. Butler. See: http://127.0.0.1:23099/library/dispeRse/html/BC.html Available within the dispeRse package. 

BC<-function (taxon_locality_matrix, tree = NULL, count.nodes = FALSE, 
    permute.tree = TRUE, bootstrap = FALSE, jackknife = FALSE, 
    resample.replicates = 1000, tree.replicates = 1000, u = 1000) 
	
#Arguments:
#taxon_locality_matrix - Presence-absence (1-0) matrix of taxa (rows) in localities (columns).
#tree - Optional time-scaled phylogenetic tree of taxa in presence-absence matrix. If ommitted, performs an aphylogenetic network biogeography analysis equivalent to the method used by Sidor et al. (2013)
#count.nodes - Option to count nodes rather than use branch-lengths.
#permute.tree - Option to permute random trees by shuffling tips.
#bootstrap - Option to bootstrap occurrences.
#jackknife - Option to jacknife occurrences.
#resample.replicates - Number of replicates to use for bootstrapping or jacknifing.
#tree.replicates - Number of replicates to use if permuting trees.
#u - Value to use to shorten tree and avoid increasing phylogenetic diversity artefact
	
{
    BC_single <- function(taxon_locality_matrix) {
        L <- ncol(taxon_locality_matrix)
        O <- sum(taxon_locality_matrix)
        N <- nrow(taxon_locality_matrix)
        BC <- (O - N)/((L * N) - N)
        return(BC)
    }
    PhyloTLMatrix <- function(taxon_locality_matrix, phylo_dist_matrix) {
        pa_matrix <- taxon_locality_matrix
        if (!(ncol(taxon_locality_matrix) * nrow(taxon_locality_matrix)) == 
            sum(taxon_locality_matrix)) {
            for (i in 1:ncol(pa_matrix)) {
                taxa_not_at_locality <- rownames(pa_matrix)[grep(TRUE, 
                  pa_matrix[, i] == 0)]
                if (!is.null(taxa_not_at_locality)) {
                  for (j in taxa_not_at_locality) {
                    taxa_at_locality <- rownames(pa_matrix)[grep(TRUE, 
                      pa_matrix[, i] == 1)]
                    taxon_locality_matrix[j, i] <- max(phylo_dist_matrix[j, 
                      taxa_at_locality])
                  }
                }
            }
        }
        return(taxon_locality_matrix)
    }
    RescaledPhylogeneticSimilarity <- function(tree, K = u) {
        tree$root.time <- max(diag(vcv(tree)))
        node.ages <- GetNodeAges(tree)
        too.old.nodes <- as.numeric(names(which(node.ages > K)))
        if (length(too.old.nodes) > 0) {
            edges.to.change <- apply(cbind(node.ages[tree$edge[, 
                1]], node.ages[tree$edge[, 2]]) > K, 1, sum)
            ZLBs <- which(edges.to.change == 2)
            if (length(ZLBs > 0)) 
                tree$edge.length[ZLBs] <- 0
            shorten <- which(edges.to.change == 1)
            tree$edge.length[shorten] <- K - node.ages[tree$edge[shorten, 
                2]]
        }
        phylo_dist <- cophenetic.phylo(tree)
        phylo_dist <- phylo_dist/max(phylo_dist)
        phylo_dist <- 1 - phylo_dist
        return(phylo_dist)
    }
    if (count.nodes && !is.null(tree)) {
        tree$edge.length <- rep(1, nrow(tree$edge))
        tree$edge.length[match(1:Ntip(tree), tree$edge[, 2])] <- 0.5
    }
    if (!is.null(tree)) {
        taxon_locality_matrix <- taxon_locality_matrix[intersect(tree$tip.label, 
            rownames(taxon_locality_matrix)), ]
        path.lengths <- unique(diag(vcv(tree)))
        if (length(path.lengths) > 1) {
            for (i in 1:(length(path.lengths) - 1)) {
                for (j in (i + 1):length(path.lengths)) {
                  if (all.equal(path.lengths[i], path.lengths[j]) != 
                    TRUE) 
                    stop("Tree must be ultrametric.")
                }
            }
        }
    }
    taxon_locality_matrix <- taxon_locality_matrix[which(apply(taxon_locality_matrix, 
        1, sum) > 0), which(apply(taxon_locality_matrix, 2, sum) > 
        0)]
    phyloBC.distribution <- NULL
    if (!is.null(tree)) {
        if (length(setdiff(tree$tip.label, rownames(taxon_locality_matrix))) > 
            0) 
            tree <- drop.tip(tree, setdiff(tree$tip.label, rownames(taxon_locality_matrix)))
        if (permute.tree) {
            rand.trees <- list()
            for (i in 1:tree.replicates) {
                rand.trees[[i]] <- tree
                rand.trees[[i]]$tip.label <- sample(rand.trees[[i]]$tip.label)
            }
            class(rand.trees) <- "multiPhylo"
            rand.distances <- lapply(rand.trees, RescaledPhylogeneticSimilarity)
            tl.matrices <- list()
            for (i in 1:tree.replicates) tl.matrices[[i]] <- PhyloTLMatrix(taxon_locality_matrix, 
                rand.distances[[i]])
            phyloBC.distribution <- unlist(lapply(tl.matrices, 
                BC_single))
        }
        phylo_dist <- RescaledPhylogeneticSimilarity(tree)
        taxon_locality_matrix <- PhyloTLMatrix(taxon_locality_matrix, 
            phylo_dist)
    }
    if (bootstrap && jackknife) {
        cat("WARNING: Can't perform both boostrapping and jacknifing (can lead to empty presence-absence matrix) so just doing latter.\n")
        bootstrap <- FALSE
    }
    if (bootstrap || jackknife) {
        BC_outs <- Ns <- Os <- Ls <- Mean_occurrences <- N_endemics <- BC_values <- rep(NA, 
            resample.replicates)
        for (i in 1:resample.replicates) {
            taxon_locality_matrix2 <- taxon_locality_matrix
            if (bootstrap) {
                taxon_locality_matrix2 <- taxon_locality_matrix2[, 
                  sample(ncol(taxon_locality_matrix2), replace = TRUE)]
                taxon_locality_matrix2 <- taxon_locality_matrix2[which(apply(taxon_locality_matrix2, 
                  1, sum) > 0), which(apply(taxon_locality_matrix2, 
                  2, sum) > 0)]
            }
            if (jackknife) {
                taxon_locality_matrix2 <- taxon_locality_matrix2[sample(nrow(taxon_locality_matrix2), 
                  replace = TRUE), ]
                taxon_locality_matrix2 <- taxon_locality_matrix2[which(apply(taxon_locality_matrix2, 
                  1, sum) > 0), which(apply(taxon_locality_matrix2, 
                  2, sum) > 0)]
            }
            if (is.matrix(taxon_locality_matrix2) && length(taxon_locality_matrix2) > 
                0) {
                BC_values[i] <- BC_single(taxon_locality_matrix2)
                N_endemics[i] <- sum(apply(taxon_locality_matrix2, 
                  1, sum) == 1)
                Mean_occurrences[i] <- mean(apply(taxon_locality_matrix2, 
                  2, sum))
                Ls[i] <- ncol(taxon_locality_matrix2)
                Os[i] <- sum(taxon_locality_matrix2)
                Ns[i] <- nrow(taxon_locality_matrix2)
            }
        }
        BC_outs <- round(cbind(c(1:resample.replicates), Ls, 
            Ns, Os, N_endemics, Mean_occurrences, BC_values), 
            2)
        colnames(BC_outs) <- c("Replicate_number", "N_localities", 
            "N_taxa", "N_links", "N_endemics", "Mean_occurrences_per_locality", 
            "Biogeographic_connectedness")
    }
    else {
        BC_outs <- NULL
    }
    L <- ncol(taxon_locality_matrix)
    O <- sum(taxon_locality_matrix)
    N <- nrow(taxon_locality_matrix)
    N_endemic <- sum(apply(taxon_locality_matrix, 1, sum) == 
        1)
    Mean_occurrence <- mean(apply(taxon_locality_matrix, 2, sum))
    BC <- BC_single(taxon_locality_matrix)
    BC_out <- round(c(L, N, O, N_endemic, Mean_occurrence, BC), 
        2)
    names(BC_out) <- c("N_localities", "N_taxa", "N_links", "N_endemics", 
        "Mean_occurrences_per_locality", "Biogeographic_connectedness")
    out <- list(BC_out, BC_outs, phyloBC.distribution)
    names(out) <- c("BC_observed", "BC_resampled", "BC_permuted")
    return(out)
}

#Aphylogenetic biogeographic connectedness analyses, including jackknifing wth 1000 replicates
aphyloBC.lopingian <- BC(lopingian, jackknife = TRUE)
aphyloBC.latePermian <- BC(latePermian, jackknife = TRUE)
aphyloBC.earlyTriassic <- BC(earlyTriassic, jackknife = TRUE)
aphyloBC.anisian <- BC(anisian, jackknife = TRUE)
aphyloBC.ladinian <- BC(ladinian, jackknife = TRUE)
aphyloBC.earlyLateTriassic <- BC(earlyLateTriassic, jackknife = TRUE)
aphyloBC.lateLateTriassic <- BC(lateLateTriassic, jackknife = TRUE)
aphyloBC.earlyEarlyJurassic <- BC(earlyEarlyJurassic, jackknife = TRUE)
aphyloBC.lateEarlyJurassic <- BC(lateEarlyJurassic, jackknife = TRUE)

#Phylogenetic biogeographic connectedness analyses, including jackknifing wth 1000 replicates
phyloBC.lopingian1 <- BC(lopingian, lopingian.tree, jackknife = TRUE)
phyloBC.latePermian1 <- BC(latePermian, latePermian.tree, jackknife = TRUE)
phyloBC.earlyTriassic1 <- BC(earlyTriassic, earlyTriassic.tree, jackknife = TRUE)
phyloBC.anisian1 <- BC(anisian, anisian.tree, jackknife = TRUE)
phyloBC.ladinian1 <- BC(ladinian, ladinian.tree, jackknife = TRUE)
phyloBC.lateTriassic1 <- BC(lateTriassic, lateTriassic.tree, jackknife = TRUE)
phyloBC.earlyEarlyJurassic1 <- BC(earlyEarlyJurassic, earlyEarlyJurassic.tree, jackknife = TRUE)
phyloBC.lateEarlyJurassic1 <- BC(lateEarlyJurassic, lateEarlyJurassic.tree, jackknife = TRUE)

#The above but including a cutoff of 15Ma (u=15)
phyloBC.lopingian <- BC(lopingian, lopingian.tree, jackknife = TRUE, u=15)
phyloBC.earlyTriassic <- BC(earlyTriassic, earlyTriassic.tree, jackknife = TRUE, u=15)
phyloBC.anisian <- BC(anisian, anisian.tree, jackknife = TRUE, u=15)
phyloBC.ladinian <- BC(ladinian, ladinian.tree, jackknife = TRUE, u=15)
phyloBC.earlyLateTriassic <- BC(earlyLateTriassic, earlyLateTriassic.tree, jackknife = TRUE, u=15)
phyloBC.lateLateTriassic <- BC(lateLateTriassic, lateLateTriassic.tree, jackknife = TRUE, u=15)
phyloBC.earlyEarlyJurassic <- BC(earlyEarlyJurassic, earlyEarlyJurassic.tree, jackknife = TRUE, u=15)
phyloBC.lateEarlyJurassic <- BC(lateEarlyJurassic, lateEarlyJurassic.tree, jackknife = TRUE, u=15)
